# Supplementary material for: Global Phosphoproteomics Unveils Kinase-Regulated Networks in Systemic Lupus Erythematosus
Source: Mol Cell Proteomics. 2022 Oct 27;21(12):100434. doi: 10.1016/j.mcpro.2022.100434 (PMC9712766; doi:10.1016/j.mcpro.2022.100434)
Supplement: Supplementary table — 1 [file mmc1.xlsx]

## Sheet: Summary
Title of the table	Supplementary table 1
differentially expressed phosphosites and phosphoproteins of 7 comparable groups (|log2FC>1.5| and p<0.05)	SLE vs HC
	SLE_AvsHC
	SLE_SvsHC
	SLE_AvsSLE_S
	SLE_AvsRA
	SLE_SvsRA
	SLEvsRA
FC: fold change

## Sheet: Supplementary table 1
Title of the table	Supplementary table 1
differentially expressed phosphosites and phosphoproteins of 7 comparable groups (|log2FC>1.5| and p<0.05) FC: fold change	SLE vs HC
	SLE_AvsHC
	SLE_SvsHC
	SLE_AvsSLE_S
	SLE_AvsRA
	SLE_SvsRA
	SLEvsRA
SLE vs HC					SLE_AvsHC					SLE_SvsHC					SLE_AvsSLE_S					SLE_AvsRA					SLE_SvsRA					SLEvsRA
Phosphosites	SLE/HC Ratio	Regulated Type	SLE/HC P value		Phosphosites	SLE_A/HC Ratio	Regulated Type	SLE_A/HC P value		Phosphosites	SLE_S/HC Ratio	Regulated Type	SLE_S/HC P value		Phosphosites	SLE_A/SLE_S Ratio	Regulated Type	SLE_A/SLE_S P value		Phosphosites	SLE_A/RA Ratio	Regulated Type	SLE_A/RA P value		Phosphosites	SLE_S/RA Ratio	Regulated Type	SLE_S/RA P value		Phosphosites	SLE/RA Ratio	Regulated Type	RA/SLE P value
ACLY S481	13.0296	Up	6.15089e-10		CAP1 S308	18.6521	Up	3.27343e-06		ESYT1 S820	0.629046	Down	0.00103319		CAP1 S308	8.15962	Up	3.0741e-05		HNRNPA1 S6	2.46535	Up	1.5465e-05		ESYT1 S1034	0.56895	Down	0.00512279		NAP1L1 T62	0.106246	Down	8.25729e-05
CAP1 S308	7.7413	Up	0.00383409		ACLY S481	13.3368	Up	1.25765e-12		ASAP1 S1041	1.8199	Up	1.236e-06		RPLP2 S102	8.04169	Up	0.00102819		HNRNPA1 S2	1.89927	Up	0.000442382		HNRNPA1 S6	1.56591	Up	0.0178501		ACTB S33	0.223464	Down	5.79001e-10
VCL S275	5.30296	Up	3.12699e-11		RPLP2 S102	10.1588	Up	0.000455659		ASAP1 S839	1.70731	Up	5.72287e-07		RPLP2 S105	6.81156	Up	0.000703985		ASAP1 S839	1.81122	Up	0.000321207		EFTUD2 S19	0.657035	Down	0.0261753		RPS27 S78	0.224404	Down	0.00834396
TLN1 S1021	5.00914	Up	2.58041e-12		RPLP2 S105	9.13947	Up	0.000235119		ASAP1 T1048	1.63161	Up	0.000482306		ZYX S259	4.60749	Up	0.00389045		ASAP1 S843	1.78429	Up	0.000593443		BIN2 S263	0.246527	Down	0.000730247		PDHA1 S300	0.238945	Down	0.00205541
VCL S579	4.65146	Up	8.10384e-14		VCL S275	6.54983	Up	0.00010349		ASAP1 S843	1.92301	Up	2.19749e-07		HDGF S165	3.37777	Up	0.0301357		ITSN2 S889	1.90271	Up	0.00853968		BIN2 T478	0.547124	Down	0.000177475		TUBB S168	0.298147	Down	0.0123175
SCYL2 S677	4.11377	Up	9.3789e-07		TLN1 S1021	5.87373	Up	7.11113e-07		BCLAF1 S385	0.540818	Down	0.00266703		LSP1 S252	3.36292	Up	0.0451053		BIN2 S458	1.9502	Up	0.00321664		LSP1 S189	1.80368	Up	0.00252085		BIN2 S263	0.300264	Down	0.000146458
RPLP2 S105	3.941	Up	0.0399839		PDIA6 S428	5.27696	Up	4.35467e-08		BCLAF1 S397	0.22447	Down	2.47779e-05		EFNB1 S292	3.33921	Up	0.00172535		BIN2 S277	1.67761	Up	0.00664983		LSP1 S193	2.02621	Up	0.000360773		PDHA1 S293	0.315413	Down	0.00292439
STOM S18	3.92907	Up	1.32553e-05		VCL S579	4.81348	Up	7.16551e-06		BCLAF1 S290	0.196636	Down	5.95183e-06		SEC31A S799	2.97907	Up	0.00070021		RGCC S97	2.04758	Up	0.00108006		ADAM10 T719	1.52419	Up	0.0372802		PPP1R14A S128	0.321981	Down	0.00144262
PDIA6 S428	3.65042	Up	2.43511e-07		MYO1G S992	4.57008	Up	1.00384e-07		BCLAF1 S512	0.507565	Down	0.000226518		CAVIN2 S218	2.90473	Up	0.00127802		LSP1 S252	2.7251	Up	0.0374974		SYTL4 S217	0.517524	Down	3.46873e-05		PDHA1 S232	0.343799	Down	6.49988e-05
TLN1 S1201	3.54598	Up	0.00257682		SCYL2 S677	3.92687	Up	0.000211172		BCLAF1 S285	0.186056	Down	2.20183e-05		LIMD2 S29	2.86657	Up	0.00548933		MTMR12 S716	2.40808	Up	0.00112704		SYTL4 S74	0.60757	Down	0.0354313		TRIM28 S19	0.377625	Down	0.000310198
EEF1B2 S106	3.50034	Up	0.000116716		H1-4 T18	3.78019	Up	2.0834e-05		BCLAF1 S658	0.596739	Down	0.00102038		ACTN1 S140	2.75149	Up	0.000924452		SYTL4 S217	0.545737	Down	0.000725793		ABCF1 S109	1.50038	Up	0.0495475		RNH1 S2	0.405488	Down	5.35893e-10
FERMT3 S484	3.45698	Up	6.70116e-12		FERMT3 S484	3.77972	Up	1.63897e-05		C2CD2L S59	0.628273	Down	0.00856311		PGM2L1 S175	2.67803	Up	0.0239742		SEC31A S799	3.06144	Up	0.000156977		PDHA1 S232	0.300848	Down	0.00278487		DBNL S160	0.406747	Down	2.7183e-08
MYO1G S992	3.29544	Up	4.27323e-07		ASAP1 S843	3.7211	Up	5.28467e-07		C2CD2L S623	0.36122	Down	3.11879e-05		CASS4 T108	2.59768	Up	0.00222433		PGM1 S117	1.67818	Up	0.0407761		PDHA1 S293	0.27133	Down	0.0211207		FHOD1 S523	0.415914	Down	0.00202523
ARHGEF6 S684	2.86418	Up	4.59959e-11		LCP1 S5	3.64777	Up	2.47389e-08		C2CD2L S619	0.36967	Down	0.000688408		VASP S305	2.56674	Up	0.000706413		H1-5 S18	2.76102	Up	0.00024323		PDHA1 S300	0.193694	Down	0.0104705		DBNL T291	0.422253	Down	0.00624505
CD226 S290	2.84032	Up	1.83937e-06		EEF1B2 S106	3.55288	Up	3.80693e-05		ITSN2 S889	0.591814	Down	0.0185561		DBN1 S142	2.52831	Up	0.00887159		KALRN S1897	1.74809	Up	0.0129679		H1-5 S18	1.61384	Up	0.00209789		MYL9 T19	0.50759	Down	0.000734193
LCP1 S5	2.77279	Up	0.00234155		ASAP1 S1041	3.39842	Up	5.80431e-08		SF3B1 T350	0.60549	Down	0.0020867		GPSM3 S35	2.40201	Up	0.00238711		VCL S579	1.82138	Up	0.00961566		KALRN S1897	1.56214	Up	0.0109174		EPS15 S324	0.509809	Down	0.00159212
ACTB S33	2.75956	Up	2.99662e-05		ASAP1 S839	3.3486	Up	4.22429e-07		BIN2 S280	1.89187	Up	0.00174258		IFI16 S780	2.20982	Up	0.0036639		VCL S275	2.12341	Up	0.00967455		VCL S579	1.72942	Up	0.000249228		SYTL4 S217	0.526929	Down	2.53463e-06
RNH1 S2	2.61682	Up	1.71209e-07		TLN1 S1201	3.26449	Up	0.000323579		BIN2 S259	0.519739	Down	0.0138537		HSPB1 S82	2.19546	Up	0.000358909		RAB44 S509	2.40452	Up	0.000423579		VCL S275	1.51707	Up	0.023487		AKR7A2 S255	0.534761	Down	0.000920296
H1-4 T18	2.59609	Up	5.63193e-05		ASAP1 T1048	3.20492	Up	4.02916e-06		BIN2 S462	1.68741	Up	0.00807589		ARHGEF2 S886	2.13011	Up	0.00558704		UBE2J1 S266	1.76559	Up	0.0282741		RAB44 S509	1.93092	Up	0.0105677		IFI16 S780	0.567787	Down	0.00201241
PRKAR2A S99	2.57527	Up	5.85037e-05		IFI16 S780	3.14695	Up	0.000104372		BIN2 S285	0.495492	Down	0.0139183		STRIP2 S318	2.10312	Up	0.0278631		MYCBP2 S2871	1.64679	Up	4.78775e-05		LCP1 S5	0.594812	Down	0.00264865		LNPEP S80	0.588782	Down	0.000106621
SYTL4 S217	2.55664	Up	2.46631e-08		STOM S18	3.10489	Up	0.00031492		BIN2 T461	2.47728	Up	0.0107905		ARHGAP6 S366	1.99525	Up	0.0164043		UNC13D S150	1.52845	Up	0.014208		UNC13D S150	1.53664	Up	0.0015239		CAPZB S263	0.58879	Down	0.00100587
ASAP1 S843	2.52237	Up	5.17164e-09		ACTB S33	3.08208	Up	0.00345239		BIN2 S444	0.367424	Down	0.000382092		ASAP1 T1048	1.96427	Up	0.000665189		LTBP1 S602	1.55677	Up	0.0242364		LTBP1 S602	1.6446	Up	0.00145449		G3BP1 S232	0.603566	Down	0.000805672
BIN2 T461	2.40787	Up	0.000153021		RNH1 S2	2.98854	Up	0.000229234		GIT1 S362	0.609017	Down	0.00380751		ASAP1 S839	1.96133	Up	0.000155319		RABEP1 S377	1.57733	Up	0.00711189		BIN1 S296	0.647437	Down	0.00117363		SVIL S245	0.62119	Down	0.00729305
BCL2L13 S444	2.38688	Up	0.00116574		EFNB1 S292	2.84172	Up	0.0021879		PDS5B S1283	1.56766	Up	0.0139198		UBR4 T2715	1.94485	Up	0.000932475		FMNL1 S184	0.571607	Down	0.0477937		HSPB1 S82	0.555469	Down	0.0104229		SH3BP1 S544	0.623535	Down	0.0257891
ASAP1 S1041	2.34607	Up	3.48603e-08		BIN2 S458	2.76517	Up	0.00211319		TBC1D10B S661	0.48267	Down	0.00358897		ASAP1 S843	1.93504	Up	0.000425779		PHKA2 S729	1.65484	Up	0.00251699		SLC9A9 S612	4.07864	Up	0.0351589		BIN2 T478	0.625909	Down	4.53145e-05
MYO9B T1271	2.29008	Up	0.000361917		SYTL4 S204	2.7369	Up	6.64343e-07		TBC1D10B S678	0.314507	Down	7.44923e-05		MTMR12 S716	1.90575	Up	0.0118735		ARHGAP6 S366	2.34874	Up	0.000860639		RABEP1 S374	1.90981	Up	0.00461396		FMNL1 S184	0.628739	Down	0.00519523
ALDOA S39	2.27292	Up	0.000888967		SYTL4 S74	2.73139	Up	4.52438e-07		TBC1D10B S658	0.476811	Down	0.00697542		BIN1 S296	1.8969	Up	6.41163e-05		ARHGAP6 S363	1.5548	Up	0.0275508		RABEP1 S377	2.22225	Up	0.000264612		EIF2S2 S2	0.643144	Down	0.00426144
ASAP1 S839	2.25441	Up	5.1422e-08		SYTL4 S201	2.72578	Up	1.71878e-08		LSP1 S204	0.360713	Down	0.00239915		RGCC S97	1.89019	Up	0.00452493		LRRFIP2 S320	0.396192	Down	0.00564658		FMNL1 S184	0.657306	Down	0.021521		ARHGEF2 S172	0.650914	Down	0.000852298
ARPC1B S311	2.23952	Up	3.86402e-05		CAVIN2 S218	2.69251	Up	0.00300255		LSP1 S193	1.50895	Up	0.0316598		H1-4 T18	1.88629	Up	0.00950534		LIMD2 S29	3.00307	Up	0.00033709		AHNAK S5763	1.51143	Up	0.0126107		HUWE1 S1907	0.662145	Down	0.0111377
XPO1 S1055	2.16721	Up	1.56772e-05		ARHGAP6 S366	2.68581	Up	0.000562942		LSP1 S252	0.0576886	Down	0.000659122		LGALSL S25	1.8832	Up	0.00793089		AHNAK S5763	1.58641	Up	0.0307027		AHNAK S5752	1.51715	Up	0.0184827		ESYT1 S1034	0.665351	Down	0.0057493
ASAP1 T1048	2.15604	Up	7.11903e-05		LIMD2 S29	2.65504	Up	0.00246946		LSP1 S177	0.122157	Down	4.00869e-07		ZYX S15	1.87403	Up	0.0444721		AHNAK S5752	1.50151	Up	0.0262179		AHNAK T4430	1.5125	Up	0.0189059		ARFGEF1 S1569	1.50083	Up	0.000337849
SYTL4 S201	2.15381	Up	0.000556641		SYTL4 S217	2.6479	Up	1.59828e-06		LSP1 T175	0.15244	Down	1.9781e-07		ASAP1 S1041	1.86737	Up	0.000147584		AHNAK S3412	2.10659	Up	0.000874914		AHNAK S5400	2.4194	Up	0.00213178		LDLRAP1 S14	1.50699	Up	0.000812877
TLN1 S1225	2.11424	Up	0.000211755		CALD1 S643	2.55191	Up	0.0172018		VAPB S160	1.52544	Up	0.00225907		RAP1GAP2 S9	1.86102	Up	0.0281779		AHNAK S5749	1.70289	Up	0.00502457		AHNAK S511	1.53517	Up	0.0220507		MADD S813	1.50803	Up	0.0110966
SYTL4 S204	2.09496	Up	0.00252018		SEC31A S799	2.52288	Up	0.00157866		SARG T456	0.606166	Down	0.00774587		PDIA6 S428	1.85996	Up	0.0124354		AHNAK S216	2.23942	Up	0.00107546		AHNAK S3412	1.51908	Up	0.0137741		AHNAK S5752	1.51194	Up	0.00526694
NAP1L1 T62	2.09354	Up	3.87658e-05		VCL S574	2.51536	Up	1.54542e-07		STIM1 S621	0.649245	Down	0.00422465		BIN2 S458	1.84796	Up	0.0144042		PDAP1 S60	0.381139	Down	0.0179518		AHNAK S5749	1.64452	Up	0.0142691		PLEC S4386	1.51248	Up	0.000704955
PTK2B S375	2.07728	Up	0.000371354		GPSM3 S35	2.47	Up	0.00563634		STIM1 S523	0.508004	Down	2.96426e-05		NBEAL2 S1301	1.82862	Up	0.0187995		SPN S355	1.64586	Up	0.0385141		AHNAK S216	1.52358	Up	0.0126668		MYO18A S2043	1.53076	Up	0.00652864
TREML1 S264	2.07094	Up	0.00685792		MYO9B T1271	2.46817	Up	0.00435225		STIM1 S521	0.520278	Down	0.00135443		SYTL4 S74	1.79547	Up	0.00331832		MIA2 S1204	1.51306	Up	0.0180398		CD226 S290	1.80276	Up	6.60837e-05		USP24 S2047	1.53135	Up	0.0452723
FERMT3 S8	2.07077	Up	6.42668e-05		YWHAE S210	2.4627	Up	3.23932e-05		STIM1 S567	0.605165	Down	3.41475e-05		TRIP12 S312	1.76577	Up	0.0488976		DBN1 S142	1.88961	Up	0.0148224		NPM1 S10	1.56695	Up	0.00195463		UNC13D S150	1.53391	Up	0.000931893
TREML1 S205	2.06565	Up	3.19468e-05		ARHGEF6 S684	2.45097	Up	8.55536e-07		STIM1 S575	0.324306	Down	2.50592e-05		EIF3G T41	1.75966	Up	0.0352146		NAP1L4 S125	1.60516	Up	0.00365986		ESYT2 S755	0.619085	Down	0.00393395		ZYX S267	1.53528	Up	0.0224983
NAP1L4 S7	2.06281	Up	0.00685146		ZYX S259	2.41265	Up	0.021757		STIM1 S257	0.493958	Down	0.00359368		BIN1 S298	1.75184	Up	3.37035e-05		IL16 S922	0.50667	Down	0.0131441		ABCC4 T646	0.638	Down	0.0152198		AHNAK S5763	1.53642	Up	0.00314285
RGS18 S49	2.05839	Up	2.9503e-05		XPO1 S1055	2.38717	Up	5.41571e-05		STIM1 S595	0.655805	Down	2.11824e-05		ARHGAP6 S363	1.72847	Up	0.0162805		ARFGEF2 S227	1.79867	Up	0.0210594		PRKAR2A S99	2.00243	Up	0.0264148		NSFL1C S114	1.55121	Up	0.00437851
IFI16 S780	1.99837	Up	0.0366401		NAP1L4 S7	2.38097	Up	8.59896e-05		STIM1 S618	0.464667	Down	0.0002573		MYO1G S992	1.71929	Up	0.00208924		LYN S11	1.84791	Up	0.000297839		PPP1R14A S128	0.281218	Down	0.0158819		EPS15 S796	1.56104	Up	0.0055447
VCL S574	1.98861	Up	1.02413e-09		CD226 S290	2.38048	Up	0.00623763		CCDC88B S436	0.506056	Down	0.000723873		CARMIL1 S1291	1.71488	Up	0.0110363		ARHGAP30 S327	1.80609	Up	0.026943		DMTN S333	1.58143	Up	0.00979962		INF2 S1194	1.56568	Up	0.0162468
TMSB4X T34	1.98841	Up	0.00174216		ACTN1 S140	2.36028	Up	0.00184427		DNAJC5 S10	0.214704	Down	1.80069e-12		H1-5 S18	1.71084	Up	0.015317		TERF2IP S203	2.00193	Up	0.0393841		PRRC2A T610	2.19128	Up	0.000392556		FRMD4B S694	1.56855	Up	0.000968122
TLN1 S1637	1.98101	Up	0.000338605		PDE3A S312	2.34615	Up	0.00558073		PRKAR2B S114	1.79067	Up	0.000914504		BIN2 S277	1.70335	Up	0.000916384		ALDOA S39	0.560427	Down	0.0467956		G3BP1 S232	0.517623	Down	0.000300155		NBEAL2 S1301	1.57153	Up	0.0231671
PDE3A S312	1.93274	Up	0.0196069		RGCC S97	2.28196	Up	0.000822114		SYTL4 S217	2.51101	Up	9.6168e-05		ITSN2 S889	1.69234	Up	0.0319154		ALDOA S36	0.599078	Down	0.00064141		LYN S11	1.73368	Up	0.00229913		H1-4 T18	1.57463	Up	0.0450484
BIN2 S458	1.91928	Up	0.00301767		SLC25A11 S6	2.27353	Up	0.00295191		SYTL4 S204	1.77399	Up	0.0164808		YWHAE S210	1.68502	Up	0.00258269		ACTN1 S140	3.36163	Up	9.06535e-05		ARHGAP30 S384	2.22716	Up	0.00813038		PPP1R12C S407	1.58391	Up	0.00336844
BIN2 S280	1.90345	Up	0.00539585		BIN2 S263	2.19377	Up	0.0229963		SYTL4 S74	1.52127	Up	0.0495104		MTMR12 S564	1.68275	Up	0.0388583		ACTB S33	0.249581	Down	0.000961078		TERF2IP S203	1.58659	Up	0.0145008		GPSM3 S39	1.59175	Up	0.00587017
IQGAP2 S16	1.87772	Up	2.85892e-05		CDS2 S21	2.18393	Up	0.0128245		SYTL4 S201	1.86783	Up	0.00129225		TC2N S218	1.68245	Up	0.0284721		PRKCD T507	1.83565	Up	0.000567085		VASP S305	0.543787	Down	0.00930244		TGFB1I1 S143	1.60972	Up	0.00146929
ANK1 S856	1.84903	Up	1.60217e-05		LGALSL S25	2.16039	Up	5.11433e-05		RCSD1 S116	0.585393	Down	0.00388172		FLNA S2339	1.67329	Up	0.0128357		EPS15 S796	1.77585	Up	0.00234748		SEMA4D S857	1.83933	Up	0.0052813		LTBP1 S602	1.61532	Up	0.000581984
PRKAR2B S114	1.84143	Up	9.87762e-05		ANK1 S856	2.14195	Up	0.000124457		RCSD1 S123	0.532375	Down	0.0116525		EPS15 S790	1.65779	Up	0.00216937		EPS15 S790	1.75569	Up	0.000461225		NCK1 S85	1.63989	Up	0.000323629		KALRN S1897	1.62413	Up	0.00792619
ZYX S344	1.82001	Up	2.35217e-05		TLN1 S1637	2.12342	Up	0.00244487		RCSD1 S120	0.447048	Down	0.000430096		GPSM3 S39	1.65168	Up	0.0104072		SEPTIN1 S315	1.57501	Up	0.00551233		ACTB S33	0.210406	Down	3.11589e-06		LSP1 S189	1.62943	Up	0.00522533
BIN2 S462	1.81001	Up	0.000947096		UBR4 T2715	2.11612	Up	0.00151609		RCSD1 S268	0.586293	Down	0.000208372		TNIK S769	1.64712	Up	0.0486445		PGM2L1 S175	3.95146	Up	0.00513776		PRKCD T507	2.09254	Up	1.76031e-06		RASGRP2 S578	1.63808	Up	0.0110981
CNST S293	1.79565	Up	0.000573376		CASS4 T108	2.08384	Up	0.00870142		RCSD1 S216	0.3895	Down	0.000123553		INPP5D S971	1.63396	Up	0.0240307		TLN1 S1637	1.50828	Up	0.0287237		SH3BP1 S544	0.614743	Down	0.0402257		MTMR12 S716	1.64508	Up	0.00662107
YWHAE S210	1.79525	Up	0.00112347		TLN1 S1225	2.0732	Up	0.000784915		ABCF1 S109	0.640287	Down	0.00689948		MYO9B S1405	1.62256	Up	0.0060728		TLN1 S1021	1.65457	Up	0.00646121		CLIP2 S923	0.663405	Down	0.0047932		AHNAK S5749	1.66398	Up	0.00262164
UBE2O S441	1.7912	Up	0.000324837		PHKA2 S729	2.06078	Up	7.26077e-05		DOK2 S282	0.636748	Down	0.0444943		ESYT1 S820	1.60652	Up	0.00254539		KCTD12 T196	0.553526	Down	0.0121188		EPS15 S324	0.474234	Down	0.00507061		CD226 S290	1.66775	Up	0.00148737
FYB1 S46	1.78868	Up	6.4955e-07		DBNL S269	2.05765	Up	0.00938376		PDHA1 S232	0.298586	Down	1.26482e-06		CDS2 S21	1.57907	Up	0.0141417		ACLY S481	1.77914	Up	0.00404865		LNPEP S80	0.513842	Down	2.08485e-05		CTTN S418	1.66795	Up	0.00697208
INF2 S1194	1.77794	Up	0.0066224		BIN2 S462	2.05522	Up	0.000613777		PDHA1 S293	0.438842	Down	0.0221277		DBNL S160	1.57793	Up	0.0111784		MADD S813	1.56368	Up	0.0358601		CTTN S418	1.80538	Up	0.00191053		LSP1 S193	1.67617	Up	0.0105238
UBE2O S431	1.75566	Up	5.20694e-06		ZYX S344	2.03664	Up	1.02509e-05		PDHA1 S300	0.478992	Down	0.0118525		HNRNPA1 S6	1.57439	Up	0.00469025		EFNB1 S292	4.74542	Up	0.000256466		FGA S618	2.1151	Up	0.00527067		PRKAR2A S99	1.6844	Up	0.032755
SLC25A11 S6	1.74869	Up	0.0016025		CNST S293	2.02813	Up	0.00672268		TAGLN2 S185	0.558566	Down	0.0179591		DBNL S269	1.57149	Up	0.0339725		PRKCQ T538	1.54059	Up	0.00507122		TRIM28 S19	0.325741	Down	0.00244659		EPS15L1 S229	1.69509	Up	0.00326823
FYB1 S205	1.74082	Up	5.02567e-05		DBNL S160	1.98736	Up	0.000725944		KALRN S2237	0.507214	Down	0.00492885		LCP1 S5	1.56201	Up	0.0449485		H1-4 T18	2.29283	Up	0.00086206		EIF2S2 S2	0.586249	Down	0.000924296		ARHGAP45 S619	1.703	Up	0.0013298
MICAL1 S818	1.73286	Up	0.000665048		UBE2O S431	1.97665	Up	0.000510946		VCL S579	4.57044	Up	6.8166e-11		CARMIL1 S1094	1.55707	Up	0.00440995		CALD1 S643	3.95428	Up	0.00244457		ACLY S481	1.71767	Up	0.0416036		AHNAK S3412	1.71492	Up	0.000597461
PHKA2 S729	1.71772	Up	1.38182e-05		PRKAR2B S114	1.94296	Up	0.000232276		VCL S275	4.67952	Up	1.05609e-06		CBL S483	1.54708	Up	0.0145267		CALD1 S129	0.585772	Down	0.00995311		MYL9 T19	0.44118	Down	0.000323373		ARHGEF2 S886	1.71619	Up	0.00783721
PPBP S52	1.69125	Up	0.0214212		TREML1 S205	1.94081	Up	0.0039018		VCL S574	1.72524	Up	6.1142e-07		SYTL4 S204	1.5428	Up	0.0422658		PDIA6 S428	2.14444	Up	0.000189778		IQGAP2 S1356	0.663377	Down	0.000451356		CASS4 S305	1.71884	Up	0.0450561
ZYX S308	1.68589	Up	5.6544e-06		MICAL1 S818	1.93947	Up	8.89305e-05		RAB44 S509	0.323639	Down	6.79233e-07		SYK S297	1.53519	Up	0.0237853		ZYX S259	5.36942	Up	0.00140644		CALD1 S783	2.17387	Up	0.00150212		VCL S275	1.71919	Up	0.0145644
FLNA S2152	1.68374	Up	9.54904e-05		BIN2 S280	1.92661	Up	0.00430648		UBE2J1 S266	0.517718	Down	0.0191341		MSN S527	1.53206	Up	0.000417584		ZYX S15	2.66279	Up	0.00688097		GGA3 S425	0.655675	Down	0.0432461		DOK3 S330	1.72073	Up	0.000126882
PCBP1 S190	1.65877	Up	0.00418266		PTK2B S375	1.91321	Up	0.0233475		LCP1 S5	2.33531	Up	0.00223318		ABCC4 T646	1.53098	Up	0.0415615		ADRM1 S405	0.608416	Down	0.035227		MYO18A S2043	1.61544	Up	0.0234719		TERF2IP S203	1.72504	Up	0.00345409
CDS2 S21	1.65001	Up	0.00940656		CARMIL1 S1291	1.91202	Up	0.00733377		RPS6KA3 S369	1.57105	Up	0.00963771		ESYT1 S1034	1.50831	Up	0.00119452		GMIP S437	0.437689	Down	0.00202919		MYH9 S1943	0.661659	Down	0.00364088		SEMA4D S857	1.74656	Up	0.00410408
PAXX S152	1.64771	Up	0.00270961		FERMT3 S8	1.88768	Up	0.000865357		PEAR1 S983	0.314042	Down	4.73146e-08		SEPTIN1 S315	1.50642	Up	0.0276996		TMX1 S247	2.21505	Up	0.0294869		IFI16 S780	0.404615	Down	2.69418e-05		VCL S579	1.76007	Up	0.000205992
SLC4A1 S356	1.64599	Up	0.000196135		ESYT1 S1034	1.88014	Up	3.01233e-05		PEAR1 S953	0.605379	Down	0.0135316		SRRM2 T1003	1.50517	Up	0.0199137		RAP1GAP2 S9	2.17076	Up	0.0137045		FRMD4B S694	1.52314	Up	0.00489954		AHNAK S216	1.76219	Up	0.000982997
SEPTIN5 S327	1.64247	Up	4.61634e-07		SLC4A1 S356	1.84352	Up	4.69497e-05		PEAR1 S1029	0.33601	Down	0.0420896		STK39 S385	0.652406	Down	0.0342263		FRMD4B S694	1.65939	Up	0.0427849		CAP1 S308	0.208495	Down	0.0198203		LYN S11	1.77176	Up	0.000622017
PPP6R3 S617	1.64246	Up	0.00010942		DBN1 T346	1.81668	Up	0.000112135		ERBIN S603	0.576217	Down	0.00385837		EPS15L1 S593	0.649026	Down	0.0225757		ARFGEF1 S1569	1.9154	Up	0.000660797		TGFB1I1 S143	1.6407	Up	0.0152733		RABEP1 S374	1.78535	Up	0.00728866
RASGRP2 S394	1.64001	Up	0.00310216		UBE2O S441	1.81027	Up	0.00489707		MYCBP2 S2789	0.460808	Down	9.59292e-05		BCLAF1 S658	0.622532	Down	0.0486646		TGFB1I1 S143	1.54775	Up	0.0187425		RPS27 S78	0.242489	Down	0.0311404		CALD1 S783	1.81507	Up	0.00742602
BIN2 S263	1.61552	Up	0.0263546		VCL S721	1.80266	Up	7.16801e-06		LTBP1 S438	0.521043	Down	0.000256488		RAP1GAP2 S613	0.615227	Down	0.0406468		HUWE1 S1907	0.577248	Down	0.0372818		PPP1R12C S407	1.60528	Up	0.00766756		ARHGAP30 S384	1.82873	Up	0.00523423
UBE2O S839	1.59156	Up	0.0423213		RASGRP2 S394	1.80203	Up	0.00557117		LTBP1 S602	0.547156	Down	0.00137907		CALD1 S129	0.610487	Down	0.0117705		GPSM3 S35	3.2175	Up	0.000248282		ARHGAP45 S619	1.6106	Up	0.00151486		PRRC2A T610	1.82969	Up	0.00430185
ATL1 S23	1.58746	Up	6.35757e-05		FLNA S2158	1.79943	Up	0.0125987		TPD52L2 S21	0.438973	Down	2.21693e-05		RASGRP2 S116	0.607265	Down	0.0432859		GPSM3 S39	2.15988	Up	0.000611953		TRA2B T201	1.63005	Up	0.0186727		ZYX S15	1.83486	Up	0.00335922
HSPB1 S15	1.58494	Up	0.0366844		IQGAP2 S16	1.79677	Up	0.000498591		HSPB1 S15	1.70431	Up	0.0086248		STIM1 S524	0.59566	Down	0.0164437		CCDC6 S240	0.560907	Down	0.00202125		CASS4 S305	1.90532	Up	0.0300859		HNRNPA1 S6	1.86573	Up	0.000952397
VAPB S160	1.58285	Up	0.000285614		BIN1 S298	1.7949	Up	0.000101414		SLC9A9 T615	0.319677	Down	1.85427e-07		DMTN S333	0.588973	Down	0.0112796		CCDC6 S244	0.553393	Down	0.00131503		ADD3 T12	1.59624	Up	0.00176179		FGA S618	1.8832	Up	0.0113546
RUFY1 S618	1.56645	Up	0.0052737		MYO9B S1405	1.79479	Up	0.00146033		LRBA S1261	0.526311	Down	0.000114419		ARPC1B S311	0.561788	Down	0.0045897		PPP1R12C S407	1.54118	Up	0.00830102		EIF3G T41	0.640009	Down	0.0111396		ACTN1 S140	1.93504	Up	0.0034967
RGCC S97	1.5655	Up	0.0130428		OXSR1 S339	1.79441	Up	0.00785278		PHKA2 S729	1.5462	Up	0.000185693		TNIK S680	0.552393	Down	0.0474704		EEF1B2 S106	1.89726	Up	0.00266696		S100A9 T113	1.56533	Up	0.00878036		PPBP S52	1.95458	Up	0.00235831
DBNL S269	1.55879	Up	0.0308432		RUFY1 S618	1.78925	Up	0.00272196		ARHGAP6 S667	0.576791	Down	0.000173338		TRA2B T201	0.525938	Down	0.0253797		ARHGAP45 S619	1.88781	Up	0.0027129		FHOD1 S523	0.466924	Down	0.042095		GPSM3 S35	1.9655	Up	0.00276923
TC2N S327	1.55321	Up	0.0124764		EIF2A S506	1.76554	Up	0.000536817		MICAL1 S818	1.62956	Up	0.0174375		GMIP S437	0.520782	Down	0.0272315		BAG6 S973	0.536425	Down	0.0179101		CAVIN2 S403	1.50159	Up	0.0166288		H1-5 S18	1.99623	Up	0.000354662
MAPK14 Y182	1.54828	Up	0.0314444		TC2N S174	1.75136	Up	0.0469063		LRRFIP2 S320	0.546713	Down	0.0391136		GMIP S441	0.515547	Down	0.016943		CARMIL1 S1291	1.65525	Up	0.0125026		CAVIN2 S35	0.663382	Down	0.000215128		PTPRJ S1009	2.00377	Up	0.000154198
DBN1 T346	1.54308	Up	0.000221117		FGD3 S547	1.73331	Up	0.00111643		ZNF185 T447	0.52295	Down	0.000718543		DMTN S372	0.509148	Down	0.00308319		LDLRAP1 S14	1.83693	Up	0.00151344		MRVI1 S339	1.84933	Up	0.0100814		PRKCD T507	2.00691	Up	1.2988e-05
RPS6KA3 S369	1.53313	Up	0.0020083		RGS18 S49	1.72667	Up	0.0329583		WDR44 S403	0.435433	Down	0.000774002		PRRC2A T610	0.504968	Down	0.0121478		CASS4 T108	3.72956	Up	0.000172471		CAPZB S263	0.506071	Down	0.00052387		RABEP1 S377	2.00728	Up	8.21309e-05
TGFB1I1 S141	1.53083	Up	0.000360618		EPS15 S790	1.72188	Up	4.57803e-05		WDR44 T219	0.581432	Down	0.0111741		CALD1 S783	0.504857	Down	0.0305041		RNF31 S466	0.65692	Down	0.00201593		RNH1 S2	0.376688	Down	3.71566e-08		CAVIN2 S218	2.05244	Up	0.00348214
MAP4K2 S385	1.52478	Up	0.00711314		ZYX S308	1.71828	Up	0.00102624		WDR44 S561	0.65926	Down	0.00881887		IL16 S922	0.501282	Down	0.00435872		DHX29 S200	1.53617	Up	0.0355493		NSFL1C S114	1.72386	Up	0.00823178		RAB44 S509	2.08879	Up	0.000187441
EIF2A S506	1.52277	Up	0.000224352		TGFB1I1 S164	1.71068	Up	0.0496627		AHNAK S5763	0.652523	Down	0.00714614		BCL2L13 S444	0.494062	Down	0.0470195		PLEC S4386	1.67227	Up	0.00129566		EPS15L1 S229	1.67571	Up	0.00602076		AHNAK S5400	2.10208	Up	0.000942729
DAB2 S401	1.51784	Up	0.00298212		SEPTIN5 S327	1.69853	Up	5.37215e-05		AHNAK S5752	0.306652	Down	1.15527e-09		NAP1L1 T62	0.48248	Down	0.000534716		OSTF1 S213	1.65449	Up	0.0223474		AKR7A2 S255	0.557849	Down	0.00401286		CASS4 T108	2.20034	Up	0.000212543
GPSM3 S35	1.50887	Up	0.0306012		VAPB S160	1.69767	Up	0.00105439		AHNAK S5400	0.354461	Down	2.31109e-06		LSP1 S193	0.48173	Down	0.00562621		TRIP12 S312	2.08704	Up	0.00800101		DBNL S160	0.341047	Down	7.6357e-06		PTK2B S375	2.24679	Up	8.9973e-05
GSK3B S9	1.50377	Up	1.74881e-06		FYB1 S205	1.69713	Up	0.0234846		AHNAK S135	0.377826	Down	6.62362e-05		SCARF1 S605	0.475278	Down	0.0189142		TMPO T74	1.66176	Up	0.0172737		ARHGEF2 S172	0.578637	Down	0.00013132		PGM2L1 S175	2.30083	Up	0.00177048
DBNL S160	1.5021	Up	0.00523344		EFTUD2 S19	1.69408	Up	0.00228263		AHNAK S5448	0.369305	Down	2.44594e-07		LRRFIP2 S320	0.445122	Down	0.00319754		TMPO T160	1.74457	Up	0.0443511		FGD3 S128	1.75877	Up	0.0318438		EFNB1 S292	2.52922	Up	0.00218656
MYH9 S1714	0.663523	Down	0.040871		DAB2 S401	1.68573	Up	0.00349152		AHNAK S177	0.366212	Down	1.12969e-07		RASGRP2 S117	0.441434	Down	0.000340152		CAVIN2 S218	3.64655	Up	0.000158805		PTPRJ S1009	1.95839	Up	9.70376e-05		ZYX S259	2.56672	Up	0.0479647
AHNAK S5763	0.663314	Down	0.00329088		FLNA S2152	1.6832	Up	0.00292295		AHNAK S2397	0.331543	Down	3.22982e-11		TREML1 S264	0.400809	Down	0.0445437		RPLP2 S102	12.0383	Up	0.000252131		LGALSL S25	0.653132	Down	0.00404444		CALD1 S643	2.9732	Up	0.0484136
AHNAK T4430	0.662549	Down	0.00315647		PPP6R3 S617	1.67226	Up	0.000995823		AHNAK S511	0.40732	Down	7.91403e-09		FGA S364	0.186943	Down	0.0344696		RPLP2 S105	11.7294	Up	0.000112128		DOK3 S330	1.92652	Up	4.96305e-06		RPLP2 S102	5.01076	Up	0.0114386
SPTBN1 S2169	0.66233	Down	0.000828021		HSPB1 S65	1.66693	Up	0.00425131		AHNAK S3412	0.4422	Down	3.41372e-06							RNH1 S2	0.463087	Down	0.00051304		PDE5A S102	1.54376	Up	0.0211607		RPLP2 S105	5.05778	Up	0.00438628
STIM1 S595	0.660326	Down	1.76279e-05		ARHGAP6 S363	1.66597	Up	0.0189141		AHNAK S5749	0.282003	Down	3.08879e-09							EPS15L1 S229	1.73384	Up	0.0138036		NAP1L1 T62	0.128395	Down	0.017487
SNAP23 S161	0.659628	Down	0.0197586		MYO1G S1010	1.65621	Up	0.00280216		AHNAK S216	0.188103	Down	0.0002555							AKR7A2 S255	0.488585	Down	0.016655		FKBP15 S956	0.574659	Down	0.0442027
EFR3A S694	0.65339	Down	0.000653095		PCBP1 S190	1.65213	Up	0.0033636		VSIR S287	0.445029	Down	3.37417e-05							DBNL S160	0.538148	Down	0.0164552		PPBP S52	2.07681	Up	0.000105984
SF3B1 T350	0.653323	Down	0.000808456		INPP5D S170	1.64662	Up	0.00305473		VSIR S305	0.403052	Down	0.0020587							ARHGEF2 S886	2.65539	Up	0.000671272		RASGRP2 S578	1.70426	Up	0.0393824
TRAFD1 S415	0.651482	Down	0.00880023		FGD3 S128	1.63722	Up	0.036535		PAK2 S2	0.454574	Down	3.90987e-07							FGD3 S128	1.61942	Up	0.0348159		RASGRP2 S117	1.55079	Up	0.00226718
PRKCD T507	0.651042	Down	0.000133724		VASP S305	1.63061	Up	0.0219503		MIA2 S1204	0.554934	Down	0.00928928							FGD3 S547	1.68709	Up	0.00212384		BCL2L13 S444	1.82938	Up	0.00839102
ARHGAP6 S667	0.649145	Down	0.000656882		SYK S297	1.63053	Up	0.0073529		CD226 S290	3.07025	Up	1.39541e-07							PTPRJ S1009	2.09452	Up	0.00173617		INF2 S1194	1.73214	Up	0.00461613
LRRFIP1 S768	0.64557	Down	1.01089e-05		FYB1 S46	1.6209	Up	0.000584767		ADCY6 S54	0.401163	Down	0.000831522							PTPRJ S1011	1.68948	Up	0.00439573		PTK2B S375	2.33552	Up	1.5577e-05
PEAR1 S953	0.645458	Down	0.0141032		PRKAR2A S99	1.6028	Up	0.00265276		ACIN1 S216	0.29882	Down	2.80321e-06							PDE3A S312	1.77953	Up	0.0365305		PGRMC1 S181	0.526047	Down	0.0402878
LRCH4 S281	0.64497	Down	1.35842e-05		UBE2O S839	1.60216	Up	0.0441362		ACIN1 S490	0.555262	Down	0.016089							MPRIP S993	0.486472	Down	0.0221766
PLEC S4389	0.643736	Down	0.0363436		TGFB1I1 S141	1.5926	Up	0.000323467		DBN1 S142	0.262196	Down	0.0109661							SCYL2 S677	1.60669	Up	0.0430088
ARHGAP6 S777	0.643639	Down	0.00176713		AMPD2 S190	1.58841	Up	0.00216773		DBN1 S320	0.626045	Down	0.0406895							NBEAL2 S1301	2.25178	Up	0.00291212
TRAFD1 S327	0.641489	Down	0.00181635		MTMR12 S564	1.58514	Up	0.0203505		NAP1L4 S7	1.90373	Up	0.0252697							RALY S135	0.478757	Down	0.00335167
TMPO T74	0.640048	Down	0.00241765		MSN S527	1.57296	Up	0.000199385		IL16 S946	0.645579	Down	0.00068938							MATR3 S188	2.03737	Up	0.00151037
ARHGEF2 S172	0.636269	Down	0.00390919		PAXX S152	1.57068	Up	0.0216968		ESYT2 S755	0.276262	Down	4.44943e-06							TC2N S218	1.72903	Up	0.013033
SARG T456	0.635511	Down	0.00388419		TC2N S327	1.56356	Up	0.00407865		ESYT2 S761	0.462316	Down	1.84118e-06							STX7 T79	1.55493	Up	0.0202923
FRMD4B S694	0.633923	Down	0.00132469		TJP2 S1067	1.55596	Up	0.0247347		ESYT2 S758	0.394799	Down	1.60904e-07							PTK2B S375	2.06932	Up	0.00609063
SPTBN1 S2161	0.631944	Down	0.0254526		F11R S287	1.53086	Up	0.00778285		APOBR S611	0.521177	Down	6.72147e-05							PLEKHO2 S390	0.596079	Down	0.0427163
USP47 S933	0.631062	Down	2.25011e-05		CBL S483	1.51055	Up	0.0029291		TREML1 S205	2.12807	Up	0.000125015
FKBP15 S1162	0.629825	Down	0.00707544		PDS5B S1257	1.50889	Up	0.0463243		TREML1 S264	2.5878	Up	0.00493614
STIM1 S567	0.628512	Down	0.000292741		LDLRAP1 S14	1.50864	Up	0.0327061		ABCC4 T646	0.554963	Down	0.00101452
RCSD1 S268	0.625266	Down	0.000739023		PDLIM1 S90	0.666438	Down	0.0470897		ITGB1 T777	0.478983	Down	7.42859e-07
RCSD1 S116	0.621148	Down	0.00523584		CLIP1 S348	0.663422	Down	0.012315		ARFGEF2 S227	0.15193	Down	0.00742923
STIM1 S621	0.619298	Down	0.00116619		ABLIM1 S706	0.660561	Down	0.000348382		ARFGEF2 S1528	0.362563	Down	1.23925e-05
NCBP1 S22	0.617799	Down	0.000223866		STIM1 S523	0.652595	Down	0.022452		PTPN12 T693	0.618406	Down	5.27688e-05
USP47 S910	0.61655	Down	1.0222e-07		CALD1 S783	0.649196	Down	0.0420475		BSG S362	0.391812	Down	3.71358e-08
SAMD14 S179	0.615811	Down	0.0273527		PPP1R12C S407	0.648976	Down	0.0361003		PRKAR2A S99	3.0615	Up	0.00517043
AKAP13 S2563	0.612669	Down	0.0235823		NEXN S365	0.647403	Down	0.0371016		PPP1R14A S128	0.425982	Down	0.0191789
C2CD2L S59	0.612588	Down	0.00182497		LYN S13	0.641606	Down	0.0107551		TMSB4X T34	2.20601	Up	0.0119957
KCTD12 S185	0.612539	Down	0.0015944		SAMHD1 S18	0.640652	Down	0.020715		MYO1G S992	2.65811	Up	1.52887e-05
EPS15L1 S229	0.60993	Down	0.000226		PGRMC2 T211	0.640022	Down	0.00942843		G3BP1 S232	0.0897749	Down	2.5807e-12
IKBKG S387	0.609851	Down	3.91547e-05		GBF1 S1298	0.639823	Down	0.0325408		TBC1D5 S541	0.479558	Down	8.32538e-09
RALY S135	0.608921	Down	0.00400525		TRAFD1 S415	0.63693	Down	0.01191		TBC1D5 S6	0.580752	Down	0.000327547
FGA S274	0.60788	Down	0.0202936		ARHGAP45 S619	0.634167	Down	0.000961146		ARID1A S1755	0.414258	Down	0.000445002
CHP1 T7	0.606897	Down	0.00053972		SERBP1 S330	0.63413	Down	0.00677712		ST13 S76	1.52805	Up	0.000831418
SPTBN1 S2165	0.606468	Down	0.000570995		EFR3A S694	0.633525	Down	0.0140031		ST13 S79	1.53471	Up	0.000765416
HUWE1 S1907	0.60584	Down	0.002679		TBC1D5 S6	0.633346	Down	0.0271846		PDLIM7 S111	0.662123	Down	0.0129482
NPM1 S10	0.605672	Down	1.67374e-05		EPS15L1 S229	0.623875	Down	0.00426863		ARHGAP30 S327	0.641802	Down	0.0165146
RAP1GAP2 S45	0.603365	Down	0.00699853		FES T421	0.623856	Down	0.0230919		TMEM40 S137	0.380534	Down	0.0218458
RABEP1 S377	0.602913	Down	0.000922096		GYS1 S727	0.623728	Down	0.0366521		RETREG3 S320	0.407986	Down	4.86645e-05
PGM2L1 S175	0.602421	Down	0.0227644		PPP1R12A S910	0.622203	Down	0.00103476		THRAP3 S682	0.496443	Down	9.83748e-06
CAPZB S2	0.599066	Down	1.77338e-05		MAP1A S1654	0.61839	Down	0.0289793		THRAP3 S575	0.315894	Down	1.12407e-05
TBC1D5 S6	0.598283	Down	0.00028779		TPD52L2 S21	0.616166	Down	0.023769		EIF3J S11	0.153259	Down	3.38161e-06
ABCF1 S109	0.597662	Down	0.000105257		SPAG9 S730	0.613415	Down	0.0111346		HDGF S165	0.337573	Down	0.0462425
MAP2K2 S295	0.597554	Down	0.00353857		AHNAK S3412	0.61322	Down	0.010883		HDGF S133	0.202795	Down	6.94503e-06
WDR44 T219	0.595409	Down	0.0282723		TGFB1I1 S140	0.613091	Down	0.0233102		ATL1 S23	1.72483	Up	2.01553e-05
GIT1 S362	0.594328	Down	0.000796072		SEMA4D S857	0.609914	Down	0.0088929		ITPKB S65	0.403126	Down	7.39894e-06
ABLIM1 S706	0.591649	Down	5.26533e-06		APOBR S175	0.60827	Down	0.0278345		WASHC2A S1180	0.456299	Down	2.42176e-07
PDHA1 S300	0.590894	Down	0.0204435		KCTD12 S185	0.605053	Down	0.0319292		RGS18 S49	2.22425	Up	3.26765e-05
ADD1 S358	0.590807	Down	0.037695		STT3B S29	0.599424	Down	0.00477078		RER1 S95	0.654266	Down	0.00856587
FHOD1 S523	0.587307	Down	0.00299392		ARHGDIB S31	0.598622	Down	0.0383731		MAP2K2 S295	0.633377	Down	0.0111248
ARHGDIB S31	0.58617	Down	0.0131473		MAP1A S2106	0.597691	Down	0.0353468		TNIK S769	0.237469	Down	9.21654e-05
ASMTL S239	0.58491	Down	0.0154376		PRKCD T507	0.595485	Down	0.00220009		STK10 S514	0.384507	Down	3.30128e-06
MIA2 S1204	0.58449	Down	0.0245731		EIF3G S42	0.594878	Down	9.80758e-05		LAT S40	1.81531	Up	0.0177645
WAS S483	0.581812	Down	0.0469662		CAVIN2 S204	0.594629	Down	0.0395919		TUBB S168	0.428531	Down	1.88592e-05
USP24 S1141	0.580103	Down	1.37734e-05		SVIL S245	0.593102	Down	0.00420252		VASP S305	0.635282	Down	0.0102841
ZYX S303	0.574708	Down	0.00212542		DMTN S11	0.591829	Down	0.0133154		MYO5A S1652	0.56941	Down	0.00386796
ARHGAP45 S619	0.572085	Down	5.06722e-06		MRVI1 S481	0.588929	Down	0.0111148		ALDOA S39	2.63115	Up	0.000378259
PGRMC2 T211	0.570797	Down	0.00030547		USP47 S933	0.58738	Down	9.61189e-05		PPP6R3 S617	1.62757	Up	0.00021336
CALD1 S129	0.570689	Down	0.0421316		TBC1D5 S541	0.585183	Down	4.70339e-05		GYS1 S727	0.527506	Down	0.000502553
FKBP15 S1164	0.567132	Down	5.11041e-05		BCLAF1 S385	0.584582	Down	0.0346221		LIMA1 S490	0.367495	Down	0.000416649
SCARF1 S605	0.561552	Down	0.0080306		USP47 S910	0.583693	Down	5.49076e-06		KPNA3 S60	1.55757	Up	0.00104397
GYS1 S727	0.55958	Down	0.000919649		C2CD2L S59	0.581218	Down	0.0260815		ACTB S33	2.59831	Up	0.000438671
CAPZB S263	0.557789	Down	1.57154e-05		CAPZB S2	0.579244	Down	6.9075e-05		PRKCD S664	0.242918	Down	5.71802e-06
GMIP S914	0.557468	Down	2.23878e-07		ARHGAP30 S384	0.578064	Down	0.0187362		EPRS S886	0.664182	Down	0.0253453
STIM1 S523	0.556201	Down	0.00111244		PAK2 S2	0.57391	Down	0.000823168		CLIP2 S923	0.262	Down	2.40733e-07
TJP2 S1159	0.556152	Down	0.0137553		STK10 S514	0.571146	Down	0.0199705		PDLIM5 S111	0.437887	Down	4.38481e-07
BCLAF1 S385	0.555406	Down	0.000511509		ARHGAP6 S777	0.570045	Down	0.00435459		EPS15 S324	0.168434	Down	4.14276e-13
RAP1GAP2 T49	0.555128	Down	0.00429051		FKBP15 S1164	0.569658	Down	0.00491792		SEPTIN1 S315	0.46571	Down	0.00101822
BAG6 S973	0.553054	Down	0.012944		PTPRC S975	0.568565	Down	0.00910113		SEPTIN1 S248	0.43406	Down	0.000286407
OXR1 S204	0.54902	Down	0.00440347		GIT1 S362	0.56495	Down	0.00279633		LNPEP S80	0.598665	Down	0.00119043
SERBP1 S203	0.549006	Down	0.00337831		PLEKHO2 S390	0.56004	Down	0.00383387		FGA S274	0.639671	Down	0.0170173
STIM1 S257	0.548964	Down	0.0307793		STIM1 S621	0.559402	Down	0.00579942		FGA S618	1.79566	Up	0.0126095
TCEA1 S100	0.548173	Down	0.018205		WAS S483	0.558404	Down	0.00819017		SCARF1 S606	0.423959	Down	0.00442453
CASS4 T291	0.546972	Down	1.03016e-05		TJP2 S1159	0.556453	Down	0.014676		SCARF1 S611	0.28461	Down	0.000725798
RCSD1 S123	0.544335	Down	0.0103636		SPTBN1 S2169	0.554771	Down	0.000737102		PGM2L1 S175	0.38633	Down	0.00364333
SEPTIN1 S315	0.544325	Down	0.030516		CAVIN2 S203	0.554509	Down	0.0396224		TRIM28 S19	0.0357746	Down	2.42793e-05
HNRNPM S633	0.540991	Down	1.19933e-06		NSFL1C S114	0.553125	Down	0.00489318		TRIM28 S473	0.356595	Down	1.75997e-06
ACIN1 S490	0.538976	Down	0.00108201		PDAP1 S60	0.553048	Down	0.043425		ACSS2 S30	0.457458	Down	0.00236725
BIN2 S259	0.538734	Down	0.00991385		CCDC88B S436	0.552766	Down	0.0244899		GP1BA S644	0.655578	Down	0.00691608
LTBP1 S602	0.537416	Down	0.00744303		DEK T13	0.552009	Down	0.0341281		DOCK11 S440	0.530199	Down	0.000362762
SAMD14 S117	0.537091	Down	0.0201249		CCDC6 S240	0.549048	Down	0.00374525		AKAP13 T2467	0.525418	Down	0.0392123
MYO18A S2041	0.536824	Down	0.00137869		IKBKG S387	0.548549	Down	0.00105963		AKAP13 S1642	0.431442	Down	0.00063947
ARHGEF2 S886	0.534995	Down	0.000503249		RELCH S180	0.546559	Down	0.00284053		AKAP13 S1929	0.344398	Down	0.0150754
BIN2 S285	0.533251	Down	0.00713086		STIM1 S524	0.544977	Down	0.017891		EIF2S2 S2	0.148728	Down	5.99078e-09
EIF3C S39	0.531169	Down	2.76784e-07		DMTN S372	0.544909	Down	0.0380419		TLN1 S1637	1.9098	Up	4.55815e-06
LRBA S1261	0.528239	Down	0.000174507		FGA S274	0.544298	Down	0.0325885		TLN1 S1021	4.57684	Up	3.13203e-11
MAP1A S1172	0.525223	Down	0.000247938		LRCH4 S281	0.540495	Down	3.86068e-05		TLN1 S1225	2.13476	Up	7.97246e-06
STIM1 S521	0.525205	Down	0.0306032		MYCBP2 S2789	0.540356	Down	0.0104654		TLN1 S1201	3.68672	Up	0.00171086
BCLAF1 S658	0.521655	Down	0.000184858		SEPTIN1 S248	0.537695	Down	0.0309677		KCTD12 S185	0.616282	Down	0.00858816
CCDC88B S436	0.521626	Down	0.000177465		PDE3A T580	0.536815	Down	0.024334		ACLY S481	12.876	Up	2.20523e-05
VIPAS39 S121	0.520659	Down	0.0191714		SRRM2 S1179	0.536066	Down	0.0251998		ASMTL S239	0.553183	Down	0.00378401
MYO5A S1652	0.51993	Down	0.000190087		STIM1 S521	0.53506	Down	0.0304236		STRIP2 S318	0.360287	Down	8.40794e-06
DEK T13	0.517393	Down	0.000394531		LRBA S1261	0.532093	Down	0.000573043		PRKCQ T538	0.425914	Down	0.000823804
TBC1D5 S541	0.514766	Down	2.59484e-08		MAP1A S1172	0.531855	Down	0.0185626		PRKCQ S695	0.508226	Down	0.0173145
ZNF185 T447	0.513864	Down	0.00797148		FLNA S2339	0.529204	Down	0.000952971		MYL9 T19	0.411359	Down	0.037395
LTBP1 S438	0.513743	Down	4.86434e-05		USP24 S1141	0.528363	Down	0.00167724		MARK2 T208	0.146545	Down	1.69703e-06
ADD3 T12	0.510168	Down	0.0235569		HUWE1 S1907	0.528162	Down	0.00753405		IQGAP2 S16	1.91819	Up	7.77536e-05
PDHA1 S293	0.51014	Down	0.0209061		NCBP1 S22	0.526836	Down	0.0047008		H1-4 T18	2.00404	Up	0.0053162
RELCH S180	0.505656	Down	6.14819e-05		MATR3 S188	0.526502	Down	0.0197796		GGA3 S425	0.659828	Down	0.0148507
TMPO T160	0.502172	Down	0.0384685		MAP2K2 S295	0.525907	Down	0.0158042		FLNA S2158	1.65112	Up	0.0147248
CFL1 S3	0.502106	Down	4.94941e-05		OXR1 S204	0.520652	Down	0.0318305		FLNA S2152	1.684	Up	9.56072e-05
AHNAK S3412	0.499206	Down	3.8e-06		SPTBN1 S2161	0.52	Down	0.0142218		FLNA S2339	0.316266	Down	6.72677e-09
TPD52L2 S21	0.498037	Down	7.69047e-05		HNRNPM S633	0.519125	Down	0.00082354		MYO18A S2043	0.497211	Down	0.000233054
FKBP15 S1114	0.497036	Down	0.000146301		LTBP1 S602	0.517936	Down	0.0129137		MYO18A S2020	0.578053	Down	0.0422096
PAK2 S2	0.494353	Down	4.69205e-07		SNTB1 S219	0.514454	Down	0.0403776		MYO18A S2041	0.567931	Down	0.00551863
MPRIP S993	0.494237	Down	1.70462e-05		EPS15L1 S593	0.513416	Down	3.14759e-05		PDIA6 S428	2.83714	Up	0.0010298
ARHGAP30 S630	0.492991	Down	0.0200128		ABCF1 S109	0.512412	Down	0.00107269		ZYX S259	0.523636	Down	0.00400896
STRIP2 S318	0.492767	Down	4.42784e-05		SAMD14 S179	0.506866	Down	0.0204373		ZYX S303	0.501731	Down	1.775e-05
APOBR S611	0.491483	Down	1.24033e-06		ACIN1 S490	0.506403	Down	0.0305502		ZYX S308	1.6697	Up	2.11044e-06
EPS15L1 S108	0.488297	Down	0.00128086		CTTN S405	0.505749	Down	0.0309496		ZYX S344	1.7117	Up	0.00101932
ACSS2 S30	0.487453	Down	0.00121854		RAP1GAP2 S613	0.500571	Down	0.00627922		ZYX S15	0.520208	Down	0.00680078
MYCBP2 S2789	0.487324	Down	4.70818e-05		LTBP1 S438	0.499144	Down	0.00170703		MAP1S S731	0.439575	Down	2.6783e-06
MAP1A S1654	0.484552	Down	0.000312068		CFL1 S3	0.497411	Down	0.00681111		FKBP5 S13	0.424008	Down	3.30389e-06
DOCK11 S440	0.483206	Down	0.000201566		TRAFD1 S327	0.496264	Down	0.000337726		HSP90AA1 S263	0.424975	Down	2.67911e-05
PAXX S148	0.480145	Down	0.00529488		ZNF185 T447	0.495691	Down	0.0140402		IFI16 S153	0.359297	Down	0.000527962
MAP1A S1818	0.479968	Down	9.92777e-07		SPTBN1 S2165	0.494358	Down	0.00175441		GMIP S437	0.366785	Down	0.00078958
TAOK1 S421	0.477992	Down	6.16242e-06		GMIP S914	0.493521	Down	0.000117144		GMIP S441	0.449664	Down	0.00097618
WAS S484	0.477753	Down	2.98809e-06		ARID1A S1755	0.492062	Down	0.0263587		GMIP S914	0.589442	Down	2.44729e-05
BCLAF1 S512	0.47549	Down	5.5572e-06		SLC9A9 T615	0.487909	Down	0.000758824		SPTBN1 S2165	0.662522	Down	0.00466521
MRVI1 S312	0.475432	Down	2.50681e-06		CCDC6 S244	0.486965	Down	0.0350613		SPTBN1 T2187	0.288672	Down	0.0161833
MYO18A S2043	0.471148	Down	8.34381e-06		EIF3C S39	0.486774	Down	5.17738e-05		CLASP2 S596	0.213107	Down	8.67424e-06
TBC1D10B S661	0.470066	Down	0.000622283		PKN1 S916	0.483489	Down	0.0137236		FN1 S2475	0.21495	Down	4.03194e-06
SEPTIN1 S248	0.468605	Down	5.7088e-05		KCTD12 T196	0.480427	Down	0.038849		RELCH S180	0.485205	Down	3.6233e-05
THRAP3 S682	0.465592	Down	2.60246e-07		MYO18A S2041	0.47461	Down	0.0132926		WIPF1 S276	0.468588	Down	0.00117665
AKAP13 T2467	0.464717	Down	0.000209217		RABEP1 S377	0.473771	Down	0.00107598		RAP1GAP2 S609	0.59943	Down	0.025108
TBC1D10B S658	0.461188	Down	0.00756335		TAOK1 S421	0.473278	Down	0.000353998		RAP1GAP2 S9	0.590145	Down	0.00356253
CSRP1 S192	0.456865	Down	1.18195e-11		HSP90AA1 S263	0.472172	Down	0.00178254		RAP1GAP2 T49	0.541013	Down	0.00755847
BIN2 S444	0.456835	Down	0.00537531		FKBP15 S1114	0.472002	Down	0.00788499		RAP1GAP2 S45	0.53842	Down	0.00139499
EVL S369	0.452472	Down	7.10582e-07		TRA2B T201	0.470226	Down	0.0326868		FRMD4B S694	0.615568	Down	0.00172215
TOR4A S106	0.449811	Down	0.0332524		SH3KBP1 S230	0.469322	Down	6.75158e-05		ANK1 S856	1.70257	Up	5.5653e-05
STK10 S514	0.44672	Down	1.59054e-07		NPM1 S10	0.467079	Down	9.32566e-05		PCBP1 S190	1.66209	Up	0.000420291
ARHGEF6 S488	0.444431	Down	6.89917e-07		ZYX S267	0.463123	Down	0.0454419		USP24 S1141	0.605972	Down	0.00036614
RCSD1 S120	0.444005	Down	0.000115179		PRKCQ T538	0.462364	Down	0.0180124		USP24 S2047	0.527009	Down	0.0142842
MFSD6 T10	0.44331	Down	3.66024e-05		MAP1A S1818	0.457511	Down	0.000860775		SRRT S74	0.410287	Down	0.00489987
HSP90AA1 S263	0.440708	Down	0.000102655		AHNAK S135	0.451733	Down	0.00857403		ABLIM3 S373	0.408981	Down	1.8762e-06
ARID1A S1755	0.440193	Down	9.86197e-05		WAS S484	0.449445	Down	0.000137794		TGFB1I1 S68	0.34983	Down	4.99885e-08
VSIR S287	0.438355	Down	1.2247e-05		PAXX S148	0.446384	Down	0.0103078		TGFB1I1 S137	1.50903	Up	0.00534599
PRKCQ T538	0.438064	Down	4.59925e-05		TBC1D10B S661	0.444857	Down	0.0225574		TGFB1I1 S164	1.52541	Up	0.0373822
ITGB1 T777	0.437978	Down	3.64479e-08		EIF4G2 T508	0.443907	Down	0.00102377		INPP5D S243	0.477677	Down	7.36369e-06
WASHC2A S1180	0.437692	Down	3.88778e-10		FHOD1 S523	0.443244	Down	0.00618989		ADD1 S726	1.97914	Up	0.047286
PDLIM5 S111	0.437105	Down	8.84311e-08		THRAP3 S575	0.442485	Down	0.00445753		ADD1 S358	0.583674	Down	0.0285881
INPP5D S243	0.433923	Down	2.59753e-07		RETREG3 S320	0.442293	Down	0.00417919		OSBPL3 S304	0.448823	Down	0.0107718
MAP1S S731	0.433168	Down	4.40125e-08		ADD3 T12	0.438912	Down	0.00231529		MTSS1 S294	0.376791	Down	9.39915e-06
OSBPL3 S304	0.431465	Down	0.000912575		CASS4 T291	0.438383	Down	8.31756e-05		HUWE1 S1907	0.644679	Down	0.0158953
WDR44 S403	0.430222	Down	0.0455542		RCSD1 S120	0.437921	Down	0.00857381		SRC S17	0.472802	Down	0.00835684
TMEM40 S137	0.428237	Down	0.02181		PPP1R18 S368	0.437196	Down	0.0078848		TOR4A S106	0.401343	Down	0.00763107
STIM1 S618	0.42798	Down	0.000463628		ZZEF1 S1518	0.436939	Down	0.0273432		USP47 S910	0.632978	Down	8.40033e-07
PKN1 S916	0.427632	Down	2.4156e-05		PDLIM5 S111	0.435539	Down	0.000128904		USP47 S933	0.652902	Down	6.31355e-05
CASS4 S305	0.424058	Down	0.000302758		APOBR S611	0.432096	Down	0.00066319		TCEA1 S100	0.481547	Down	0.0120628
USP24 S2047	0.419591	Down	9.73381e-05		TAGLN2 S163	0.430973	Down	0.0380869		GSK3B S9	1.52165	Up	7.05047e-05
RETREG3 S320	0.419421	Down	1.4842e-05		TBC1D10B S658	0.429941	Down	0.0362229		SEPTIN5 S327	1.61444	Up	9.04873e-06
TPR S2155	0.419017	Down	0.00375104		PDHA1 S232	0.426468	Down	0.000654634		GP1BB T193	0.331522	Down	0.000241713
FKBP5 S13	0.41857	Down	3.3611e-08		VSIR S287	0.425008	Down	0.00215649		EEF1B2 S106	3.47407	Up	0.0292551
KALRN S2237	0.418284	Down	0.00010642		SRRT S74	0.421966	Down	0.0408553		ARHGAP45 S619	0.541044	Down	7.9961e-08
WNK1 S1261	0.417717	Down	1.03008e-09		CSRP1 S192	0.421419	Down	9.17446e-09		WNK1 S1261	0.456586	Down	4.06968e-07
MINK1 S733	0.41761	Down	0.0110778		ITPKB S65	0.420985	Down	0.000834215		DOCK10 S1295	0.538272	Down	0.022884
PEAR1 S1029	0.41728	Down	0.00428848		MYO5A S1652	0.420971	Down	0.00322997		DOCK10 T1440	0.416264	Down	0.0248558
RASAL3 S988	0.416729	Down	0.000176657		MAP1S S731	0.420353	Down	0.000304344		ESAM S359	0.634855	Down	0.00878683
FKBP15 S956	0.416586	Down	0.000149728		WDR44 S403	0.419799	Down	0.00876588		FERMT3 S484	3.29561	Up	2.43081e-11
PPP1R18 S368	0.414198	Down	6.36384e-05		MYO18A S2043	0.419021	Down	0.00157848		FERMT3 S8	2.16232	Up	9.75082e-09
SRRT S74	0.41418	Down	0.00048962		IFI16 S153	0.418938	Down	0.0172978		EIF3C S39	0.553366	Down	1.24419e-05
ESYT2 S761	0.411814	Down	8.36097e-07		BSG S362	0.417018	Down	3.29327e-05		CASS4 T291	0.601267	Down	0.000184763
SH3KBP1 S230	0.409092	Down	3.53585e-08		BCLAF1 S512	0.41134	Down	0.000597308		CASS4 S305	0.470067	Down	0.00408058
ITPKB S65	0.409079	Down	2.73808e-07		SAMD14 S117	0.410959	Down	0.0143044		MINK1 S733	0.434332	Down	0.0441467
AKAP13 S1642	0.407064	Down	1.18602e-05		FKBP5 S13	0.407694	Down	0.00021519		ARHGDIB S31	0.579945	Down	0.00266038
AHNAK S135	0.402462	Down	0.000189695		PPP1R9B S100	0.407292	Down	4.88349e-07		ARHGAP17 S676	0.511106	Down	0.0462956
EIF4G2 T508	0.401643	Down	1.63035e-07		ESYT2 S755	0.403907	Down	0.00277432		ADD3 T12	0.545796	Down	0.00110328
EFHD2 S11	0.400939	Down	5.76585e-05		THRAP3 S682	0.403889	Down	0.000139596		ADD3 S681	0.150794	Down	9.33884e-06
BSG S362	0.400214	Down	5.69744e-08		RAB44 S509	0.403018	Down	0.000318578		PPP1R18 S368	0.402699	Down	0.000160647
MATR3 S188	0.398728	Down	0.00155641		DHX29 S200	0.402487	Down	4.93355e-05		IKBKG S387	0.640502	Down	0.00175869
WIPF1 S276	0.396951	Down	1.72086e-05		MRVI1 S312	0.401656	Down	5.16941e-05		HNRNPM S633	0.551924	Down	7.32542e-07
SNTB1 S219	0.391658	Down	0.00048722		RALY S135	0.400759	Down	0.000582596		ABLIM1 S706	0.557193	Down	5.27306e-07
DHX29 S200	0.39089	Down	7.85989e-10		WASHC2A S1180	0.400478	Down	1.64488e-05		SLC9A3R1 S290	0.465549	Down	0.0441841
ABLIM3 S373	0.390374	Down	9.70645e-09		CALD1 S129	0.400383	Down	0.025484		DHX29 S200	0.385091	Down	3.67772e-08
FLNA S2339	0.387245	Down	2.88325e-08		C2CD2L S619	0.396762	Down	0.0164517		VIPAS39 S121	0.496158	Down	0.0195464
TUBB S168	0.387149	Down	2.01089e-05		OSBPL3 S304	0.39675	Down	0.0447697		PLEC S4389	0.599379	Down	0.0144539
AHNAK S511	0.380476	Down	4.62389e-10		ARFGEF2 S1528	0.394875	Down	0.00137859		PLEC S4396	0.510328	Down	0.00430443
SCARF1 S606	0.380441	Down	0.012386		TNIK S769	0.391141	Down	0.0180304		CRAD S1017	0.606563	Down	0.00601353
IFI16 S153	0.379177	Down	0.000192279		MFSD6 T10	0.39082	Down	0.000147134		TMPO T74	0.589864	Down	0.0017745
C2CD2L S619	0.378701	Down	0.000199113		DOCK11 S440	0.389219	Down	3.90113e-05		TMPO T160	0.45427	Down	0.0073765
VSIR S305	0.377307	Down	7.45722e-05		CLIP2 S923	0.38795	Down	0.000843577		SERBP1 S203	0.486471	Down	0.00115463
GMIP S441	0.37705	Down	2.50112e-05		ARHGEF6 S488	0.372741	Down	3.00747e-06		FHOD1 S573	0.394742	Down	0.000228523
SLC9A9 T615	0.375754	Down	4.70932e-05		AHNAK S5448	0.371653	Down	2.36283e-05		CAVIN2 S203	0.650089	Down	0.0349709
RCSD1 S216	0.373709	Down	1.78246e-05		BCLAF1 S658	0.371489	Down	0.000135148		RTN4 S15	0.130966	Down	2.52922e-08
ARFGEF2 S1528	0.373334	Down	7.27194e-09		C2CD2L S623	0.370954	Down	0.00196821		ZZEF1 S1518	0.500453	Down	0.00728987
AHNAK S5448	0.370088	Down	8.87709e-07		AHNAK S177	0.3656	Down	3.58712e-05		DEK T13	0.500086	Down	0.00210518
ESYT2 S758	0.366235	Down	6.44001e-08		EVL S369	0.364601	Down	0.00013342		MYO9B T1271	2.20103	Up	0.000383895
AHNAK S177	0.366008	Down	1.03659e-08		TRIM28 S473	0.361346	Down	0.000356182		MRVI1 S339	0.450042	Down	0.0268501
C2CD2L S623	0.364465	Down	9.90749e-07		AKAP13 S1642	0.358306	Down	0.00379278		MRVI1 S689	0.448168	Down	0.0354656
MTSS1 S294	0.364435	Down	7.26354e-06		ITGB1 T777	0.355968	Down	8.23931e-07		MRVI1 S312	0.51232	Down	1.86565e-05
FHOD1 S573	0.358603	Down	1.02785e-06		STIM1 S618	0.354608	Down	0.0014928		CAPZB S263	0.479426	Down	1.65789e-07
TRIM28 S473	0.358179	Down	6.6232e-09		STIM1 S575	0.353244	Down	0.00211025		CAPZB S2	0.608977	Down	0.000141174
THRAP3 S575	0.358091	Down	1.82837e-06		ABLIM3 S373	0.353161	Down	0.000105191		MAP1A S2449	0.309938	Down	1.34118e-06
RAB44 S509	0.350099	Down	2.43683e-09		BAG6 S973	0.352028	Down	0.00979083		MAP1A S1776	0.601218	Down	0.00586788
LIMA1 S490	0.346543	Down	0.0130066		RASAL3 S988	0.348746	Down	0.000562958		MAP1A S1172	0.521908	Down	0.000623669
LSP1 S204	0.344153	Down	0.000616187		INPP5D S243	0.346415	Down	3.53076e-05		MAP1A S1818	0.491197	Down	1.30165e-05
PDHA1 S232	0.341214	Down	1.52955e-06		AKAP13 T2467	0.343316	Down	0.0178434		MAP1A S1654	0.417634	Down	1.99158e-05
ADCY6 S54	0.335129	Down	1.0858e-05		RCSD1 S216	0.342125	Down	0.00157264		RNH1 S2	2.43096	Up	9.7571e-09
STIM1 S575	0.333952	Down	7.43952e-06		WNK1 S1261	0.339979	Down	5.45601e-06		ARHGEF6 S488	0.480277	Down	3.12027e-07
AHNAK S2397	0.330363	Down	2.09319e-10		MTSS1 S294	0.339723	Down	0.00037968		ARHGEF6 S684	3.07078	Up	1.41307e-06
HSPH1 S809	0.330289	Down	0.0262213		CASS4 S305	0.332041	Down	0.00428205		EIF4G3 S1409	0.582516	Down	0.00138703
AKAP13 S1929	0.324861	Down	0.000602298		MPRIP S993	0.331068	Down	5.32943e-06		XPO1 S1055	2.05722	Up	0.000769596
TGFB1I1 S68	0.32318	Down	7.58327e-11		AHNAK S2397	0.328004	Down	9.3418e-08		OXR1 S204	0.563203	Down	0.00821111
GP1BB T193	0.320283	Down	0.000268295		AHNAK S511	0.326789	Down	8.53674e-08		TJP2 S1159	0.556001	Down	0.00209479
ESYT2 S755	0.31881	Down	4.84729e-07		VSIR S305	0.325816	Down	0.0122843		TJP2 S174	1.62479	Up	0.0107006
PEAR1 S983	0.31553	Down	1.70593e-11		SCARF1 S605	0.32347	Down	0.0253737		TJP2 S1068	0.599188	Down	0.0032792
GSDMD S252	0.313409	Down	2.17055e-09		PEAR1 S983	0.318507	Down	2.70434e-05		UBE2O S839	1.58627	Up	3.13077e-07
GMIP S437	0.308195	Down	5.00606e-06		EFHD2 S11	0.313558	Down	0.00180981		UBE2O S441	1.78166	Up	0.00331737
AHNAK S5400	0.307971	Down	7.49437e-08		ACIN1 S216	0.312285	Down	0.000458511		UBE2O S431	1.64517	Up	0.000215032
AHNAK S5752	0.305598	Down	1.9035e-13		LSP1 S204	0.311032	Down	0.0170203		CSRP1 S192	0.474588	Down	6.6667e-10
CLIP2 S923	0.303984	Down	1.15543e-08		ESYT2 S761	0.310809	Down	6.07511e-06		PAXX S152	1.68623	Up	0.00322573
ACIN1 S216	0.303308	Down	1.76559e-05		ESYT2 S758	0.309106	Down	9.87481e-06		PAXX S148	0.497025	Down	0.00183367
MAP1A S2449	0.294735	Down	1.57931e-10		PGRMC1 S181	0.307605	Down	0.0323608		EPS15L1 S108	0.42592	Down	0.00125268
TNIK S769	0.288693	Down	0.000375486		LIMA1 S490	0.304641	Down	0.00402783		EPS15L1 S229	0.602958	Down	0.000231957
AHNAK S5749	0.285339	Down	8.40595e-13		TUBB S168	0.304385	Down	0.000204932		GSDMD S252	0.356848	Down	4.60525e-08
TBC1D10B S678	0.28122	Down	2.84394e-08		AHNAK S5752	0.303489	Down	1.00915e-06		EFR3A S694	0.663323	Down	0.00198126
FYB1 S573	0.268077	Down	2.56761e-05		FYB1 S573	0.302625	Down	0.0130744		CANX S554	0.560819	Down	0.0372096
SCARF1 S611	0.26637	Down	1.61344e-05		GP1BB T193	0.297806	Down	0.00269226		ARHGEF2 S172	0.565618	Down	0.00153331
SPTBN1 T2187	0.25	Down	0.0145662		SCARF1 S606	0.293407	Down	0.00695048		ARHGEF2 S886	0.388605	Down	3.82709e-05
PRKCD S664	0.245799	Down	5.32892e-08		AHNAK S5749	0.292013	Down	2.46771e-06		FGD3 S128	1.77811	Up	0.0347514
HNRNPU S271	0.22519	Down	6.0409e-09		IL16 S922	0.290698	Down	0.0281697		SNAP23 S161	0.60613	Down	0.0222669
AHNAK S216	0.217562	Down	2.25202e-05		FHOD1 S573	0.286326	Down	0.00199703		FYB1 S205	1.76266	Up	9.08167e-05
HDGF S133	0.214847	Down	1.53277e-05		MRVI1 S339	0.28487	Down	0.041443		FYB1 S46	1.87258	Up	7.42667e-06
BCLAF1 S397	0.21312	Down	2.60134e-08		AHNAK S216	0.276481	Down	0.0167		FYB1 S573	0.250802	Down	0.00033985
DNAJC5 S10	0.20891	Down	4.59949e-12		TGFB1I1 S68	0.269881	Down	6.1847e-06		SRRM1 S260	1.52825	Up	0.0106524
BCLAF1 S290	0.208234	Down	1.24362e-08		MAP1A S2449	0.26433	Down	0.000142577		TAOK1 S421	0.480349	Down	1.60881e-06
BCLAF1 S285	0.199149	Down	3.1032e-08		WIPF1 S276	0.253677	Down	0.000537918		PDE3A S312	1.72603	Up	0.00457578
CLASP2 S596	0.192332	Down	4.10619e-09		PRKCD S664	0.251559	Down	0.000717934		ARPC1B S311	2.6226	Up	9.78479e-07
FN1 S2475	0.187086	Down	6.92157e-08		LRRFIP2 S320	0.243354	Down	0.0173105		CFL1 S3	0.504453	Down	0.000539484
EPS15 S324	0.181069	Down	4.27009e-15		KALRN S2237	0.240425	Down	0.000522113		MPRIP S993	0.575822	Down	0.000799857
ARFGEF2 S227	0.171014	Down	0.000985801		HDGF S133	0.23895	Down	0.00109955		TPR S2155	0.398784	Down	0.0134512
EIF3J S11	0.165717	Down	6.69903e-08		GMIP S441	0.231823	Down	0.00112083		NAP1L1 T62	2.52998	Up	5.28698e-07
EIF2S2 S2	0.163162	Down	2.62647e-12		BCLAF1 S290	0.231431	Down	0.00113878		SCYL2 S677	4.20722	Up	0.0128517
LSP1 T175	0.158476	Down	9.75154e-11		HNRNPU S271	0.231087	Down	0.00136375		SLC4A1 S356	1.54722	Up	0.00402582
MARK2 T208	0.13736	Down	2.52362e-10		SCARF1 S611	0.229889	Down	0.00541457		SAMD14 S117	0.600156	Down	0.0139053
ADD3 S681	0.133242	Down	3.31402e-07		GSDMD S252	0.226533	Down	1.51656e-06		PGRMC2 T211	0.536185	Down	0.000163747
LSP1 S177	0.122162	Down	2.88566e-11		BCLAF1 S285	0.225335	Down	0.00264047		EFHD2 S11	0.44463	Down	0.000667432
RTN4 S15	0.10839	Down	8.08916e-11		FGA S364	0.218035	Down	0.00723846		FKBP15 S1114	0.509553	Down	0.000643972
G3BP1 S232	0.104681	Down	8.60237e-15		AHNAK S5400	0.214991	Down	1.1307e-05		FKBP15 S1162	0.630902	Down	0.0156569
LSP1 S252	0.103127	Down	6.76772e-06		TBC1D10B S678	0.214647	Down	0.000830564		FKBP15 S956	0.356046	Down	0.000959762
TRIM28 S19	0.0414727	Down	7.32472e-13		EPS15 S324	0.20634	Down	2.26796e-08		FKBP15 S1164	0.565869	Down	0.000227627
					USP24 S2047	0.204756	Down	0.000915709		LRRFIP1 S768	0.613839	Down	4.53737e-05
					ADCY6 S54	0.203062	Down	0.000665056		PPBP S52	1.79701	Up	0.000617971
					DNAJC5 S10	0.197321	Down	2.63925e-08		PKN1 S916	0.399703	Down	0.000269554
					LSP1 S252	0.194002	Down	0.0335958		WAS S483	0.593515	Down	0.00117978
					NEXN S80	0.193631	Down	0.00303387		WAS S484	0.491907	Down	3.67022e-06
					EIF2S2 S2	0.19203	Down	2.00817e-05		MFSD6 T10	0.469555	Down	1.90008e-05
					GMIP S437	0.191015	Down	0.0026695		RASGRP2 S394	1.559	Up	0.0285691
					EIF3J S11	0.190633	Down	0.000877164		RASGRP2 S117	1.69838	Up	0.00154277
					BCLAF1 S397	0.19042	Down	0.0013178		BCL2L13 S444	2.87108	Up	0.000228114
					SPTBN1 T2187	0.172657	Down	0.0468908		INF2 S1194	1.96697	Up	0.00055254
					LSP1 T175	0.170549	Down	0.000123351		MATR3 S188	0.334841	Down	4.28018e-05
					CLASP2 S596	0.150781	Down	0.000465064		TC2N S327	1.54803	Up	0.0330259
					G3BP1 S232	0.134492	Down	1.01298e-07		SNTB1 S219	0.33026	Down	0.000163225
					FN1 S2475	0.131359	Down	0.000160466		TRAFD1 S415	0.658758	Down	0.0177219
					LSP1 S177	0.12217	Down	0.000145922		EVL S369	0.496408	Down	2.102e-05
					MARK2 T208	0.11899	Down	0.000277912		EIF4G2 T508	0.380511	Down	1.30669e-06
					ADD3 S681	0.098139	Down	0.000610397		CHP1 T7	0.561199	Down	0.000551147
					RTN4 S15	0.0632379	Down	8.17298e-06		OSBP S193	0.614718	Down	0.0034382
					TRIM28 S19	0.052869	Down	0.00230859		MAP4K2 S385	1.59379	Up	0.000692657
										RASAL3 S51	1.51325	Up	0.0219869
										RASAL3 S988	0.45072	Down	0.000115019
										PTK2B S375	2.15932	Up	0.000197809
										PGRMC1 S181	0.319969	Down	0.00376864
										PGRMC1 S57	0.45246	Down	0.00568465
										SH3KBP1 S230	0.378977	Down	8.212e-08
										NCBP1 S22	0.663281	Down	0.00785713
										PTGES3 S113	0.529408	Down	0.0132068
										CNST S293	1.67942	Up	0.019192
										STOM S18	4.34116	Up	2.40312e-05
										HNRNPU S271	0.222242	Down	1.44839e-05
