# Supplementary material for: Global Phosphoproteomics Unveils Kinase-Regulated Networks in Systemic Lupus Erythematosus
Source: Mol Cell Proteomics. 2022 Oct 27;21(12):100434. doi: 10.1016/j.mcpro.2022.100434 (PMC9712766; doi:10.1016/j.mcpro.2022.100434)
Supplement: Supplementary table 2 [file mmc2.xlsx]

## Sheet: Sheet2
Title of the table				Supplementary table 2
Venn table of differential and overlapping phosphosites for comparable groups				SLE vs HC and SLE vs RA
				SLE_A vs HC and SLE_S vs HC
				SLE_S vs HC and SLE_S vs RA
				SLE_A vs HC and SLE_A vs RA
SLE vs HC and SLE vs RA				SLE_A vs HC and SLE_S vs HC				SLE_S vs HC and SLE_S vs RA				SLE_A vs HC and SLE_A vs RA
SLE vs HC	SLE vs RA	SLE vs HC|SLE vs RA		SLE_S vs HC	SLE_A vs HC	SLE_S vs HC|SLE_A vs HC		SLE_S vs HC	SLE_S vs RA	SLE_S vs HC|SLE_S vs RA		SLE_A vs HC	SLE_A vs RA	SLE_A vs HC|SLE_A vs RA
ACLY S481	RPS27 S78	VCL S275		BCL2L13 S444	CAP1 S308	ACLY S481		TLN1 S1021	ESYT1 S1034	ACLY S481		CAP1 S308	HNRNPA1 S6	ACLY S481
CAP1 S308	PPP1R14A S128	VCL S579		ALDOA S39	RPLP2 S102	VCL S275		STOM S18	HNRNPA1 S6	VCL S275		MYO1G S992	HNRNPA1 S2	RPLP2 S102
TLN1 S1021	DBNL T291	RPLP2 S105		ARPC1B S311	RPLP2 S105	TLN1 S1021		SCYL2 S677	EFTUD2 S19	VCL S579		FERMT3 S484	ITSN2 S889	RPLP2 S105
SCYL2 S677	MYL9 T19	CD226 S290		TREML1 S264	IFI16 S780	VCL S579		TLN1 S1201	BIN2 S263	CD226 S290		LCP1 S5	BIN2 S277	VCL S275
STOM S18	AKR7A2 S255	ACTB S33		NAP1L1 T62	EFNB1 S292	STOM S18		EEF1B2 S106	BIN2 T478	PRKAR2A S99		ASAP1 S1041	MTMR12 S716	TLN1 S1021
PDIA6 S428	LNPEP S80	RNH1 S2		BIN2 T461	BIN2 S458	SCYL2 S677		FERMT3 S484	LSP1 S189	BCL2L13 S444		TLN1 S1201	PGM1 S117	PDIA6 S428
TLN1 S1201	SVIL S245	H1-4 T18		TMSB4X T34	CAVIN2 S218	TLN1 S1201		ARHGEF6 S684	ADAM10 T719	ACTB S33		ASAP1 T1048	H1-5 S18	VCL S579
EEF1B2 S106	SH3BP1 S544	PRKAR2A S99		ADD1 S726	ARHGAP6 S366	EEF1B2 S106		PDIA6 S428	H1-5 S18	NAP1L1 T62		IFI16 S780	KALRN S1897	SCYL2 S677
FERMT3 S484	BIN2 T478	SYTL4 S217		INF2 S1194	LIMD2 S29	FERMT3 S484		MYO1G S992	KALRN S1897	SYTL4 S217		STOM S18	UBE2J1 S266	H1-4 T18
MYO1G S992	FMNL1 S184	NAP1L1 T62		LAT S40	CALD1 S643	ARHGEF6 S684		ALDOA S39	UNC13D S150	RNH1 S2		SYTL4 S204	MYCBP2 S2871	ASAP1 S843
ARHGEF6 S684	ESYT1 S1034	PTK2B S375		PPBP S52	SEC31A S799	CD226 S290		ARPC1B S311	BIN1 S296	LCP1 S5		SYTL4 S74	UNC13D S150	EEF1B2 S106
LCP1 S5	ARFGEF1 S1569	IFI16 S780		FGA S618	GPSM3 S35	PRKAR2A S99		TREML1 S264	HSPB1 S82	PTK2B S375		SYTL4 S201	FMNL1 S184	ASAP1 S839
ASAP1 S843	LDLRAP1 S14	INF2 S1194		ATL1 S23	YWHAE S210	PDIA6 S428		BIN2 T461	SLC9A9 S612	INF2 S1194		VCL S574	AHNAK S5763	ACTB S33
BIN2 T461	MADD S813	PPBP S52		HSPB1 S15	ACTN1 S140	MYO1G S992		RGS18 S49	RABEP1 S374	PPBP S52		MYO9B T1271	SPN S355	RNH1 S2
BCL2L13 S444	PLEC S4386	BIN2 S263		RASGRP2 S117	RGCC S97	ACTB S33		TMSB4X T34	RABEP1 S377	FGA S618		YWHAE S210	MIA2 S1204	EFNB1 S292
ASAP1 S1041	UNC13D S150	GPSM3 S35		TJP2 S174	SLC25A11 S6	SYTL4 S217		MYO9B T1271	FMNL1 S184	FGD3 S128		ARHGEF6 S684	DBN1 S142	BIN2 S458
MYO9B T1271	ZYX S267	DBNL S160		MAP4K2 S385	BIN2 S263	RNH1 S2		FERMT3 S8	AHNAK T4430	RASGRP2 S117		XPO1 S1055	NAP1L4 S125	CAVIN2 S218
ALDOA S39	NSFL1C S114	AHNAK S5763		RPS6KA3 S369	CDS2 S21	LCP1 S5		TLN1 S1225	NPM1 S10	SYTL4 S74		NAP1L4 S7	ARFGEF2 S227	ARHGAP6 S366
ASAP1 S839	EPS15 S796	PRKCD T507		PDS5B S1283	LGALSL S25	RGS18 S49		TREML1 S205	DMTN S333	LSP1 S193		CD226 S290	LYN S11	LIMD2 S29
ARPC1B S311	NBEAL2 S1301	ARHGEF2 S172		KPNA3 S60	UBR4 T2715	MYO9B T1271		XPO1 S1055	PRRC2A T610	GGA3 S425		SLC25A11 S6	ARHGAP30 S327	SYTL4 S217
XPO1 S1055	PPP1R12C S407	FRMD4B S694		ST13 S79	CASS4 T108	FERMT3 S8		H1-4 T18	LYN S11	AHNAK S5763		BIN2 S263	TERF2IP S203	CALD1 S643
ASAP1 T1048	GPSM3 S39	EPS15L1 S229		SRRM1 S260	DBNL S269	PTK2B S375		ADD1 S726	ARHGAP30 S384	ABCF1 S109		CDS2 S21	ALDOA S39	SEC31A S799
SYTL4 S201	TGFB1I1 S143	HUWE1 S1907		ST13 S76	DBNL S160	TLN1 S1225		ASAP1 S843	TERF2IP S203	VASP S305		LGALSL S25	ALDOA S36	GPSM3 S35
TLN1 S1225	KALRN S1897	RABEP1 S377		GSK3B S9	CARMIL1 S1291	TREML1 S205		IQGAP2 S16	SEMA4D S857	FRMD4B S694		ANK1 S856	EPS15 S796	ZYX S259
SYTL4 S204	LSP1 S189	PGM2L1 S175		RASAL3 S51	ESYT1 S1034	XPO1 S1055		TLN1 S1637	NCK1 S85	EPS15L1 S229		UBR4 T2715	SEPTIN1 S315	ACTN1 S140
TREML1 S264	RASGRP2 S578	PDHA1 S300		TGFB1I1 S137	DBN1 T346	H1-4 T18		NAP1L4 S7	PRKCD T507	LNPEP S80		TLN1 S1225	PGM2L1 S175	PDE3A S312
FERMT3 S8	MTMR12 S716	FHOD1 S523		LSP1 S193	VCL S721	ASAP1 S843		BIN2 S280	SH3BP1 S544	ARHGEF2 S172		DBNL S269	MADD S813	RGCC S97
TREML1 S205	CTTN S418	ARHGAP45 S619		EPRS S886	BIN1 S298	IQGAP2 S16		FYB1 S46	CTTN S418	ABCC4 T646		BIN2 S462	ZYX S15	TLN1 S1637
NAP1L4 S7	LSP1 S193	CAPZB S263		PDLIM7 S111	MYO9B S1405	TLN1 S1637		SYTL4 S201	IQGAP2 S1356	LTBP1 S602		ZYX S344	ADRM1 S405	CASS4 T108
RGS18 S49	DOK3 S330	LTBP1 S602		GGA3 S425	OXSR1 S339	NAP1L4 S7		ASAP1 S1041	CALD1 S783	ADD3 T12		CNST S293	TMX1 S247	PHKA2 S729
VCL S574	TERF2IP S203	ARHGEF2 S886		WDR44 S561	RUFY1 S618	BIN2 S280		LAT S40	MYH9 S1943	ARHGAP45 S619		UBE2O S431	RAP1GAP2 S9	DBNL S160
TMSB4X T34	SEMA4D S857	PDHA1 S293		STIM1 S595	EIF2A S506	FYB1 S46		PRKAR2B S114	IFI16 S780	MYO18A S2043		PRKAR2B S114	FRMD4B S694	PTK2B S375
TLN1 S1637	LYN S11	AHNAK S3412		GP1BA S644	TC2N S174	SYTL4 S201		UBE2O S441	CAP1 S308	CAPZB S263		TREML1 S205	ARFGEF1 S1569	CARMIL1 S1291
PDE3A S312	RABEP1 S374	MYO18A S2043		RER1 S95	FGD3 S547	ASAP1 S1041		SYTL4 S204	TGFB1I1 S143	PDHA1 S300		MICAL1 S818	TGFB1I1 S143	FGD3 S547
BIN2 S458	CALD1 S783	CASS4 S305		AHNAK S5763	EPS15 S790	PRKAR2B S114		FYB1 S205	RPS27 S78	CASS4 S305		BIN2 S280	GPSM3 S39	EPS15 S790
BIN2 S280	ARHGAP30 S384	USP24 S2047		IL16 S946	EFTUD2 S19	UBE2O S441		PDE3A S312	PPP1R12C S407	MRVI1 S339		FERMT3 S8	RNF31 S466	ARHGAP6 S363
IQGAP2 S16	PRRC2A T610	TUBB S168		ARHGAP30 S327	DAB2 S401	FGD3 S128		VCL S574	TRA2B T201	AHNAK S3412		ESYT1 S1034	PLEC S4386	FGD3 S128
ANK1 S856	ZYX S15	RAB44 S509		DOK2 S282	HSPB1 S65	SYTL4 S204		ATL1 S23	EIF3G T41	PDHA1 S293		SLC4A1 S356	OSTF1 S213	LDLRAP1 S14
PRKAR2B S114	HNRNPA1 S6	PDHA1 S232		ESAM S359	ARHGAP6 S363	FYB1 S205		ZYX S344	S100A9 T113	PPP1R14A S128		DBN1 T346	TRIP12 S312	PPP1R12C S407
ZYX S344	FGA S618	AHNAK S5400		FKBP15 S1162	MYO1G S1010	PDE3A S312		ASAP1 S839	FHOD1 S523	MYL9 T19		UBE2O S441	TMPO T74	ARHGAP45 S619
BIN2 S462	ACTN1 S140	AHNAK S5752		ESYT1 S820	INPP5D S170	VCL S574		HSPB1 S15	CAVIN2 S403	AHNAK S511		VCL S721	TMPO T160	EPS15L1 S229
CNST S293	H1-5 S18	AHNAK S5749		DBN1 S320	SYK S297	ZYX S344		ANK1 S856	CAVIN2 S35	FKBP15 S956		RASGRP2 S394	AKR7A2 S255	AHNAK S3412
YWHAE S210	PTPRJ S1009	AHNAK S216		PTPN12 T693	TGFB1I1 S141	ASAP1 S839		BIN2 S462	NSFL1C S114	AHNAK S5400		FLNA S2158	ARHGEF2 S886	PRKCD T507
UBE2O S441	CAVIN2 S218	EPS15 S324		FRMD4B S694	AMPD2 S190	ANK1 S856		PAXX S152	AKR7A2 S255	RAB44 S509		IQGAP2 S16	PTPRJ S1009	PLEKHO2 S390
FYB1 S46	CASS4 T108	EIF2S2 S2		OSBP S193	MTMR12 S564	BIN2 S462		FLNA S2152	DBNL S160	PGRMC1 S181		BIN1 S298	PTPRJ S1011	PDAP1 S60
UBE2O S431	EFNB1 S292	G3BP1 S232		LRRFIP1 S768	MSN S527	PAXX S152		CNST S293	PTPRJ S1009	AHNAK S5752		MYO9B S1405	NBEAL2 S1301	CCDC6 S240
SLC25A11 S6	ZYX S259	TRIM28 S19		CRAD S1017	TJP2 S1067	FLNA S2152		ZYX S308	LGALSL S25	PDHA1 S232		OXSR1 S339	TC2N S218	HUWE1 S1907
FYB1 S205	CALD1 S643			SARG T456	F11R S287	CNST S293		PCBP1 S190	DOK3 S330	AHNAK S5749		RUFY1 S618	STX7 T79	MATR3 S188
MICAL1 S818	RPLP2 S102			SNAP23 S161	CBL S483	ZYX S308		FLNA S2158	PDE5A S102	ESYT2 S755		EIF2A S506		LTBP1 S602
PHKA2 S729				SF3B1 T350	PDS5B S1257	PCBP1 S190		UBE2O S431	RASGRP2 S578	CLIP2 S923		TC2N S174		CCDC6 S244
ZYX S308				PEAR1 S953	LDLRAP1 S14	FLNA S2158		ASAP1 T1048		AHNAK S216		RGS18 S49		KCTD12 T196
FLNA S2152				STIM1 S567	PDLIM1 S90	UBE2O S431		MICAL1 S818		EPS15 S324		ZYX S308		RABEP1 S377
PCBP1 S190				MAP1A S1776	CLIP1 S348	ASAP1 T1048		PPP6R3 S617		EIF2S2 S2		TGFB1I1 S164		PRKCQ T538
CDS2 S21				RAP1GAP2 S609	CALD1 S783	MICAL1 S818		TJP2 S174		G3BP1 S232		SEPTIN5 S327		RAB44 S509
PAXX S152				PLEC S4389	PPP1R12C S407	PPP6R3 S617		SEPTIN5 S327		TRIM28 S19		VAPB S160		DHX29 S200
SLC4A1 S356				TJP2 S1068	NEXN S365	SEPTIN5 S327		MAP4K2 S385				FYB1 S205		RALY S135
SEPTIN5 S327				LNPEP S80	LYN S13	UBE2O S839		UBE2O S839				EFTUD2 S19		CALD1 S129
PPP6R3 S617				ITSN2 S889	SAMHD1 S18	RASGRP2 S394		RPS6KA3 S369				DAB2 S401		BAG6 S973
RASGRP2 S394				RAP1GAP2 S9	GBF1 S1298	TC2N S327		PDS5B S1283				FLNA S2152		MPRIP S993
UBE2O S839				TMPO T74	SERBP1 S330	SLC4A1 S356		RASGRP2 S394				PPP6R3 S617		AHNAK S5752
ATL1 S23				RCSD1 S268	FES T421	PHKA2 S729		KPNA3 S60				HSPB1 S65		AHNAK S5749
HSPB1 S15				RCSD1 S116	PPP1R12A S910	VAPB S160		TC2N S327				MYO1G S1010		IL16 S922
VAPB S160				ADD1 S358	SPAG9 S730	TGFB1I1 S164		SLC4A1 S356				PCBP1 S190		AHNAK S216
RUFY1 S618				EIF4G3 S1409	TGFB1I1 S140	SYTL4 S74		PHKA2 S729				INPP5D S170		LRRFIP2 S320
RGCC S97				WDR44 T219	SEMA4D S857	EFR3A S694		ST13 S79				VASP S305		LSP1 S252
DBNL S269				MYO18A S2020	APOBR S175	NCBP1 S22		SRRM1 S260				SYK S297		GMIP S437
TC2N S327				ARHGAP6 S667	STT3B S29	SPTBN1 S2165		ST13 S76				FYB1 S46
MAPK14 Y182				ERBIN S603	MAP1A S2106	TRAFD1 S415		VAPB S160				PRKAR2A S99
DBN1 T346				ARHGEF2 S172	PRKCD T507	USP47 S933		TGFB1I1 S164				UBE2O S839
RPS6KA3 S369				CHP1 T7	EIF3G S42	CAVIN2 S203		GSK3B S9				TGFB1I1 S141
TGFB1I1 S141				CANX S554	CAVIN2 S204	STIM1 S621		RASAL3 S51				AMPD2 S190
MAP4K2 S385				TAGLN2 S185	SVIL S245	HUWE1 S1907		TGFB1I1 S137				MTMR12 S564
EIF2A S506				ABCC4 T646	DMTN S11	IKBKG S387		EPRS S886				MSN S527
DAB2 S401				MIA2 S1204	MRVI1 S481	ABCF1 S109		EFR3A S694				PAXX S152
GSK3B S9				ASMTL S239	ARHGAP30 S384	FGA S274		NCBP1 S22				TC2N S327
MYH9 S1714				RAP1GAP2 T49	ARHGAP6 S777	VASP S305		SPTBN1 S2165				TJP2 S1067
AHNAK T4430				RAP1GAP2 S45	PTPRC S975	MAP2K2 S295		PDLIM7 S111				F11R S287
SPTBN1 S2169				DOCK10 S1295	PLEKHO2 S390	USP47 S910		WDR44 S561				CBL S483
STIM1 S595				RCSD1 S123	SPTBN1 S2169	C2CD2L S59		TRAFD1 S415				PDS5B S1257
SNAP23 S161				PTGES3 S113	NSFL1C S114	KCTD12 S185		STIM1 S595				PDLIM1 S90
EFR3A S694				ZYX S15	PDAP1 S60	GIT1 S362		GP1BA S644				CLIP1 S348
SF3B1 T350				BIN2 S259	CCDC6 S240	CAPZB S2		RER1 S95				ABLIM1 S706
TRAFD1 S415				UBE2J1 S266	STIM1 S524	USP24 S1141		USP47 S933				STIM1 S523
ARHGAP6 S667				ARHGAP17 S676	DMTN S372	EPS15L1 S229		CAVIN2 S203				CALD1 S783
LRRFIP1 S768				PLEC S4396	LRCH4 S281	CASS4 T291		STIM1 S621				NEXN S365
PEAR1 S953				PRKCQ S695	PDE3A T580	SAMD14 S117		IL16 S946				LYN S13
LRCH4 S281				ZYX S303	SRRM2 S1179	BCLAF1 S658		HUWE1 S1907				SAMHD1 S18
PLEC S4389				VIPAS39 S121	SPTBN1 S2161	WAS S483		ARHGAP30 S327				PGRMC2 T211
ARHGAP6 S777				BIN2 S285	EPS15L1 S593	GMIP S914		IKBKG S387				GBF1 S1298
TRAFD1 S327				STIM1 S257	SAMD14 S179	TBC1D5 S6		FGA S274				TRAFD1 S415
TMPO T74				SERBP1 S203	CTTN S405	ARHGDIB S31		DOK2 S282				SERBP1 S330
SARG T456				TCEA1 S100	RAP1GAP2 S613	MPRIP S993		ESAM S359				EFR3A S694
SPTBN1 S2161				CAPZB S263	TRAFD1 S327	MYO5A S1652		MAP2K2 S295				TBC1D5 S6
USP47 S933				PDHA1 S300	CCDC6 S244	MYO18A S2041		USP47 S910				FES T421
FKBP15 S1162				SRC S17	KCTD12 T196	FKBP15 S1164		FKBP15 S1162				GYS1 S727
STIM1 S567				SEPTIN1 S315	RABEP1 S377	OXR1 S204		ESYT1 S820				PPP1R12A S910
RCSD1 S268				SLC9A3R1 S290	TRA2B T201	ABLIM1 S706		C2CD2L S59				MAP1A S1654
RCSD1 S116				ACSS2 S30	NPM1 S10	TJP2 S1159		DBN1 S320				TPD52L2 S21
STIM1 S621				TMPO T160	ZYX S267	ACIN1 S490		PTPN12 T693				SPAG9 S730
NCBP1 S22				PGRMC1 S57	FHOD1 S523	EIF3C S39		KCTD12 S185				TGFB1I1 S140
USP47 S910				MRVI1 S689	TAGLN2 S163	HNRNPM S633		OSBP S193				SEMA4D S857
SAMD14 S179				PDHA1 S293	PPP1R9B S100	LTBP1 S602		LRRFIP1 S768				APOBR S175
AKAP13 S2563				MINK1 S733	RALY S135	LRRFIP2 S320		GIT1 S362				KCTD12 S185
C2CD2L S59				PPP1R14A S128	CALD1 S129	ADD3 T12		CAPZB S2				STT3B S29
KCTD12 S185				EPS15L1 S108	BAG6 S973	ARHGAP45 S619		CRAD S1017				ARHGDIB S31
IKBKG S387				DOCK10 T1440	SCARF1 S605	BCLAF1 S385		SARG T456				MAP1A S2106
RALY S135				MYL9 T19	IL16 S922	PGRMC2 T211		SNAP23 S161				EIF3G S42
FGA S274				TOR4A S106	FGA S364	DOCK11 S440		USP24 S1141				CAVIN2 S204
CHP1 T7				TPR S2155	NEXN S80	GYS1 S727		SF3B1 T350				SVIL S245
SPTBN1 S2165				ARHGEF2 S886		USP24 S2047		PEAR1 S953				DMTN S11
NPM1 S10				PGM2L1 S175		LRBA S1261		STIM1 S567				MRVI1 S481
RAP1GAP2 S45				TMEM40 S137		AKAP13 T2467		CASS4 T291				USP47 S933
CAPZB S2				BIN2 S444		ZYX S259		MAP1A S1776				TBC1D5 S541
TBC1D5 S6				STRIP2 S318		ZNF185 T447		SAMD14 S117				BCLAF1 S385
ABCF1 S109				FKBP15 S956		MAP1A S1172		RAP1GAP2 S609				USP47 S910
MAP2K2 S295				AKAP13 S1929		APOBR S611		PLEC S4389				C2CD2L S59
WDR44 T219				HDGF S165		LTBP1 S438		TJP2 S1068				CAPZB S2
GIT1 S362				PEAR1 S1029		STIM1 S521		BCLAF1 S658				ARHGAP30 S384
ABLIM1 S706				DBN1 S142		MRVI1 S312		WAS S483				PAK2 S2
ADD1 S358				ARFGEF2 S227		FKBP15 S1114		ITSN2 S889				STK10 S514
ARHGDIB S31						STIM1 S523		RAP1GAP2 S9				ARHGAP6 S777
ASMTL S239						BCLAF1 S512		TMPO T74				FKBP15 S1164
MIA2 S1204						KALRN S2237		GMIP S914				PTPRC S975
WAS S483						CCDC88B S436		RCSD1 S268				GIT1 S362
USP24 S1141						CFL1 S3		RCSD1 S116				STIM1 S621
ZYX S303						ZZEF1 S1518		ADD1 S358				WAS S483
PGRMC2 T211						DEK T13		EIF4G3 S1409				TJP2 S1159
CALD1 S129						MYO18A S2043		WDR44 T219				SPTBN1 S2169
FKBP15 S1164						PAXX S148		TBC1D5 S6				CAVIN2 S203
SCARF1 S605						THRAP3 S682		ARHGDIB S31				NSFL1C S114
GYS1 S727						EVL S369		MYO18A S2020				CCDC88B S436
GMIP S914						WAS S484		ARHGAP6 S667				DEK T13
STIM1 S523						MAP1A S1818		ERBIN S603				IKBKG S387
TJP2 S1159						RELCH S180		MPRIP S993				RELCH S180
BCLAF1 S385						TBC1D10B S661		MYO5A S1652				STIM1 S524
RAP1GAP2 T49						TAOK1 S421		MYO18A S2041				DMTN S372
BAG6 S973						ARHGEF6 S488		FKBP15 S1164				FGA S274
OXR1 S204						TBC1D5 S541		OXR1 S204				LRCH4 S281
SERBP1 S203						ITGB1 T777		CHP1 T7				MYCBP2 S2789
STIM1 S257						INPP5D S243		CANX S554				SEPTIN1 S248
TCEA1 S100						TBC1D10B S658		TAGLN2 S185				PDE3A T580
CASS4 T291						CSRP1 S192		ABLIM1 S706				SRRM2 S1179
RCSD1 S123						CASS4 S305		TJP2 S1159				STIM1 S521
SEPTIN1 S315						MFSD6 T10		ACIN1 S490				LRBA S1261
HNRNPM S633						WIPF1 S276		MIA2 S1204				MAP1A S1172
ACIN1 S490						STIM1 S618		EIF3C S39				FLNA S2339
BIN2 S259						ESYT2 S761		ASMTL S239				USP24 S1141
SAMD14 S117						MYCBP2 S2789		HNRNPM S633				NCBP1 S22
MYO18A S2041						WNK1 S1261		LRRFIP2 S320				MAP2K2 S295
BIN2 S285						WASHC2A S1180		RAP1GAP2 T49				OXR1 S204
EIF3C S39						PAK2 S2		BCLAF1 S385				SPTBN1 S2161
LRBA S1261						RASAL3 S988		RAP1GAP2 S45				HNRNPM S633
MAP1A S1172						MRVI1 S339		DOCK10 S1295				SNTB1 S219
STIM1 S521						GMIP S441		PGRMC2 T211				EPS15L1 S593
BCLAF1 S658						OSBPL3 S304		RCSD1 S123				ABCF1 S109
CCDC88B S436						RCSD1 S120		DOCK11 S440				SAMD14 S179
VIPAS39 S121						VSIR S287		PTGES3 S113				ACIN1 S490
MYO5A S1652						EFHD2 S11		GYS1 S727				CTTN S405
DEK T13						AHNAK S3412		USP24 S2047				RAP1GAP2 S613
TBC1D5 S541						MAP1S S731		LRBA S1261				LTBP1 S438
ZNF185 T447						TPD52L2 S21		AKAP13 T2467				CFL1 S3
LTBP1 S438						PDLIM5 S111		ZYX S259				TRAFD1 S327
ADD3 T12						WDR44 S403		ZNF185 T447				ZNF185 T447
RELCH S180						SEPTIN1 S248		MAP1A S1172				SPTBN1 S2165
TMPO T160						AKAP13 S1642		APOBR S611				GMIP S914
CFL1 S3						TUBB S168		LTBP1 S438				ARID1A S1755
TPD52L2 S21						PRKCQ T538		STIM1 S521				SLC9A9 T615
FKBP15 S1114						HSP90AA1 S263		ZYX S15				EIF3C S39
PAK2 S2						FKBP5 S13		BIN2 S259				PKN1 S916
MPRIP S993						SCARF1 S606		UBE2J1 S266				MYO18A S2041
ARHGAP30 S630						MAP1A S1654		MRVI1 S312				TAOK1 S421
STRIP2 S318						ARID1A S1755		ARHGAP17 S676				HSP90AA1 S263
APOBR S611						SRRT S74		PLEC S4396				FKBP15 S1114
EPS15L1 S108						ABLIM3 S373		FKBP15 S1114				TRA2B T201
ACSS2 S30						RETREG3 S320		PRKCQ S695				SH3KBP1 S230
MYCBP2 S2789						AHNAK S511		STIM1 S523				NPM1 S10
MAP1A S1654						ITPKB S65		BCLAF1 S512				ZYX S267
DOCK11 S440						VSIR S305		KALRN S2237				MAP1A S1818
PAXX S148						PPP1R18 S368		CCDC88B S436				AHNAK S135
MAP1A S1818						ADCY6 S54		CFL1 S3				WAS S484
TAOK1 S421						PKN1 S916		ZYX S303				PAXX S148
WAS S484						ESYT2 S758		ZZEF1 S1518				TBC1D10B S661
BCLAF1 S512						FHOD1 S573		DEK T13				EIF4G2 T508
MRVI1 S312						BSG S362		PAXX S148				FHOD1 S523
TBC1D10B S661						RCSD1 S216		THRAP3 S682				THRAP3 S575
SEPTIN1 S248						DHX29 S200		EVL S369				RETREG3 S320
THRAP3 S682						STK10 S514		VIPAS39 S121				ADD3 T12
AKAP13 T2467						EIF4G2 T508		BIN2 S285				CASS4 T291
TBC1D10B S658						SH3KBP1 S230		STIM1 S257				RCSD1 S120
CSRP1 S192						AHNAK S135		WAS S484				PPP1R18 S368
BIN2 S444						MTSS1 S294		MAP1A S1818				ZZEF1 S1518
EVL S369						C2CD2L S619		SERBP1 S203				PDLIM5 S111
TOR4A S106						AHNAK S5448		RELCH S180				APOBR S611
STK10 S514						LIMA1 S490		TBC1D10B S661				TAGLN2 S163
ARHGEF6 S488						GMIP S437		TCEA1 S100				TBC1D10B S658
RCSD1 S120						AHNAK S177		TAOK1 S421				PDHA1 S232
MFSD6 T10						ARFGEF2 S1528		ARHGEF6 S488				VSIR S287
HSP90AA1 S263						C2CD2L S623		TBC1D5 S541				SRRT S74
ARID1A S1755						LSP1 S204		ITGB1 T777				CSRP1 S192
VSIR S287						IFI16 S153		INPP5D S243				ITPKB S65
PRKCQ T538						GSDMD S252		TBC1D10B S658				MYO5A S1652
ITGB1 T777						TRIM28 S473		CSRP1 S192				MAP1S S731
WASHC2A S1180						AHNAK S5400		SRC S17				WDR44 S403
PDLIM5 S111						TGFB1I1 S68		MFSD6 T10				MYO18A S2043
INPP5D S243						MATR3 S188		WIPF1 S276				IFI16 S153
MAP1S S731						AHNAK S2397		SEPTIN1 S315				BSG S362
OSBPL3 S304						GP1BB T193		SLC9A3R1 S290				BCLAF1 S512
WDR44 S403						SNTB1 S219		STIM1 S618				SAMD14 S117
TMEM40 S137						STIM1 S575		ESYT2 S761				FKBP5 S13
STIM1 S618						RAB44 S509		MYCBP2 S2789				PPP1R9B S100
PKN1 S916						PGRMC1 S181		ACSS2 S30				ESYT2 S755
RETREG3 S320						SLC9A9 T615		WNK1 S1261				THRAP3 S682
TPR S2155						FLNA S2339		WASHC2A S1180				MRVI1 S312
FKBP5 S13						THRAP3 S575		PAK2 S2				WASHC2A S1180
KALRN S2237						TBC1D10B S678		TMPO T160				C2CD2L S619
WNK1 S1261						PEAR1 S983		PGRMC1 S57				OSBPL3 S304
MINK1 S733						MAP1A S2449		RASAL3 S988				ARFGEF2 S1528
PEAR1 S1029						AHNAK S5752		GMIP S441				TNIK S769
RASAL3 S988						ACIN1 S216		OSBPL3 S304				MFSD6 T10
FKBP15 S956						PDHA1 S232		MRVI1 S689				DOCK11 S440
PPP1R18 S368						SPTBN1 T2187		RCSD1 S120				CLIP2 S923
SRRT S74						SCARF1 S611		VSIR S287				ARHGEF6 S488
ESYT2 S761						AHNAK S5749		EFHD2 S11				AHNAK S5448
SH3KBP1 S230						ESYT2 S755		MAP1S S731				BCLAF1 S658
ITPKB S65						CLIP2 S923		TPD52L2 S21				C2CD2L S623
AKAP13 S1642						FYB1 S573		PDLIM5 S111				AHNAK S177
AHNAK S135						PRKCD S664		WDR44 S403				EVL S369
EIF4G2 T508						TNIK S769		MINK1 S733				TRIM28 S473
EFHD2 S11						BCLAF1 S397		SEPTIN1 S248				AKAP13 S1642
BSG S362						HNRNPU S271		AKAP13 S1642				ITGB1 T777
MATR3 S188						FN1 S2475		TUBB S168				STIM1 S618
WIPF1 S276						DNAJC5 S10		EPS15L1 S108				STIM1 S575
SNTB1 S219						CLASP2 S596		PRKCQ T538				ABLIM3 S373
DHX29 S200						HDGF S133		HSP90AA1 S263				RASAL3 S988
ABLIM3 S373						BCLAF1 S290		FKBP5 S13				INPP5D S243
FLNA S2339						AHNAK S216		SCARF1 S606				AKAP13 T2467
AHNAK S511						BCLAF1 S285		MAP1A S1654				RCSD1 S216
SCARF1 S606						EPS15 S324		DOCK10 T1440				WNK1 S1261
IFI16 S153						EIF3J S11		ARID1A S1755				MTSS1 S294
C2CD2L S619						LSP1 T175		SRRT S74				CASS4 S305
VSIR S305						ADD3 S681		ABLIM3 S373				AHNAK S2397
GMIP S441						EIF2S2 S2		RETREG3 S320				AHNAK S511
SLC9A9 T615						MARK2 T208		ITPKB S65				VSIR S305
RCSD1 S216						RTN4 S15		VSIR S305				SCARF1 S605
ARFGEF2 S1528						LSP1 S177		PPP1R18 S368				PEAR1 S983
AHNAK S5448						G3BP1 S232		TOR4A S106				EFHD2 S11
ESYT2 S758						LSP1 S252		ADCY6 S54				ACIN1 S216
AHNAK S177						TRIM28 S19		PKN1 S916				LSP1 S204
C2CD2L S623								TPR S2155				ESYT2 S761
MTSS1 S294								ESYT2 S758				ESYT2 S758
FHOD1 S573								FHOD1 S573				PGRMC1 S181
TRIM28 S473								BSG S362				LIMA1 S490
THRAP3 S575								RCSD1 S216				TUBB S168
LIMA1 S490								ARHGEF2 S886				FYB1 S573
LSP1 S204								PGM2L1 S175				GP1BB T193
ADCY6 S54								DHX29 S200				SCARF1 S606
STIM1 S575								STK10 S514				FHOD1 S573
AHNAK S2397								TMEM40 S137				MRVI1 S339
HSPH1 S809								EIF4G2 T508				TGFB1I1 S68
AKAP13 S1929								SH3KBP1 S230				MAP1A S2449
TGFB1I1 S68								AHNAK S135				WIPF1 S276
GP1BB T193								MTSS1 S294				PRKCD S664
ESYT2 S755								C2CD2L S619				KALRN S2237
PEAR1 S983								AHNAK S5448				HDGF S133
GSDMD S252								LIMA1 S490				GMIP S441
GMIP S437								BIN2 S444				BCLAF1 S290
CLIP2 S923								GMIP S437				HNRNPU S271
ACIN1 S216								AHNAK S177				SCARF1 S611
MAP1A S2449								ARFGEF2 S1528				GSDMD S252
TNIK S769								C2CD2L S623				BCLAF1 S285
TBC1D10B S678								LSP1 S204				FGA S364
FYB1 S573								STRIP2 S318				AHNAK S5400
SCARF1 S611								IFI16 S153				TBC1D10B S678
SPTBN1 T2187								GSDMD S252				EPS15 S324
PRKCD S664								TRIM28 S473				USP24 S2047
HNRNPU S271								TGFB1I1 S68				ADCY6 S54
HDGF S133								AKAP13 S1929				DNAJC5 S10
BCLAF1 S397								HDGF S165				NEXN S80
DNAJC5 S10								PEAR1 S1029				EIF2S2 S2
BCLAF1 S290								MATR3 S188				EIF3J S11
BCLAF1 S285								AHNAK S2397				BCLAF1 S397
CLASP2 S596								GP1BB T193				SPTBN1 T2187
FN1 S2475								SNTB1 S219				LSP1 T175
ARFGEF2 S227								STIM1 S575				CLASP2 S596
EIF3J S11								SLC9A9 T615				G3BP1 S232
LSP1 T175								FLNA S2339				FN1 S2475
MARK2 T208								THRAP3 S575				LSP1 S177
ADD3 S681								TBC1D10B S678				MARK2 T208
LSP1 S177								PEAR1 S983				ADD3 S681
RTN4 S15								MAP1A S2449				RTN4 S15
LSP1 S252								ACIN1 S216				TRIM28 S19
								SPTBN1 T2187
								SCARF1 S611
								DBN1 S142
								FYB1 S573
								PRKCD S664
								TNIK S769
								BCLAF1 S397
								HNRNPU S271
								FN1 S2475
								DNAJC5 S10
								CLASP2 S596
								HDGF S133
								BCLAF1 S290
								BCLAF1 S285
								EIF3J S11
								LSP1 T175
								ARFGEF2 S227
								ADD3 S681
								MARK2 T208
								RTN4 S15
								LSP1 S177
								LSP1 S252
