# Supplementary material for: Global Phosphoproteomics Unveils Kinase-Regulated Networks in Systemic Lupus Erythematosus
Source: Mol Cell Proteomics. 2022 Oct 27;21(12):100434. doi: 10.1016/j.mcpro.2022.100434 (PMC9712766; doi:10.1016/j.mcpro.2022.100434)
Supplement: Supplementary table 3 [file mmc3.xlsx]

## Sheet: Summary
Title of the table	Supplementary table 3
Enrichment of Gene Ontology (GO) analysis of 5 comparable groups	SLE_S vs HC
	SLE_A vs HC
	SLE_A vs SLE_S
	SLE_S vs RA
	SLE_A vs RA

## Sheet: SLE_S vs  HC
GO Terms Level 1	GO Terms Description	GO Terms Level	GO Terms ID	Mapping	Background	All Mapping	All Background	Fold Enrichment	Fisher' exact test P value	-log10(p value)	Related Protein
Molecular Function	cAMP binding	9	GO:0030552	3	3	68	445	6.54	0.00343543	2.46	Q14432 P31323 P13861
	cyclic nucleotide binding	6	GO:0030551	3	4	68	445	4.91	0.0122261	1.91	Q14432 P31323 P13861
	blood coagulation	6	GO:0007596	11	34	68	432	2.06	0.00932413	2.03	P21333 P31323 P18206 P60709 P04792 O43561 P02671 Q9Y490 Q86UX7 Q86YW5 P13861
	actin filament organization	7	GO:0007015	10	31	68	432	2.05	0.0136195	1.87	P21333 P13796 P04075 Q13576 Q15942 P62328 Q8TDZ2 O15143 P35611 Q14289
Biological Process	cellular response to steroid hormone stimulus	7	GO:0071383	5	5	172	432	2.51	0.00965693	2.02	Q9Y2W1 O43294 P12931 O15173 O14497
	hormone-mediated signaling pathway	7	GO:0009755	5	5	172	432	2.51	0.00965693	2.02	Q9Y2W1 O43294 P12931 O15173 O14497
	response to steroid hormone	6	GO:0048545	5	5	172	432	2.51	0.00965693	2.02	Q9Y2W1 O43294 P12931 O15173 O14497
	heart development	7	GO:0007507	7	9	172	432	1.95	0.0231735	1.64	Q14766 P05556 P13807 O14497 Q12802 Q96HC4 Q9NQC3

## Sheet: SLE_A vs HC
GO Terms Level 1	GO Terms Description	GO Terms Level	GO Terms ID	Mapping	Background	All Mapping	All Background	Fold Enrichment	Fisher' exact test P value	-log10(p value)	Related Protein
Cellular Component	membrane region	4	GO:0098589	13	30	87	446	2.22	0.00170143	2.77	O14980 O95810 P42566 P27105 P31323 P18206 P98172 Q15762 Q92835 P22681 P98082 P13861 Q14289
	focal adhesion	6	GO:0005925	19	55	87	446	1.77	0.00364574	2.44	Q9NQ75 P13796 O43294 Q01518 P18206 P05387 P50552 P62258 P98082 Q9Y490 P12814 P21333 Q15942 P04792 P60709 P22681 P26038 Q14289 P13861
	cell-substrate adherens junction	5	GO:0005924	19	55	87	446	1.77	0.00364574	2.44	Q9NQ75 P13796 O43294 Q01518 P18206 P05387 P50552 P62258 P98082 Q9Y490 P12814 P21333 Q15942 P04792 P60709 P22681 P26038 Q14289 P13861
	cell junction	2	GO:0030054	28	93	87	446	1.54	0.00385462	2.41	Q9NQ75 P13796 O43294 Q9UDY2 Q01518 O15117 P18206 Q16643 P05387 Q9UJU6 Q7LDG7 P50552 P98082 P62258 Q9Y624 Q9Y490 Q86UX7 P21333 P12814 Q9UBW5 Q15942 Q15762 P60709 P04792 P22681 P26038 P13861 Q14289
	anchoring junction	3	GO:0070161	21	64	87	446	1.68	0.00448689	2.35	Q9NQ75 P13796 O43294 Q9UDY2 Q01518 P18206 P05387 P50552 P62258 P98082 Q9Y490 P12814 P21333 Q15942 Q15762 P60709 P04792 P22681 P26038 Q14289 P13861
Biological Process	adherens junction assembly	7	GO:0034333	4	5	84	432	4.11	0.0057332	2.24	P12814 P18206 O43182 Q14289
	endothelial cell differentiation	7	GO:0045446	3	3	84	432	5.14	0.00714072	2.15	Q9UDY2 Q9Y624 P26038
Molecular Function	cAMP binding	9	GO:0030552	3	3	87	445	5.11	0.00726591	2.14	Q14432 P31323 P13861
	cell adhesion molecule binding	4	GO:0050839	21	68	87	445	1.58	0.0104914	1.98	Q9UDY2 Q05682 Q9BY44 P18206 Q16643 Q9UJU6 P50552 P62258 Q9Y624 Q9Y490 Q86UX7 O95292 P12814 P21333 P42566 Q15365 Q15762 P22681 P43405 P26038 Q9ULH1
	adherens junction organization	6	GO:0034332	4	6	84	432	3.43	0.0146417	1.83	P12814 P18206 O43182 Q14289
	cyclic nucleotide binding	6	GO:0030551	3	4	87	445	3.84	0.0249211	1.6	Q14432 P31323 P13861
	cell-substrate junction assembly	6	GO:0007044	4	7	84	432	2.94	0.0291129	1.54	P12814 Q9Y490 O43182 Q14289
Biological Process	heart development	7	GO:0007507	8	9	156	432	2.46	0.00159636	2.8	Q12802 Q9NQC3 Q14766 P05556 P13807 Q96HC4 O14497 Q0ZGT2
	cellular response to hormone stimulus	6	GO:0032870	9	15	156	432	1.66	0.0483226	1.32	O43294 P23528 O15173 O43306 Q9Y2W1 Q9Y4I1 P07948 O14497 Q05655

## Sheet: SLE_A vs SLE_S
GO Terms Level 1	GO Terms Description	GO Terms Level	GO Terms ID	Mapping	Background	All Mapping	All Background	Fold Enrichment	Fisher' exact test P value	-log10(p value)	Related Protein
	focal adhesion	6	GO:0005925	13	55	56	446	1.88	0.0110875	1.96	Q9NQ75 P21333 P12814 P13796 Q01518 Q15942 P05387 P04792 P22681 P50552 Q92974 P62258 P26038
	cell-substrate adherens junction	5	GO:0005924	13	55	56	446	1.88	0.0110875	1.96	Q9NQ75 P21333 P12814 P13796 Q01518 Q15942 P05387 P04792 P22681 P50552 Q92974 P62258 P26038
	cell-substrate junction	3	GO:0030055	13	56	56	446	1.85	0.0130271	1.89	Q9NQ75 P21333 P12814 P13796 Q01518 Q15942 P05387 P04792 P22681 P50552 Q92974 P62258 P26038
	DNA packaging complex	3	GO:0044815	2	2	56	446	7.96	0.0155187	1.81	P16401 P10412
Molecular Function	chromatin DNA binding	6	GO:0031490	2	2	56	445	7.95	0.0155886	1.81	P16401 P10412
	cell migration	6	GO:0016477	12	50	53	432	1.96	0.0106629	1.97	P21333 P13796 Q9UBW5 Q01518 P98172 Q5VZK9 Q9ULQ0 Q92835 P62258 P43405 P26038 B0I1T2
	positive regulation of cytokine production	6	GO:0001819	6	19	53	432	2.57	0.0197	1.71	Q92974 P43405 Q16666 P04792 Q9Y4H4 Q9H4X1
	regulation of cytokine biosynthetic process	7	GO:0042035	3	6	53	432	4.08	0.0267209	1.57	P43405 Q92835 P04792
	regulation of interleukin-1 beta production	7	GO:0032651	2	3	53	432	5.43	0.0408946	1.39	Q16666 P04792
Biological Process	response to calcium ion	6	GO:0051592	4	7	21	432	11.76	0.00013285	3.88	Q13586 Q08495 P02671 Q7LDG7
	cellular response to metal ion	6	GO:0071248	2	3	21	432	13.71	0.00656786	2.18	Q08495 Q7LDG7
	cellular response to calcium ion	7	GO:0071277	2	3	21	432	13.71	0.00656786	2.18	Q08495 Q7LDG7

## Sheet: SLE_S vs  RA
GO Terms Description	GO Terms Level	GO Terms ID	Mapping	Background	All Mapping	All Background	Fold Enrichment	Fisher' exact test P value	-log10(p value)	Related Protein
regulation of chemotaxis	6	GO:0050920	4	7	47	432	5.25	0.0033942	2.47	P02775 P07948 Q14289 O14672
leukocyte activation involved in immune response	6	GO:0002366	13	57	47	432	2.1	0.00391388	2.41	Q92619 P06702 P18206 Q70J99 P02775 Q7Z6P3 Q7L591 P07948 Q05655 Q12913 P53396 Q14289 O14672
positive regulation of cell-substrate adhesion	6	GO:0010811	5	12	47	432	3.83	0.00545695	2.26	Q08495 P02671 Q14289 Q12913 Q70J99
regulation of cell migration	7	GO:0030334	9	35	47	432	2.36	0.00783986	2.11	Q08495 P18206 Q92854 P02775 P16333 P07948 Q12913 Q14289 O14672
calcium-dependent phospholipid binding	6	GO:0005544	2	3	40	445	7.42	0.0223321	1.65	Q96C24 A0FGR8

## Sheet: SLE_A vs  RA
GO Terms Level 1	GO Terms Description	GO Terms Level	GO Terms ID	Mapping	Background	All Mapping	All Background	Fold Enrichment	Fisher' exact test P value	-log10(p value)	Related Protein
Biological Process	cell-substrate junction assembly	6	GO:0007044	5	7	70	432	4.41	0.00158225	2.8	P12814 Q15149 Q9Y490 O43182 Q14289
	adherens junction assembly	7	GO:0034333	4	5	70	432	4.94	0.00280823	2.55	P12814 P18206 O43182 Q14289
	regulation of tumor necrosis factor production	7	GO:0032680	4	6	70	432	4.11	0.00738953	2.13	P16150 Q92974 Q9Y6D5 Q9Y385
	adherens junction organization	6	GO:0034332	4	6	70	432	4.11	0.00738953	2.13	P12814 P18206 O43182 Q14289
	regulation of synaptic transmission, glutamatergic	7	GO:0051966	2	2	70	432	6.17	0.025941	1.59	Q14289 O60229
	ubiquitin-like protein binding	4	GO:0032182	3	7	20	445	9.54	0.00243302	2.61	P46379 Q96EP0 Q16186
