# Supplementary material for: Global Phosphoproteomics Unveils Kinase-Regulated Networks in Systemic Lupus Erythematosus
Source: Mol Cell Proteomics. 2022 Oct 27;21(12):100434. doi: 10.1016/j.mcpro.2022.100434 (PMC9712766; doi:10.1016/j.mcpro.2022.100434)
Supplement: Supplementary table 4 [file mmc4.xlsx]

## Sheet: KEGG pathway
Title of the table	Supplementary table 4
Enrichment of KEGG pathway analysis of 5 comparable groups	SLE_S vs HC
	SLE_A vs HC
	SLE_A vs SLE_S
	SLE_S vs RA
	SLE_A vs RA
comparable groups	KEGG pathway	Mapping	Background	All Mapping	All Background	Fold enrichment	Fisher's exact test p value	-log10(p value)	Related proteins
SLE_A vs HC	hsa04670 Leukocyte transendothelial migration	7	13	52	246	2.55	0.00784759	2.11	P12814 P50552 Q9Y624 P18206 P26038 Q14289 P60709
SLE_S vs HC	hsa04512 ECM-receptor interaction	4	4	86	246	2.86	0.0142619	1.85	P13224 P07359 P02751 P05556
SLE_S vs HC	hsa04915 Estrogen signaling pathway	6	8	86	246	2.15	0.0232487	1.63	Q13451 P36507 P12931 P07900 O43306 Q05655
SLE_S vs HC, SLE_A vs HC	hsa05222 Small cell lung cancer	3	3	86	246	2.86	0.0417547	1.38	Q9Y6K9 P02751 P05556
SLE_S vs RA	hsa04062 Chemokine signaling pathway	5	14	29	246	3.03	0.0150907	1.82	P02775 P07948 Q14289 Q05655 Q7LDG7
SLE_S vs RA	hsa04530 Tight junction	5	18	21	246	3.25	0.0114523	1.94	P50552 P35579 P24844 Q92974 P60709
SLE_A vs SLE_S	hsa05203 Viral carcinogenesis	4	10	29	246	3.39	0.0199781	1.7	P12814 Q5T4S7 P62258 P43405
SLE_A vs SLE_S	hsa04666 Fc gamma R-mediated phagocytosis	5	15	29	246	2.83	0.0207473	1.68	P50552 P43405 O00499 Q9ULH1 Q92835
SLE_S vs RA	hsa04520 Adherens junction	4	7	45	246	3.12	0.0226605	1.64	P12814 P18206 Q12913 P60709
