# Supplementary material for: Global Phosphoproteomics Unveils Kinase-Regulated Networks in Systemic Lupus Erythematosus
Source: Mol Cell Proteomics. 2022 Oct 27;21(12):100434. doi: 10.1016/j.mcpro.2022.100434 (PMC9712766; doi:10.1016/j.mcpro.2022.100434)
Supplement: Supplementary table 5 [file mmc5.xlsx]

## Sheet: Summary
Title of the table	Supplementary table 5
Table information	Phosphosites of 5 clusters

## Sheet: phosphosites of 5 clusters
Title of the table	Supplementary table 5
Table information	Phosphosites of 5 clusters
Phosphosites	HC	SLE_S	SLE_A	RA	Cluster	Membership
BCLAF1 S397	2.15412	0.483534	0.410188	0.583505	Cluster1	0.946158
PDHA1 S232	1.36606	0.407887	0.582582	1.35579	Cluster1	0.320909
BCLAF1 S512	1.60829	0.816314	0.661555	0.669954	Cluster1	0.593006
BCLAF1 S658	1.53319	0.914912	0.569562	0.642238	Cluster1	0.436557
TPD52L2 S21	1.51684	0.66585	0.934623	0.829711	Cluster1	0.413115
C2CD2L S619	1.72441	0.637462	0.684179	0.69005	Cluster1	0.77582
WDR44 S403	1.56484	0.681383	0.656918	0.830123	Cluster1	0.84148
VSIR S287	1.51976	0.676338	0.645912	0.958171	Cluster1	0.590528
VSIR S305	1.75995	0.709354	0.573421	0.679096	Cluster1	0.909467
ADCY6 S54	1.9756	0.792539	0.40117	0.505791	Cluster1	0.501671
ACIN1 S216	1.91114	0.571087	0.596819	0.706289	Cluster1	0.871584
ESYT2 S755	1.80972	0.499957	0.730959	0.807575	Cluster1	0.547953
ESYT2 S761	1.80829	0.836003	0.562034	0.559679	Cluster1	0.45762
ESYT2 S758	1.82158	0.719158	0.563061	0.625429	Cluster1	0.798543
ITGB1 T777	1.67079	0.800282	0.594749	0.613754	Cluster1	0.557939
ARFGEF2 S1528	1.65499	0.60004	0.653515	0.73644	Cluster1	0.810147
G3BP1 S232	2.63551	0.236603	0.354454	0.457094	Cluster1	0.691838
RETREG3 S320	1.63956	0.668916	0.725165	0.768134	Cluster1	0.800894
EIF3J S11	2.18147	0.334331	0.415861	0.52809	Cluster1	0.758902
HDGF S133	2.17034	0.440135	0.518603	0.482624	Cluster1	0.655293
ITPKB S65	1.5647	0.630771	0.658716	0.681012	Cluster1	0.833713
TNIK S769	1.93817	0.460257	0.758099	0.646456	Cluster1	0.452814
MYO5A S1652	1.44363	0.822015	0.607725	0.663161	Cluster1	0.571135
LIMA1 S490	1.75019	0.643185	0.533178	0.779352	Cluster1	0.816597
PRKCD S664	2.25768	0.548431	0.56794	0.506161	Cluster1	0.563323
CLIP2 S923	1.82073	0.477033	0.706353	0.719068	Cluster1	0.546576
EPS15 S324	1.97622	0.332861	0.407772	0.701892	Cluster1	0.628378
SCARF1 S606	1.76459	0.748115	0.517744	0.741231	Cluster1	0.723269
SCARF1 S611	2.03743	0.579874	0.468383	0.61197	Cluster1	0.962194
TRIM28 S19	2.91744	0.10437	0.154242	0.320409	Cluster1	0.69941
TRIM28 S473	1.79	0.638306	0.64681	0.626662	Cluster1	0.721349
DOCK11 S440	1.53117	0.811827	0.595963	0.627782	Cluster1	0.544858
AKAP13 T2467	1.64801	0.865895	0.565789	0.656099	Cluster1	0.535124
AKAP13 S1642	1.60424	0.692136	0.574809	0.830775	Cluster1	0.750189
AKAP13 S1929	1.88873	0.650476	0.539773	0.660525	Cluster1	0.960958
EIF2S2 S2	2.23903	0.333006	0.42996	0.568029	Cluster1	0.724856
MYL9 T19	1.23402	0.507627	0.736864	1.15061	Cluster1	0.334873
MARK2 T208	2.70436	0.396309	0.32179	0.320574	Cluster1	0.745106
MAP1S S731	1.66184	0.730504	0.698559	0.789998	Cluster1	0.965119
IFI16 S153	1.79683	0.645594	0.752759	0.693184	Cluster1	0.558951
GMIP S441	1.75733	0.790208	0.407389	0.65854	Cluster1	0.453202
SPTBN1 T2187	2.0373	0.58811	0.351753	0.668979	Cluster1	0.654483
CLASP2 S596	2.09491	0.446441	0.315874	0.559015	Cluster1	0.837044
FN1 S2475	2.22795	0.478897	0.292662	0.53353	Cluster1	0.799494
TBC1D10B S661	1.60168	0.773084	0.712519	0.812064	Cluster1	0.978485
WIPF1 S276	1.72321	0.807477	0.43714	0.585303	Cluster1	0.49623
TBC1D10B S678	2.03547	0.64017	0.436908	0.548841	Cluster1	0.80411
USP24 S2047	1.77549	0.935697	0.363542	0.486484	Cluster1	0.355607
SRRT S74	1.68307	0.690542	0.710198	0.65667	Cluster1	0.542779
TBC1D10B S658	1.62162	0.773205	0.697199	0.77839	Cluster1	0.969331
ABLIM3 S373	1.675	0.685045	0.591546	0.784904	Cluster1	0.885677
TGFB1I1 S68	1.93797	0.677959	0.52302	0.643623	Cluster1	0.9016
LSP1 S204	1.82917	0.659805	0.568931	0.680627	Cluster1	0.973903
INPP5D S243	1.49959	0.716318	0.51948	0.891819	Cluster1	0.43506
OSBPL3 S304	1.61812	0.726251	0.641991	0.690313	Cluster1	0.90057
MTSS1 S294	1.74477	0.657415	0.592739	0.813038	Cluster1	0.8442
LSP1 S177	2.59734	0.317284	0.317316	0.386688	Cluster1	0.920221
GP1BB T193	1.90483	0.631493	0.567269	0.647859	Cluster1	0.970071
LSP1 T175	2.36701	0.360827	0.40369	0.472982	Cluster1	0.847726
WNK1 S1261	1.74611	0.797251	0.593642	0.701203	Cluster1	0.761265
DOCK10 T1440	1.55162	0.645882	0.698881	0.88324	Cluster1	0.692323
MINK1 S733	1.71317	0.744082	0.658141	0.722831	Cluster1	0.935881
ADD3 S681	2.62401	0.395683	0.257517	0.363191	Cluster1	0.914476
FHOD1 S573	1.89986	0.749953	0.543978	0.668154	Cluster1	0.802104
RTN4 S15	2.716	0.355703	0.171754	0.305314	Cluster1	0.810142
ZZEF1 S1518	1.47799	0.739667	0.645794	0.862631	Cluster1	0.768135
MAP1A S2449	1.951	0.604687	0.515708	0.532545	Cluster1	0.794573
MAP1A S1818	1.4757	0.724861	0.675151	0.773761	Cluster1	0.971754
ARHGEF6 S488	1.61042	0.77345	0.60027	0.830201	Cluster1	0.745548
CSRP1 S192	1.48534	0.704925	0.62595	0.901775	Cluster1	0.652324
PAXX S148	1.40375	0.697697	0.626611	0.915056	Cluster1	0.584225
GSDMD S252	1.88037	0.671004	0.425964	0.52521	Cluster1	0.685516
STIM1 S618	1.65429	0.768693	0.586625	0.667253	Cluster1	0.752071
FYB1 S573	2.07098	0.519408	0.626731	0.556976	Cluster1	0.552232
TAOK1 S421	1.52475	0.732414	0.721633	0.849596	Cluster1	0.882096
SAMD14 S117	1.47312	0.884099	0.60539	0.805885	Cluster1	0.497506
EFHD2 S11	1.69439	0.753374	0.531288	0.59157	Cluster1	0.634905
FKBP15 S956	1.55412	0.55334	0.835598	0.962901	Cluster1	0.451137
DNAJC5 S10	2.20051	0.472458	0.434206	0.466843	Cluster1	0.895567
WAS S484	1.41104	0.694102	0.634186	0.90063	Cluster1	0.627794
MFSD6 T10	1.61069	0.756306	0.629489	0.751643	Cluster1	0.915176
SNTB1 S219	1.65074	0.545173	0.849229	0.794387	Cluster1	0.453167
EVL S369	1.65924	0.823661	0.604961	0.662361	Cluster1	0.6233
EIF4G2 T508	1.62115	0.616865	0.719638	0.91476	Cluster1	0.624059
RASAL3 S988	1.61795	0.729244	0.564254	0.741911	Cluster1	0.82951
PGRMC1 S181	1.70039	0.544073	0.523049	1.03427	Cluster1	0.471437
SH3KBP1 S230	1.60434	0.608007	0.75295	0.712601	Cluster1	0.56132
HNRNPU S271	2.22694	0.494919	0.514616	0.490975	Cluster1	0.718649
RCSD1 S216	1.70616	0.664551	0.583722	0.657091	Cluster1	0.956009
ABCF1 S109	1.46284	0.93664	0.749578	0.624269	Cluster2	0.6075
ABCF1 S228	1.40293	1.07065	0.932561	0.570874	Cluster2	0.533906
BCLAF1 S290	2.38853	0.469672	0.552782	0.362038	Cluster2	0.871062
HSPH1 S809	1.95265	0.597384	0.740044	0.531208	Cluster2	0.82261
RAB44 S509	2.04107	0.66057	0.822589	0.342101	Cluster2	0.808671
BCLAF1 S285	2.40507	0.447477	0.541945	0.370712	Cluster2	0.787895
UBE2J1 S266	1.46801	0.760017	1.28723	0.729066	Cluster2	0.454695
PEAR1 S983	1.99931	0.627866	0.636792	0.511772	Cluster2	0.745376
PEAR1 S1029	1.77904	0.597775	1.03152	0.624262	Cluster2	0.596888
MYCBP2 S2789	1.57094	0.723903	0.848869	0.766513	Cluster2	0.472707
LTBP1 S438	1.60074	0.834056	0.799002	0.570904	Cluster2	0.869559
LTBP1 S602	1.58796	0.868865	0.822463	0.528314	Cluster2	0.776227
SLC9A9 T615	1.77081	0.566087	0.863995	0.696138	Cluster2	0.473769
C2CD2L S623	1.89017	0.682767	0.701166	0.6258	Cluster2	0.492998
RABEP1 S377	1.61288	1.07657	0.764139	0.484452	Cluster2	0.539016
ZNF185 T447	1.60821	0.841012	0.797173	0.664814	Cluster2	0.847956
AHNAK S5752	2.04438	0.626913	0.620447	0.413216	Cluster2	0.938542
AHNAK S5400	2.17241	0.770034	0.467049	0.318275	Cluster2	0.606069
AHNAK S135	1.66114	0.62762	0.75039	0.639314	Cluster2	0.561906
AHNAK S5448	1.8636	0.688236	0.692613	0.506519	Cluster2	0.936
AHNAK S177	1.79316	0.656677	0.655579	0.556758	Cluster2	0.672897
AHNAK S2397	1.97005	0.653156	0.646184	0.476327	Cluster2	0.898155
AHNAK S511	1.84768	0.752597	0.603802	0.490237	Cluster2	0.673805
AHNAK S3412	1.66992	0.738439	1.02403	0.486108	Cluster2	0.700505
AHNAK S5749	2.14361	0.604504	0.625962	0.367587	Cluster2	0.95733
AHNAK S216	2.41512	0.454291	0.667734	0.298173	Cluster2	0.906714
MIA2 S1204	1.52923	0.848623	0.984221	0.650486	Cluster2	0.830015
ACIN1 S490	1.53836	0.854195	0.779033	0.581993	Cluster2	0.812452
NPM1 S10	1.45866	0.984552	0.681311	0.628322	Cluster2	0.442449
DBN1 S142	1.83581	0.481342	1.21698	0.64404	Cluster2	0.43779
APOBR S611	1.6784	0.874743	0.72523	0.651806	Cluster2	0.581181
ARFGEF2 S227	2.57394	0.39106	0.538423	0.299345	Cluster2	0.882814
BSG S362	1.76371	0.691043	0.735498	0.622651	Cluster2	0.693603
TMSB4X S31	1.48621	0.838518	0.74142	0.537499	Cluster2	0.763149
ARID1A S1755	1.71528	0.710569	0.844025	0.614805	Cluster2	0.901895
ARHGAP30 S630	1.63219	0.898724	0.616518	0.558483	Cluster2	0.481216
TMEM40 S137	1.64128	0.624562	0.859446	0.712201	Cluster2	0.506198
THRAP3 S682	1.63357	0.810974	0.65978	0.590838	Cluster2	0.571323
THRAP3 S575	1.84427	0.582594	0.816064	0.563237	Cluster2	0.73075
WASHC2A S1180	1.68583	0.769241	0.675136	0.550751	Cluster2	0.757711
BIN2 S444	1.59117	0.584635	1.01144	0.688356	Cluster2	0.505663
STK10 S514	1.65584	0.636681	0.945725	0.705995	Cluster2	0.566035
SEMA4D S857	1.4419	1.03623	0.879438	0.563376	Cluster2	0.573679
PRKCD T507	1.52163	1.03292	0.90611	0.493619	Cluster2	0.566569
PDLIM5 S111	1.68537	0.738	0.734043	0.627706	Cluster2	0.747967
SEPTIN1 S315	1.51878	0.707313	1.06551	0.676512	Cluster2	0.61716
SEPTIN1 S248	1.6938	0.73521	0.910746	0.645042	Cluster2	0.864229
FGA S274	1.47208	0.941647	0.801251	0.633534	Cluster2	0.684709
PGM2L1 S175	1.65222	0.638303	1.7094	0.432599	Cluster2	0.359684
ACSS2 S30	1.60601	0.734685	0.879202	0.579753	Cluster2	0.900784
STRIP2 S318	1.53252	0.552147	1.16123	0.812221	Cluster2	0.368276
PRKCQ T538	1.80199	0.76749	0.833173	0.540815	Cluster2	0.945662
FLNA S2339	1.71635	0.542822	0.908298	0.753973	Cluster2	0.410043
MYO18A S2043	1.73928	0.864789	0.728794	0.535326	Cluster2	0.753325
MYO18A S2041	1.56969	0.891478	0.744993	0.638239	Cluster2	0.656175
ZYX S267	1.33573	1.134	0.618608	0.626728	Cluster2	0.303365
ZYX S15	1.489	0.774592	1.45161	0.545145	Cluster2	0.392142
FKBP5 S13	1.70798	0.724197	0.696333	0.620378	Cluster2	0.59144
HSP90AA1 S263	1.63154	0.693362	0.770365	0.623674	Cluster2	0.826115
RELCH S180	1.61616	0.784168	0.883324	0.581669	Cluster2	0.909483
FRMD4B S694	1.4467	0.890544	0.970206	0.584677	Cluster2	0.703553
LSP1 S252	2.86838	0.165473	0.556473	0.204203	Cluster2	0.59809
TOR4A S106	1.69101	0.678677	0.924556	0.565837	Cluster2	0.807842
PPP1R12C S407	1.42409	0.962643	0.924201	0.599672	Cluster2	0.664671
ARHGAP45 S619	1.59259	0.86166	1.00997	0.534994	Cluster2	0.700008
CASS4 S305	1.81656	0.853905	0.603173	0.448168	Cluster2	0.621244
MINK1 S763	1.94759	0.659869	0.756016	0.559799	Cluster2	0.87994
ADD3 T12	1.65602	0.903847	0.726846	0.566234	Cluster2	0.676596
PPP1R18 S368	1.73911	0.700336	0.760329	0.622187	Cluster2	0.79462
SLC9A3R1 S290	1.76891	0.823515	0.87439	0.587665	Cluster2	0.93642
DHX29 S200	1.84724	0.711353	0.743488	0.483988	Cluster2	0.95672
VIPAS39 S121	1.50472	0.746581	0.857183	0.692304	Cluster2	0.840104
TMPO T160	1.69409	0.769577	1.01303	0.580673	Cluster2	0.782765
MRVI1 S339	1.87314	0.84299	0.533601	0.455835	Cluster2	0.509864
MRVI1 S689	1.70032	0.76203	0.743239	0.591276	Cluster2	0.892938
MRVI1 S312	1.63375	0.837003	0.656207	0.625863	Cluster2	0.453991
MAP1A S1654	1.53003	0.638992	0.946155	0.771367	Cluster2	0.468271
NSFL1C S114	1.35725	1.07318	0.750729	0.622543	Cluster2	0.449983
STIM1 S575	1.89983	0.616125	0.671103	0.569039	Cluster2	0.587904
EPS15L1 S108	1.5979	0.680577	0.979593	0.697179	Cluster2	0.636214
EPS15L1 S229	1.45683	0.878408	0.90888	0.5242	Cluster2	0.687647
ARHGEF2 S886	1.6907	0.657014	1.39951	0.527047	Cluster2	0.467055
TPR S2155	1.7154	0.684071	0.788195	0.656587	Cluster2	0.677766
PKN1 S916	1.70006	0.679521	0.821961	0.666748	Cluster2	0.68634
MATR3 S188	1.85147	0.619946	0.974801	0.478459	Cluster2	0.741519
BCLAF1 S385	1.55054	0.838561	0.906419	0.608917	Cluster2	0.876005
RCSD1 S120	1.63161	0.729408	0.714517	0.598019	Cluster2	0.812518
H1-5 S18	1.15316	0.957203	1.63762	0.593122	Cluster3	0.601756
ARHGAP6 S366	0.743937	1.00141	1.99807	0.8507	Cluster3	0.807794
LIMD2 S29	0.847874	0.785306	2.25114	0.749612	Cluster3	0.930916
BIN2 S458	0.672165	1.00578	1.85865	0.953059	Cluster3	0.565021
HNRNPA1 S6	1.26383	0.946451	1.49008	0.604408	Cluster3	0.440009
HDGF S165	1.4521	0.490189	1.65574	0.810774	Cluster3	0.327478
VASP S305	0.964878	0.61297	1.57334	1.12722	Cluster3	0.428405
ACTN1 S140	0.978998	0.839804	2.31071	0.687378	Cluster3	0.925824
EFNB1 S292	0.896209	0.762688	2.54678	0.536681	Cluster3	0.91662
H1-4 T18	0.549717	1.10165	2.07804	0.906319	Cluster3	0.459773
RGCC S97	0.818922	0.988656	1.86875	0.912663	Cluster3	0.835229
CALD1 S643	0.799697	1.28127	2.04076	0.516089	Cluster3	0.679022
ZYX S259	1.13635	0.595032	2.7416	0.510596	Cluster3	0.7462
RAP1GAP2 S9	1.21931	0.719571	1.33914	0.616898	Cluster3	0.378355
GPSM3 S35	0.909554	0.9353	2.2466	0.698244	Cluster3	0.95492
CASS4 T108	1.04441	0.837819	2.17638	0.58355	Cluster3	0.834851
MTMR12 S716	1.11456	0.905199	1.72509	0.716374	Cluster3	0.774168
CAVIN2 S218	0.905705	0.839535	2.43862	0.668747	Cluster3	0.951621
RPLP2 S102	0.451957	0.570939	4.59132	0.381393	Cluster3	0.947543
RPLP2 S105	0.481155	0.645594	4.3975	0.374913	Cluster3	0.95003
PDE3A S312	0.682062	1.17726	1.60022	0.899235	Cluster3	0.448438
PTK2B S375	0.719051	1.55266	1.37569	0.664803	Cluster3	0.392443
SEC31A S799	0.918559	0.777898	2.31741	0.756968	Cluster3	0.914029
PDHA1 S293	1.03952	0.456185	0.678533	1.68129	Cluster4	0.298564
PDHA1 S300	0.798821	0.382629	0.650799	1.97543	Cluster4	0.266964
TAGLN2 S163	0.812577	1.66183	0.350199	0.749034	Cluster4	0.462965
KALRN S2237	1.56811	0.795366	0.377013	0.663674	Cluster4	0.5207
SLC9A9 S612	0.763825	2.11084	0.512587	0.517537	Cluster4	0.297514
LRRFIP2 S320	1.54536	0.844867	0.376069	0.949207	Cluster4	0.858091
PPP1R9B S100	1.1592	0.979373	0.472132	0.983307	Cluster4	0.849364
PDAP1 S60	0.820887	1.22204	0.45399	1.19114	Cluster4	0.513308
IL16 S922	1.50273	0.871449	0.436842	0.862181	Cluster4	0.774674
PPP1R14A S128	1.08556	0.462428	0.663519	1.64438	Cluster4	0.308537
PRRC2A T610	1.09132	1.31938	0.666246	0.602106	Cluster4	0.298489
ARHGAP30 S384	1.08091	1.3486	0.624834	0.605524	Cluster4	0.325359
TUBB S168	1.20097	0.514651	0.365556	1.55948	Cluster4	0.505804
FGA S364	1.07551	1.25439	0.234499	0.975718	Cluster4	0.704847
SCARF1 S605	1.25078	0.851274	0.404592	0.9648	Cluster4	0.884038
CALD1 S129	1.33894	0.878135	0.536091	0.915186	Cluster4	0.795295
CALD1 S783	1.06873	1.37428	0.693815	0.632183	Cluster4	0.300692
GMIP S437	1.8189	0.667143	0.347437	0.793798	Cluster4	0.520864
RPS27 S78	0.564475	0.496345	0.385291	2.04688	Cluster4	0.329541
PPP1R2 S122	0.960145	1.01395	0.422422	0.879301	Cluster4	0.720387
BAG6 S973	1.36638	0.893023	0.481005	0.896688	Cluster4	0.835527
TRA2B T201	1.25546	1.12247	0.590349	0.68861	Cluster4	0.409553
FHOD1 S523	1.04245	0.687325	0.462059	1.47203	Cluster4	0.529174
NEXN S80	1.30162	1.23321	0.252035	0.635731	Cluster4	0.656526
MPRIP S993	1.35209	0.778561	0.447632	0.920161	Cluster4	0.796284
RALY S135	1.24341	0.886555	0.498308	1.04084	Cluster4	0.863355
PSMA3 S250	0.75507	0.834597	0.536262	1.62545	Cluster4	0.381614
ESYT1 S1034	0.654986	0.81645	1.23146	1.43501	Cluster5	0.677023
VCL S579	0.331186	1.51367	1.59416	0.875245	Cluster5	0.701453
VCL S275	0.279719	1.30895	1.83211	0.862813	Cluster5	0.724777
VCL S574	0.623124	1.07504	1.56738	1.10821	Cluster5	0.735499
LCP1 S5	0.392926	0.917604	1.4333	1.54268	Cluster5	0.916855
MICAL1 S818	0.608849	0.992156	1.18084	1.37029	Cluster5	0.898959
CD226 S290	0.508104	1.56	1.20953	0.865343	Cluster5	0.581995
NAP1L4 S7	0.620096	1.1805	1.47643	0.990025	Cluster5	0.66153
TREML1 S205	0.565298	1.20299	1.09714	1.16849	Cluster5	0.889427
TREML1 S264	0.512706	1.32678	0.531786	1.47393	Cluster5	0.40149
PRKAR2A S99	0.566071	1.73303	0.907301	0.865463	Cluster5	0.453339
MYO1G S992	0.384025	1.02078	1.75502	1.29497	Cluster5	0.897533
BIN2 S263	0.382141	0.506872	0.838331	2.05605	Cluster5	0.543555
BIN2 T461	0.508061	1.25861	1.15281	1.06626	Cluster5	0.845
RGS18 S49	0.538383	1.1975	0.929609	1.2964	Cluster5	0.775278
ALDOA S39	0.497566	1.30917	0.774448	1.38189	Cluster5	0.623745
ACTB S33	0.198149	0.514851	0.61071	2.44694	Cluster5	0.628522
TLN1 S1021	0.291042	1.33205	1.7095	1.0332	Cluster5	0.834811
TLN1 S1225	0.550463	1.17511	1.14122	1.16815	Cluster5	0.923001
TLN1 S1201	0.410475	1.51331	1.33999	0.919257	Cluster5	0.699752
ACLY S481	0.132085	1.70074	1.7616	0.990145	Cluster5	0.831569
PDIA6 S428	0.406068	1.15207	2.14281	0.999235	Cluster5	0.647891
ASAP1 S1041	0.505266	0.919533	1.7171	1.24394	Cluster5	0.768582
IFI16 S780	0.469263	0.668265	1.47675	1.65161	Cluster5	0.669928
YWHAE S210	0.650156	0.950221	1.60114	1.1493	Cluster5	0.637509
CAP1 S308	0.152917	0.349553	2.85222	1.67655	Cluster5	0.630025
SLC25A11 S6	0.594592	0.88372	1.35182	1.35346	Cluster5	0.810413
ADD1 S726	0.446553	0.88379	0.868244	1.5186	Cluster5	0.746882
ASAP1 S839	0.572141	0.976822	1.91587	1.05778	Cluster5	0.519773
EEF1B2 S106	0.450331	1.56448	1.59997	0.843308	Cluster5	0.581703
FERMT3 S484	0.358882	1.18273	1.35647	1.3933	Cluster5	0.966814
FERMT3 S8	0.522114	1.12898	0.985584	1.41076	Cluster5	0.825961
MYO9B T1271	0.593015	1.30524	1.46366	0.917195	Cluster5	0.587849
ASAP1 T1048	0.541122	0.882897	1.73425	1.23128	Cluster5	0.693862
RNH1 S2	0.304285	0.739706	0.909367	1.96371	Cluster5	0.747085
ARHGEF6 S684	0.476087	1.46196	1.16687	1.09967	Cluster5	0.779682
XPO1 S1055	0.447795	0.921213	1.06896	1.62028	Cluster5	0.829498
AKR7A2 S255	0.668243	0.877639	0.768668	1.57325	Cluster5	0.452796
DBNL T291	0.587139	0.814995	0.571838	1.73816	Cluster5	0.364367
DBNL S160	0.500053	0.629802	0.993783	1.84667	Cluster5	0.56594
LGALSL S25	0.718868	0.824677	1.55303	1.26265	Cluster5	0.523293
ARPC1B S311	0.559338	1.46692	0.824099	1.09429	Cluster5	0.556652
NAP1L1 T62	0.14331	0.36257	0.174933	2.82385	Cluster5	0.404829
ASAP1 S843	0.519245	0.998512	1.93216	1.08288	Cluster5	0.612972
SCYL2 S677	0.379138	1.59512	1.48882	0.926642	Cluster5	0.699749
BCL2L13 S444	0.588536	1.68973	0.834833	0.923665	Cluster5	0.440719
SYTL4 S217	0.360764	0.905884	0.955268	1.75042	Cluster5	0.802202
SYTL4 S204	0.534793	0.948716	1.46368	1.36007	Cluster5	0.88156
SYTL4 S74	0.556874	0.847154	1.52104	1.39433	Cluster5	0.759678
SYTL4 S201	0.546818	1.02136	1.49051	1.29769	Cluster5	0.908834
STOM S18	0.317298	1.37744	0.985177	1.40403	Cluster5	0.839135
