# Supplementary material for: Global Phosphoproteomics Unveils Kinase-Regulated Networks in Systemic Lupus Erythematosus
Source: Mol Cell Proteomics. 2022 Oct 27;21(12):100434. doi: 10.1016/j.mcpro.2022.100434 (PMC9712766; doi:10.1016/j.mcpro.2022.100434)
Supplement: Supplementary table 6 [file mmc6.xlsx]

## Sheet: Supplementary table 6
Title of the table	Supplementary table 6
Table information	Normalized enrichment scores (NESs) of kinase activity for HC,SLE_S,SLE_A and RA
HC				SLE_S				SLE_A				RA
NAME	NES	NOM p-val		NAME	NES	NOM p-val		NAME	NES	NOM p-val		NAME	NES	NOM p-val
CDK5	1.75766	0.00147929		TBK1	2.08491	0		TBK1	1.65762	0.0289017		DAPK3	1.77153	0.0173913
PFTAIRE1	1.75309	0		MAP3K6	1.78095	0.00684931		BARK1	1.61684	0.0512821		LATS1	1.59866	0.0446097
CDK6	1.72983	0		MAP3K8	1.76668	0		IKKB	1.46837	0.0649351		PKN3	1.32416	0.147059
CDK7	1.68782	0.00600601		MAP3K2	1.75021	0.0172414		GSK3B	1.43363	0.108262		YANK1	1.2758	0.163121
PFTAIRE2	1.66828	0.00780031		MAP3K5	1.68381	0.0188679		MAP3K1	1.37898	0.152047		DRAK2	1.04881	0.385321
CRK7	1.66262	0.00463679		MAP3K7	1.68214	0.0364372		MAP2K2	1.36846	0.128289		DAPK2	0.991827	0.440171
CDK9	1.64084	0.0253968		IKKB	1.64597	0.0374332		MAP2K1	1.35497	0.114943		TBK1	0.75472	0.785992
CCRK	1.63875	0.0152207		MAP3K1	1.63022	0.0580357		IKKA	1.34411	0.113725		P70S6K	0.738016	0.821429
PCTAIRE1	1.61973	0.0115607		GCK	1.59657	0.0413793		MAP3K7	1.33471	0.177177		CK1E	0.720806	0.881988
CHED	1.61072	0.00911854		PKACB	1.57545	0.0481928		MAP2K7	1.32974	0.149306		VRK3	0.695128	0.900621
CDK4	1.58718	0.00728863		PAK6	1.54959	0.0428571		MAP2K5	1.12326	0.303371		CK1G1	0.678972	0.923729
PCTAIRE2	1.58617	0.0191458		PKACG	1.49597	0.0647059		PKACG	1.12308	0.353147		TTBK1	0.675657	0.926667
MAPKAPK2	1.512	0.0287879		IKKE	1.47966	0.0397351		MAP2K3	1.10683	0.312977		ALK1	0.672895	0.884422
MAPKAPK5	1.48562	0.0422741		TNIK	1.47524	0.0733945		MAP3K5	1.04389	0.378007		VRK2	0.672062	0.928571
MAPKAPK3	1.48442	0.0365854		MST2	1.43783	0.0841121		MAP3K6	1.02492	0.43007		TTBK2	0.661092	0.931973
ERK2	1.48208	0.0184136		PKACA	1.42228	0.0481928		MAP3K8	1.01532	0.394231		ERK4	0.563999	0.978448
P38D	1.43946	0.0211082		PRKX	1.41166	0.0631579		MAP2K4	0.99798	0.436747		MAK	-0.458427	0.992054
P38A	1.4371	0.025641		IKKA	1.3894	0.0681818		MAP3K2	0.992347	0.454248		CLK4	-0.459209	0.993119
BRAF	1.42123	0.0661654		PKN1	1.37002	0.0877193		NIK	0.977105	0.470779		CDKL5	-0.461879	0.992966
P38G	1.40574	0.0671756		PAK1	1.29016	0.0810811		GCK	0.898612	0.566434		PKCH	-0.482285	0.989922
MSSK1	1.39093	0.0896861		HPK1	1.23663	0.127273		GPRK5	0.859971	0.598886		PKCG	-0.48563	0.988701
CDC2	1.39048	0.086233		STLK6	1.19042	0.228571		AKT1	0.838125	0.816		PKCD	-0.489264	0.987805
PDK1	1.38204	0.093949		GSK3B	1.18268	0.237037		DAPK2	0.801945	0.703364		PKCA	-0.50946	0.983032
CDKL1	1.37705	0.0716374		MAP3K3	1.16204	0.213675		DRAK2	0.789717	0.731788		IKKB	-0.546251	0.959756
P38B	1.37466	0.0547196		MINK	1.15943	0.205479		IKKE	0.652149	0.882979		YANK3	-0.564353	0.966631
JNK2	1.37005	0.0598639		MAP2K1	1.14146	0.257862		PKD2	0.641895	0.934853		PKN2	-0.568621	0.957609
ARAF	1.33592	0.108271		PAK4	1.13932	0.229508		PKD3	0.640556	0.880645		CK2A1	-0.570687	0.976842
PLK1	1.29681	0.169255		KHS1	1.12084	0.267442		PAK6	0.60001	0.951128		MSK1	-0.592804	0.943807
PASK	1.29294	0.147813		LOK	1.12011	0.285714		DLK	0.528152	0.984127		CLK2	-0.601677	0.932878
MARK3	1.29195	0.16378		MAP2K2	1.11946	0.308642		HH498	0.527988	0.99322		P70S6KB	-0.602191	0.933182
DCLK2	1.28334	0.145185		YSK1	1.11369	0.254237		DAPK3	0.520304	0.977124		IKKE	-0.605256	0.940618
ICK	1.27098	0.165932		TAO1	1.10278	0.325843		MLK1	0.511309	0.982699		PKACG	-0.61411	0.920538
SNRK	1.26766	0.182236		MAP2K7	1.08747	0.308219		ILK	0.477175	0.996825		PKN1	-0.617014	0.943417
SPEG	1.26302	0.148837		KHS2	1.08419	0.324324		SRPK1	-0.474395	0.979592		CK2A2	-0.627108	0.93369
SGK2	1.25561	0.183099		STLK5	1.06554	0.404255		CDKL3	-0.475292	0.987069		GSK3B	-0.631968	0.934426
DCLK3	1.25191	0.155298		TAO3	1.05875	0.37931		MST4	-0.564362	0.975728		ERK1	-0.637681	0.965622
TSSK4	1.25117	0.166913		PAK5	1.05671	0.418605		OSR1	-0.565827	0.979798		CK1A2	-0.64854	0.908257
SGK1	1.24664	0.192547		MST4	1.04531	0.4		PAK5	-0.568657	0.974545		CK1D	-0.655322	0.907029
PLK4	1.21738	0.223787		MAP2K5	1.02721	0.401274		MST2	-0.588464	0.951743		CK1G2	-0.660754	0.898601
ROCK2	1.21102	0.240323		OSR1	1.01213	0.428571		ERK4	-0.59284	0.945266		ERK5	-0.666681	0.944954
PIM2	1.2058	0.185495		MAP2K3	0.99057	0.409639		TNIK	-0.597434	0.936424		ERK3	-0.672116	0.933333
DMPK1	1.20187	0.231767		ALK1	0.938929	0.497436		KHS2	-0.597677	0.95936		PKCT	-0.691829	0.87931
QSK	1.19281	0.251563		HIPK3	-0.447965	0.989011		CAMK2D	-0.609524	0.956242		DYRK1B	-0.698374	0.8625
NIM1	1.19197	0.25268		GPRK5	-0.666463	0.891452		FRAP	-0.627017	0.954944		RSK1	-0.699348	0.87052
MRCKA	1.19016	0.260553		PAK2	-0.680392	0.893891		PDK1	-0.636132	0.90687		RSK4	-0.699718	0.852273
MRCKB	1.17594	0.263407		PKG2	-0.684267	0.860329		ALK1	-0.651397	0.889362		RSK2	-0.701548	0.86651
ROCK1	1.17128	0.274882		SRPK1	-0.708567	0.842627		STLK5	-0.679495	0.922046		IKKA	-0.703489	0.864865
PSKH2	1.16946	0.264012		CDKL3	-0.709991	0.848259		TTBK1	-0.685578	0.872077		AKT1	-0.714002	0.893924
CDK2	1.16577	0.246753		DRAK2	-0.715159	0.83995		TTBK2	-0.686963	0.888166		GCK	-0.719778	0.849642
TSSK3	1.15945	0.252454		DAPK2	-0.71648	0.839744		CK1G1	-0.688483	0.855944		ERK7	-0.754689	0.806334
DCLK1	1.15567	0.250716		CLK2	-0.717436	0.85181		VRK2	-0.691095	0.84698		PKCI	-0.762748	0.786865
PSKH1	1.15457	0.243796		ILK	-0.722207	0.804847		PKCZ	-0.691767	0.867097		MSK2	-0.786093	0.783784
RAF1	1.15113	0.290064		CLK4	-0.758435	0.796149		CK1E	-0.692205	0.871486		TNIK	-0.807618	0.741379
TSSK2	1.14047	0.28447		MAK	-0.760453	0.790593		PKCD	-0.695387	0.869281		MST2	-0.820555	0.729452
PIM1	1.13993	0.242733		CDKL5	-0.772983	0.778531		P70S6K	-0.696445	0.869504		FRAP	-0.829699	0.740741
PKG2	1.11151	0.35061		MAP2K4	-0.778351	0.775564		PKCH	-0.702227	0.860285		CAMK2G	-0.830851	0.73136
DYRK1A	1.10368	0.356577		NRK	-0.787743	0.809176		VRK3	-0.703752	0.842179		ILK	-0.833396	0.724269
ERK4	1.10296	0.349606		MLK1	-0.794357	0.750907		PKCG	-0.7046	0.862565		CAMK2B	-0.834739	0.731492
ERK3	1.10099	0.302687		HH498	-0.796384	0.747239		LOK	-0.71401	0.866583		CDKL3	-0.845019	0.715711
PIM3	1.10031	0.310791		ERK7	-0.79643	0.728351		AKT3	-0.717154	0.841538		MAP2K1	-0.849179	0.713429
ERK5	1.07712	0.349582		PKN2	-0.799955	0.775446		PKCE	-0.7179	0.861004		DLK	-0.849627	0.697385
PLK2	1.06947	0.386107		PDK1	-0.807458	0.749671		CAMK2B	-0.727739	0.843467		MARK2	-0.852325	0.705495
ERK7	1.06253	0.391629		YANK3	-0.808524	0.756303		DYRK1A	-0.731189	0.821739		PKCZ	-0.853214	0.726281
ERK1	1.0616	0.361878		DLK	-0.816975	0.718447		PKCA	-0.732139	0.813893		MLK1	-0.856554	0.683107
BRSK1	1.00115	0.472175		PKD3	-0.846686	0.665816		CAMK2G	-0.750761	0.789474		MAP2K7	-0.85953	0.677616
CDKL3	0.976344	0.492936		PKD2	-0.848827	0.695596		MINK	-0.751437	0.814527		SRPK1	-0.860118	0.677215
SRPK1	0.97616	0.516432		P70S6K	-0.909348	0.614118		NRK	-0.751752	0.837607		HH498	-0.862458	0.677835
DYRK1B	0.968458	0.516077		AKT2	-0.921482	0.589713		STLK6	-0.753652	0.834171		MAP2K2	-0.867791	0.659524
FRAP	0.963683	0.513475		DYRK1B	-0.922434	0.593261		PAK1	-0.754725	0.818408		BRSK2	-0.8719	0.671806
GPRK5	0.959658	0.552381		AKT1	-0.922941	0.632383		YSK1	-0.755319	0.84131		HIPK3	-0.887514	0.655793
AKT2	0.939597	0.552215		ERK3	-0.937306	0.638191		MAK	-0.762608	0.790576		P38G	-0.888736	0.689762
NUAK1	0.923444	0.5872		BRSK1	-0.937547	0.576316		PAK4	-0.765365	0.811558		MST4	-0.890317	0.671579
MARK4	0.916977	0.589372		ERK5	-0.940782	0.627016		CLK4	-0.773598	0.757123		CHK2	-0.893066	0.632411
CHK1	0.875252	0.66559		ERK1	-0.940972	0.632963		PIM3	-0.777592	0.784524		PAK5	-0.898016	0.653277
CLK4	0.857675	0.673736		CAMK2B	-0.944747	0.572687		GSK3A	-0.783853	0.813433		PKCE	-0.901145	0.642212
CDKL5	0.853483	0.670606		CAMK2D	-0.946344	0.578378		YANK1	-0.784601	0.764869		OSR1	-0.909619	0.644211
MAK	0.84397	0.690881		PLK4	-0.95223	0.558719		CDKL5	-0.785806	0.753741		PKACB	-0.91672	0.617582
MAP2K4	0.832187	0.69637		CAMK2G	-0.959475	0.551422		DCLK1	-0.787928	0.787765		PAK6	-0.918825	0.613873
PKCE	0.819544	0.736132		PLK2	-0.963753	0.546219		PAK2	-0.797246	0.782166		STLK5	-0.920365	0.609705
NIK	0.806854	0.709887		CHK2	-0.977324	0.530184		PKN3	-0.798142	0.735254		KHS1	-0.920948	0.63082
PKCZ	0.803459	0.752593		PIM1	-0.986443	0.527607		PSKH2	-0.802614	0.763522		CAMLCK	-0.922588	0.598361
AKT3	0.790843	0.732899		TTBK2	-1.00681	0.498286		MSK1	-0.822014	0.716621		SMMLCK	-0.924119	0.581422
CLK2	0.785048	0.777259		PIM2	-1.0131	0.492813		TAO1	-0.824116	0.736495		KHS2	-0.927627	0.596174
MSK2	0.759738	0.801815		VRK3	-1.01675	0.46614		HPK1	-0.825508	0.733503		LOK	-0.928658	0.60661
CK1G2	0.645736	0.906498		VRK2	-1.01854	0.456		TAO3	-0.825636	0.717507		SKMLCK	-0.929715	0.574118
CK1A2	0.641448	0.924242		DYRK1A	-1.01881	0.468031		YANK3	-0.832113	0.726937		TAO1	-0.930916	0.60113
CK1D	0.639319	0.915873		TTBK1	-1.0212	0.472769		TSSK4	-0.832165	0.732927		YSK1	-0.934855	0.604502
CK2A2	0.638528	0.948864		CK1E	-1.02555	0.461009		P70S6KB	-0.832523	0.699605		TAO3	-0.940969	0.572235
PKCI	0.633034	0.924647		CK1G1	-1.02604	0.450461		KHS1	-0.833124	0.706667		HPK1	-0.943329	0.58243
HIPK3	0.606706	0.939252		ERK4	-1.05347	0.427481		PKACB	-0.838051	0.710627		PRKX	-0.945867	0.56278
PKCH	-0.695355	0.919094		PKCI	-1.06453	0.419355		DCLK2	-0.839273	0.716749		PKACA	-0.957905	0.559727
PKCG	-0.715199	0.851964		SGK1	-1.07594	0.406286		AKT2	-0.839475	0.696793		MAP2K5	-0.95797	0.533413
PKCD	-0.718894	0.854227		SPEG	-1.08276	0.36933		DCLK3	-0.840543	0.689866		PAK2	-0.961305	0.559358
RSK2	-0.723433	0.860399		SGK2	-1.08846	0.35585		PKN2	-0.840556	0.717097		MAP2K3	-0.962534	0.555687
HH498	-0.724849	0.799472		PIM3	-1.09549	0.359029		PKN1	-0.848723	0.705144		GSK3A	-0.9639	0.55898
MSK1	-0.725826	0.823009		RSK4	-1.09653	0.366898		SPEG	-0.849486	0.70184		NRK	-0.965402	0.560042
DLK	-0.727419	0.793282		NUAK1	-1.09732	0.368356		PKACA	-0.855159	0.677207		PAK4	-0.975355	0.539891
PKCT	-0.730273	0.836257		DCLK3	-1.09814	0.371945		TSSK3	-0.856614	0.704142		P38D	-0.98373	0.542339
MLK1	-0.737299	0.824022		RSK2	-1.09878	0.376443		PRKX	-0.859654	0.652646		P38A	-0.987808	0.529175
PKCA	-0.737905	0.827225		RSK1	-1.10371	0.346985		PKCT	-0.866862	0.663968		P38B	-0.999701	0.500505
RSK4	-0.746932	0.801153		TSSK4	-1.10423	0.347826		ERK7	-0.869532	0.643243		DYRK1A	-0.999821	0.490956
RSK1	-0.75446	0.827957		DCLK2	-1.1048	0.336508		PSKH1	-0.872166	0.665863		MINK	-1.0065	0.484849
P70S6KB	-0.769142	0.78022		YANK1	-1.10622	0.345349		TSSK2	-0.878022	0.646988		JNK2	-1.01023	0.502012
CHK2	-0.782599	0.726287		DCLK1	-1.10753	0.341746		MAP3K3	-0.888556	0.62888		MAP3K2	-1.01835	0.472019
CK1E	-0.794952	0.750685		PKN3	-1.11025	0.354801		RSK1	-0.889093	0.631001		STLK6	-1.02035	0.468341
CK1G1	-0.80334	0.743094		AKT3	-1.11783	0.335467		CHK1	-0.890617	0.617117		MAP3K6	-1.02127	0.470874
VRK3	-0.807929	0.689266		PSKH2	-1.12697	0.313559		RSK4	-0.891385	0.640816		PAK1	-1.02508	0.458655
CK2A1	-0.809774	0.81459		CHK1	-1.127	0.327869		RSK2	-0.901797	0.587671		ERK2	-1.02896	0.44165
VRK2	-0.81094	0.740947		MARK4	-1.13066	0.342752		CHK2	-0.911509	0.637702		MAP3K1	-1.03167	0.436813
ILK	-0.81142	0.682584		SNRK	-1.16707	0.295906		CLK2	-0.918744	0.589986		MAP3K8	-1.03645	0.4451
TTBK2	-0.813834	0.713467		PLK1	-1.1772	0.274876		ERK1	-0.925214	0.615991		PLK1	-1.04691	0.421836
TTBK1	-0.817963	0.699717		DAPK3	-1.18109	0.270092		PKCI	-0.931882	0.584046		MAP3K5	-1.05034	0.421302
MAP2K3	-0.824134	0.679775		P38B	-1.18483	0.171544		HIPK3	-0.949636	0.543536		MAP3K7	-1.05462	0.426893
MAP2K5	-0.837371	0.709677		SMMLCK	-1.18694	0.234018		PIM2	-0.952152	0.552693		GPRK5	-1.05801	0.404632
PAK2	-0.859679	0.685811		PASK	-1.1876	0.245238		DYRK1B	-0.957995	0.550872		AKT2	-1.06762	0.395884
NRK	-0.864732	0.66568		CAMLCK	-1.18877	0.260417		PIM1	-0.959686	0.552448		MAP2K4	-1.07374	0.396325
P70S6K	-0.879469	0.584527		SKMLCK	-1.19039	0.244546		ERK3	-0.962352	0.532366		PIM1	-1.0856	0.355828
OSR1	-0.916987	0.592982		JNK2	-1.19239	0.168016		ERK5	-0.964988	0.538976		PIM2	-1.09032	0.354167
BRSK2	-0.92518	0.554318		MARK3	-1.20026	0.236842		MSK2	-0.992137	0.48886		PKG2	-1.11777	0.331333
MST4	-0.927264	0.583587		PSKH1	-1.20161	0.195855		PKG2	-0.996913	0.481431		PLK2	-1.12106	0.337278
CAMLCK	-0.93126	0.581602		TSSK3	-1.2027	0.194764		CK2A1	-1.00263	0.446809		PLK4	-1.12635	0.311275
TNIK	-0.934935	0.541899		TSSK2	-1.20808	0.2079		CK1D	-1.02212	0.434959		CAMK2D	-1.14658	0.28304
HPK1	-0.936621	0.56135		PKCT	-1.20935	0.233945		SMMLCK	-1.02292	0.474966		PSKH1	-1.14728	0.25649
PAK5	-0.937705	0.559172		CK1G2	-1.20998	0.222727		CK1G2	-1.0231	0.457831		TSSK2	-1.14807	0.26114
YSK1	-0.938028	0.542135		P38A	-1.21618	0.106319		SKMLCK	-1.02633	0.452186		TSSK3	-1.1504	0.26919
MARK2	-0.94455	0.538012		MSK1	-1.21736	0.211111		CK1A2	-1.02901	0.420624		PIM3	-1.17229	0.243824
KHS2	-0.944639	0.532895		P38D	-1.2211	0.108652		CK2A2	-1.03029	0.430825		DCLK1	-1.18299	0.220321
PAK4	-0.947636	0.54142		P70S6KB	-1.2266	0.204698		CAMLCK	-1.03082	0.421123		PSKH2	-1.20322	0.207627
SMMLCK	-0.951427	0.518518		FRAP	-1.23204	0.169928		P38G	-1.03987	0.42402		PKD3	-1.20514	0.234257
MST2	-0.95357	0.505917		CK2A1	-1.2363	0.15537		SGK2	-1.04967	0.414388		PKD2	-1.20631	0.209827
IKKE	-0.955255	0.504399		CK1A2	-1.23966	0.181503		PCTAIRE1	-1.05583	0.394089		CHK1	-1.21404	0.213094
SKMLCK	-0.956959	0.507163		CK1D	-1.24463	0.193439		CDK4	-1.06893	0.374233		ICK	-1.21502	0.188172
LOK	-0.957627	0.527378		PKCG	-1.24684	0.192601		SGK1	-1.07045	0.409946		MSSK1	-1.22892	0.178959
MAP2K7	-0.958191	0.490814		PKCD	-1.25073	0.191419		PCTAIRE2	-1.07056	0.374846		CDKL1	-1.24468	0.159436
STLK5	-0.959822	0.522523		P38G	-1.25136	0.148148		ICK	-1.08012	0.364662		PCTAIRE2	-1.24727	0.164195
TAO3	-0.960485	0.52861		ICK	-1.25376	0.153602		LATS1	-1.09248	0.378247		CDK4	-1.24919	0.154255
TAO1	-0.962812	0.525199		LATS1	-1.25447	0.182192		NUAK1	-1.11598	0.34963		MAP3K3	-1.2555	0.188746
BARK1	-0.969752	0.472678		PKCH	-1.2575	0.163717		CDK2	-1.1244	0.318348		DCLK3	-1.26314	0.132258
ALK1	-0.971288	0.485095		PKCA	-1.26171	0.169511		MRCKA	-1.14402	0.308322		PCTAIRE1	-1.26326	0.124597
MAP2K1	-0.972093	0.479769		GSK3A	-1.27642	0.120457		DMPK1	-1.14443	0.31912		NUAK1	-1.26775	0.165816
KHS1	-0.977024	0.486486		BARK1	-1.27903	0.159204		MARK4	-1.14774	0.328169		SPEG	-1.27749	0.123778
GSK3A	-0.984241	0.46		MSK2	-1.27904	0.157778		CDK7	-1.14903	0.275103		TSSK4	-1.2797	0.128617
MAP2K2	-0.989289	0.448864		ERK2	-1.28028	0.0581162		CCRK	-1.15328	0.288462		MARK4	-1.28141	0.155388
STLK6	-1.00496	0.445378		PKCZ	-1.29164	0.144231		CHED	-1.15438	0.286104		DCLK2	-1.28296	0.12527
CAMK2D	-1.00822	0.442815		MSSK1	-1.31245	0.105656		CDK9	-1.15505	0.284946		CDC2	-1.28893	0.137778
PAK1	-1.01335	0.431677		CDKL1	-1.31321	0.119786		MRCKB	-1.1569	0.292517		CDK2	-1.29268	0.121308
MINK	-1.0176	0.415625		NIM1	-1.32714	0.121359		ROCK1	-1.16429	0.283967		AKT3	-1.29535	0.133995
PKD3	-1.06066	0.386667		QSK	-1.33013	0.128993		PFTAIRE2	-1.16548	0.264228		CDK6	-1.3407	0.0366972
PKACG	-1.06143	0.357924		PCTAIRE1	-1.33716	0.0863158		CDKL1	-1.17406	0.25601		CDK5	-1.34244	0.0492308
PKD2	-1.10128	0.345821		PKCE	-1.34259	0.0976395		MSSK1	-1.17605	0.249037		BRSK1	-1.34456	0.0993464
PRKX	-1.10984	0.302941		CDK2	-1.3478	0.0746114		CRK7	-1.17985	0.278533		PDK1	-1.35465	0.085676
PKACA	-1.11037	0.308682		PCTAIRE2	-1.35805	0.073718		BRSK1	-1.1827	0.285075		PFTAIRE1	-1.35486	0.0360825
PAK6	-1.13372	0.316092		ROCK2	-1.36264	0.0954151		RAF1	-1.20635	0.225033		RAF1	-1.3826	0.061017
YANK1	-1.13696	0.306122		CDK4	-1.36416	0.0780591		BRSK2	-1.22587	0.19697		QSK	-1.4042	0.0610212
CAMK2G	-1.13869	0.261765		BRSK2	-1.37575	0.0698413		ROCK2	-1.23926	0.223043		NIM1	-1.41152	0.0583756
MAP3K3	-1.13947	0.268421		MRCKA	-1.38184	0.0848837		MARK2	-1.25493	0.186615		SNRK	-1.42063	0.0466744
PKN3	-1.16204	0.232955		CK2A2	-1.39584	0.0477178		PLK2	-1.26001	0.186344		MARK3	-1.45131	0.0385514
CAMK2B	-1.17513	0.245902		MARK2	-1.39888	0.0514469		MAPKAPK3	-1.26904	0.151515		PASK	-1.46865	0.0488677
IKKA	-1.21035	0.224274		ROCK1	-1.40763	0.0866983		MAPKAPK5	-1.27072	0.177461		BARK1	-1.47742	0.0306905
PKACB	-1.22435	0.162242		DMPK1	-1.40823	0.0927467		MAPKAPK2	-1.2769	0.16303		ROCK2	-1.49033	0.0283251
AKT1	-1.23416	0.15894		MRCKB	-1.41788	0.066823		JNK2	-1.27867	0.109497		MAPKAPK5	-1.4915	0.027618
GCK	-1.24066	0.210526		MAPKAPK3	-1.44149	0.0517052		P38B	-1.28513	0.0814081		MAPKAPK3	-1.49965	0.0220674
MAP3K2	-1.2629	0.203857		MAPKAPK2	-1.4437	0.0685083		PFTAIRE1	-1.29413	0.108671		MAPKAPK2	-1.50201	0.0216895
PKN1	-1.26967	0.151976		NIK	-1.44697	0.047088		CDK6	-1.29417	0.11902		BRAF	-1.5184	0.00762527
MAP3K6	-1.28025	0.176471		MAPKAPK5	-1.48223	0.039548		BRAF	-1.30557	0.140827		ARAF	-1.5251	0.0191441
PKN2	-1.29603	0.137931		CDK5	-1.50306	0.011213		CDK5	-1.31575	0.0969626		NIK	-1.53297	0.016129
MAP3K5	-1.30081	0.164306		PFTAIRE1	-1.51203	0.00407332		CDC2	-1.32076	0.126302		SGK1	-1.53558	0.0107914
MAP3K8	-1.31363	0.172603		CDK6	-1.51832	0.00405269		PLK1	-1.32577	0.147265		SGK2	-1.53932	0.0220049
YANK3	-1.31597	0.105096		CDC2	-1.52701	0.0219298		SNRK	-1.32811	0.127517		DMPK1	-1.54909	0.0129717
IKKB	-1.32054	0.171662		CRK7	-1.54057	0.020362		ERK2	-1.33568	0.0496141		ROCK1	-1.55675	0.0154946
DAPK2	-1.32843	0.154286		CDK7	-1.54296	0.0176056		P38A	-1.35269	0.0373216		MRCKA	-1.55821	0.0116822
DRAK2	-1.3534	0.135802		CDK9	-1.54504	0.0196987		P38D	-1.35413	0.0480349		CHED	-1.56238	0.0116959
DAPK3	-1.37485	0.137741		CHED	-1.55101	0.0196987		PLK4	-1.36327	0.102601		CRK7	-1.56706	0.0140023
MAP3K7	-1.52078	0.0598958		CCRK	-1.55512	0.0194064		MARK3	-1.39031	0.0893617		PFTAIRE2	-1.56936	0.00684931
GSK3B	-1.52673	0.0669975		PFTAIRE2	-1.55973	0.0192744		PASK	-1.41114	0.0764163		MRCKB	-1.57863	0.0154028
LATS1	-1.53021	0.0478723		RAF1	-1.56436	0.0226501		ARAF	-1.41922	0.0619946		CCRK	-1.67665	0.00595238
MAP3K1	-1.55525	0.0664894		BRAF	-1.61735	0.00110011		QSK	-1.43563	0.0620272		CDK9	-1.67789	0.00696056
TBK1	-1.63031	0.0253807		ARAF	-1.75886	0.00110497		NIM1	-1.43942	0.063893		CDK7	-1.68189	0.00243013
