# Supplementary material for: Global Phosphoproteomics Unveils Kinase-Regulated Networks in Systemic Lupus Erythematosus
Source: Mol Cell Proteomics. 2022 Oct 27;21(12):100434. doi: 10.1016/j.mcpro.2022.100434 (PMC9712766; doi:10.1016/j.mcpro.2022.100434)
Supplement: Supplementary table 7 [file mmc7.xlsx]

## Sheet: PRM
Title of the table	Supplementary table 7
Table information	Parallel Reaction Monitoring (PRM) result of 18 phosphosites for HC,SLE_S,SLE_A and RA.
Protein Gene	Peptide	Peptide Modified Sequence	Missed Cleavages	Retention Time	HC_1 Normalized Area	HC_2 Normalized Area	HC_3 Normalized Area	HC_4 Normalized Area	HC_5 Normalized Area	HC_6 Normalized Area	HC_7 Normalized Area	HC_8 Normalized Area	SLE_S1 Normalized Area	SLE_S2 Normalized Area	SLE_S3 Normalized Area	SLE_S4 Normalized Area	SLE_S5 Normalized Area	SLE_S6 Normalized Area	SLE_S7 Normalized Area	SLE_S8 Normalized Area	SLE_S9 Normalized Area	SLE_S10 Normalized Area	SLE_S11 Normalized Area	SLE_S12 Normalized Area	SLE_A1 Normalized Area	SLE_A2 Normalized Area	SLE_A3 Normalized Area	SLE_A4 Normalized Area	SLE_A5 Normalized Area	SLE_A6 Normalized Area	SLE_A7 Normalized Area	RA_1 Normalized Area	RA_2 Normalized Area	RA_3 Normalized Area	RA_4 Normalized Area	RA_5 Normalized Area	RA_6 Normalized Area	RA_7 Normalized Area	RA_8 Normalized Area	RA_9 Normalized Area	RA_10 Normalized Area	HC Relative Abundance	RA Relative Abundance	SLE_A Relative Abundance	SLE_S Relative Abundance	SLE Relative Abundance	SLE_S CV %	SLE_A CV %	HC CV %
BIN2	ASLGTGTASPR	ASLGTGTAS(ph)PR	0	16.44	0.228564	0.296344	0.278475	0.274211	0.461456	0.37433	0.364337	0.457025	0.641206	1.01222	0.836818	0.928486	1.19923	3.58357	2.26506	0.740183	1.35515	1.40095	2.77843	2.62109	0.899521	0.80566	0.920745	1.09647	1.08557	0.655224	0.879911	1.53223	1.42263	0.52503	0.675093	0.86359	0.764116	0.711541	0.881523	0.66232	0.521689	0.341843	0.855976	0.906157	1.61353	1.35292	59.3969	17.0022	25.3648
SEC31A	AQGEPVAGHESPK	AQGEPVAGHES(ph)PK	0	10.56	0.450349	0.387517	0.279468	0.275382	0.448884	0.440766	0.54769	0.0857454	0.496287	0.749777	0.649031	0.769657	0.950121	1.80041	1.22488	1.23632	1.04227	1.26864	2.71263	1.63757	0.717898	1.39738	1.02639	0.663129	1.25529	0.414391	0.844108	1.38352	1.87644	1.82488	1.07867	1.21284	1.25996	1.48748	0.153551	1.42126	1.52941	0.364475	1.3228	0.902656	1.21147	1.09769	50.5117	38.3169	39.7964
CD226	DLFTESWDTQK	DLFTES(ph)WDTQK	0	50.75	0.634438	0.682713	0.792992	0.574261	0.717757	0.630563	0.494452	0.790612	1.74293	0.856049	1.38364	1.19176	1.41005	0.893417	1.35009	1.16441	1.37932	1.09233	0.754793	0.772619	1.20305	1.50643	1.20549	1.33614	1.51584	1.11957	1.41807	0.892532	0.571105	1.03985	0.777491	0.820396	0.785574	0.758724	1.04322	0.722241	0.975075	0.664723	0.838621	1.32923	1.16595	1.22611	26.1103	11.8696	15.5404
RGCC	LNSPTDSTPALLSATVTPQK	LNS(ph)PTDSTPALLSATVTPQK	0	52.09	2.42013	2.2771	1.24964	2.96058	1.53839	1.86341	3.11465	1.27809	0.0649797	0.146697	0.0535998	0.09559	0.603945	0.326932	0.112391	0.294381	0.305076	1.17788	1.34139	0.740621	0.110709	1.45558	1.34183	0.463657	0.671354	0.519134	1.18521	1.01123	2.44618	0.346588	0.517423	0.781193	1.2905	1.30038	0.0694182	0.416827	1.10734	2.08775	0.928708	0.821067	0.438623	0.579523	100.283	61.9494	34.6955
TLN1	CVSCLPGQR	CVS(ph)CLPGQR	0	24.19	0.186949	0.0700758	0.100086	0.164839	0.153593	0.126228	0.08189	0.0911268	1.0475	0.697349	0.847265	1.25633	2.10596	1.92999	1.12005	0.844674	1.8799	1.50048	2.14669	1.58025	1.65944	1.46638	2.19087	0.848401	1.76231	0	0.972179	1.26919	0.713213	0.733487	0.598254	0.921268	1.74476	1.01664	0.536887	1.39733	0.23817	0.121849	0.91692	1.27137	1.41304	1.36084	36.5778	57.081	35.1048
TLN1	LLSDSLPPSTGTFQEAQSR	LLS(ph)DSLPPSTGTFQEAQSR	0	52.22	0.770669	0.732477	0.869804	0.855729	0.954249	0.953566	0.818357	0.981988	1.31758	0.540732	0.747508	0.89153	2.06796	1.25493	1.34532	1.07074	1.41911	0.946666	0.42395	0.984448	1.01266	0.877046	1.75102	0.461008	1.37784	0.632263	1.08413	0.688683	0.919132	1.37805	0.958485	0.862562	0.688	0.913393	1.43851	1.26272	0.747166	0.867105	0.985671	1.028	1.08421	1.0635	40.7061	42.5765	10.5162
LCP1	GSVSDEEMMELR	GS(ph)VS(ph)DEEMMELR	0	45.56	0.224963	0.179314	0.217169	0.305603	0.280542	0.214425	0.219727	0.244916	0.618366	2.14402	0.537447	0.965222	0.624403	1.73687	1.43959	1.37237	1.76659	2.44417	0.975632	0.895022	1.4757	0.850287	1.04564	1.44056	0.682102	0.450065	1.2019	0.581409	1.2661	1.60038	0.655671	0.720298	1.0605	0.69913	4.37217	0.596191	0.895526	0.235833	1.24474	1.02089	1.29331	1.19295	48.5569	37.6425	17.0577
PTK2B	RNSLPQIPMLNLEAR	RNS(ph)LPQIPMLNLEAR	1	56.68	0.905512	1.24712	0.445407	1.19938	1.81095	0.923857	1.24854	1.71388	0.472075	1.46917	0.579876	0.995323	0.765625	0.969506	0.930019	1.04915	1.95247	1.17679	0.708572	0.641603	1.4176	1.17243	1.19152	1.12193	0.814107	0.509331	1.65878	1.00503	0.289247	0.880722	0.592696	0.80242	0.896021	0.827281	1.1515	0.621701	0.842864	1.18683	0.790948	1.12653	0.975848	1.03136	42.4021	33.4682	37.3151
ASAP1	TLSDPPSPLPHGPPNK	TLSDPPS(ph)PLPHGPPNK	0	37.56	0.688267	0.685257	1.22687	0.765694	0.91415	0.875993	1.95322	0.492743	0.168714	1.14401	0.23642	0.724764	1.13532	2.15898	2.24971	0.545475	1.29147	1.3494	0.894882	1.00381	0.275913	0.521989	0.350118	0.422615	0.366376	0	0.878837	0.94394	3.54028	1.41903	0.652622	0.762518	1.10387	1.21293	0.74927	0.882913	1.41163	0.950274	1.2679	0.402264	1.07525	0.827305	60.4718	66.0573	48.2486
CAP1	PFSAPKPQTSPSPK	PFSAPKPQTS(ph)PSPK	1	25.99	0.0141673	0.0128695	0.0118582	0.0233504	0.0294987	0.0225823	0.0142767	0.013134	0.688526	0.536007	0.830475	0.741225	1.80498	2.73957	1.80442	1.50606	2.21675	1.61184	3.2565	2.0732	0.411404	2.12648	1.07619	0.668268	1.41673	0.0180293	1.18062	0.794665	2.8766	1.4368	1.8921	1.28648	0.329608	0.558186	0.0749544	0.256525	0.645074	0.0177171	1.0151	0.985389	1.6508	1.40565	51.6641	70.5568	36.7946
VCL	ALASIDSKLNQAK	ALASIDS(ph)KLNQAK	1	36.39	0.099436	0.0692856	0.0763412	0.104872	0.0704864	0.0781387	0.106744	0.0774699	1.66408	0.567854	0.845715	1.42268	3.94497	1.83873	1.91443	0.660972	1.77832	1.19018	2.0324	1.06402	1.94601	1.29825	1.49714	0.400787	1.74463	0	1.14611	0.67651	0.788733	0.765886	1.09977	0.678263	1.16553	0.987424	0.220979	1.11358	0.863255	0.0853467	0.835993	1.14756	1.57703	1.41881	56.9539	61.7566	18.321
VCL	ALASQLQDSLKDLK	ALASQLQDS(ph)LKDLK	1	43.95	0.107866	0.0668174	0.087307	0.161754	0.0693782	0.0716613	0.158715	0.0439583	1.36226	0.533845	0.967251	1.31065	3.46329	1.40623	2.02901	0.645595	2.08404	1.36883	1.67401	1.11022	1.51234	1.4092	2.20785	0.48055	2.75168	0	1.91553	0.437327	0.640614	0.889463	1.19169	0.387026	0.964104	0.733679	0.0691489	0.707648	0.97948	0.0959321	0.700018	1.46816	1.49627	1.48591	52.1032	65.3961	45.4956
TGFB1I1	SPKPAAPAAPPFSSSSGVLGTGLCELDR	S(ph)PKPAAPAAPPFSSSSGVLGTGLCELDR	1	55.51	1.33192	1.34982	1.53993	1.63089	1.50252	1.43435	1.67579	1.09937	0.292416	1.0886	0.448172	0.923103	0.973375	0.89689	0.743282	0.470107	0.773803	1.20401	1.52097	0.986542	0.815095	0.985905	1.09637	0.870343	0.701626	0.645681	1.38623	1.73122	0.943885	0.535488	0.307731	1.12795	1.02571	0.755994	1.10007	0.362676	0.722136	1.44558	0.861287	0.92875	0.860106	0.885396	40.0691	27.405	12.8504
TGFB1I1	LMASLSDFR	LMAS(ph)LSDFR	0	51.51	0.659002	0.936672	0.435806	0.768368	0.458005	0.48482	0.712845	0.603885	0.0908197	1.13039	0.268781	0.612239	2.14612	0.998716	0.486277	0.449055	0.573678	1.11766	0.91543	0.871826	0.3753	1.52196	1.6782	1.01145	2.43312	1.09565	2.5922	1.45926	2.61268	0.399257	0.549992	1.27781	1.79097	1.19616	0.832348	0.378983	1.07426	0.632425	1.15717	1.5297	0.805083	1.07205	66.7107	51.7282	27.3811
ZYX	GPPASSPAPAPK	GPPASS(ph)PAPAPK	0	15.13	0.170265	0.298493	0.241543	0.177548	0.324773	0.330697	0.250664	0.345129	0.346863	1.03889	0.456698	0.785787	0.726634	2.24962	1.49405	0.803759	1.1685	1.09615	3.16085	1.4198	0.364816	1.17468	0.511787	0.874165	0.501058	0.765811	0.773017	1.98808	4.86319	0.336658	0.586419	1.74602	1.0215	1.29949	0.710993	1.07534	1.52026	0.267389	1.51479	0.709333	1.22897	1.03752	64.641	38.6964	25.5862
ACTN1	FAIQDISVEETSAK	FAIQDIS(ph)VEETSAK	0	48.84	2.63959	1.25383	0.767493	2.27723	0.942698	0.881325	1.77276	0.430597	2.03534	0.534498	0.897397	0.715658	0.793022	1.21255	1.17764	1.08169	1.85404	0.701367	0.550061	0.488363	1.94018	0.802018	0.612937	0.774326	0.518322	0.317239	0.669015	1.81692	0.374947	0.654944	0.355256	2.09593	0.934582	0.333311	1.09354	0.318418	0.380971	1.37069	0.835882	0.804862	1.00347	0.930298	50.1782	65.4512	57.0305
PRKAR2B	RASVCAEAYNPDEEEDDAESR	RAS(ph)VCAEAYNPDEEEDDAESR	1	28.09	1.36666	0.86163	1.43984	1.87334	1.19233	1.42592	0.428453	0.844721	0.573936	0.997296	0.851218	0.852146	1.44745	1.29811	0.850254	0.934252	0.986765	1.36547	1.35357	1.27217	0.977792	1.13809	1.59655	0.599258	0.56826	0.00123219	0.909954	1.16789	1.43674	0.741742	0.514319	1.29062	1.11133	0.858357	0.749477	0.643322	0.479549	1.17911	0.899334	0.827306	1.06522	0.977567	25.6806	60.825	38.2288
PRKAR2A	RVSVCAETYNPDEEEEDTDPR	RVS(ph)VCAETYNPDEEEEDTDPR	1	33.38	1.05826	1.28166	0.735754	1.63993	1.1421	0.957425	0.850948	1.16234	0.488548	1.03506	0.654417	0.703907	0.83712	1.29076	0.944742	0.878624	1.7196	1.19965	0.763486	1.16134	0.98061	0.966087	0.940966	0.740883	0.74729	0	1.1039	0.91376	1.38718	1.26109	0.756478	0.577307	1.32272	0.973151	0.757586	1.12652	0.938786	1.10355	1.00146	0.78282	0.973104	0.902999	34.3598	47.1279	25.3276
[truncated: 13 more columns]
