# Supplementary material for: Global Phosphoproteomics Unveils Kinase-Regulated Networks in Systemic Lupus Erythematosus
Source: Mol Cell Proteomics. 2022 Oct 27;21(12):100434. doi: 10.1016/j.mcpro.2022.100434 (PMC9712766; doi:10.1016/j.mcpro.2022.100434)
Supplement: Supplementary table 8 [file mmc8.xlsx]

## Sheet: Summary
Title of the table	Supplementary table 8
Table information	45 phosphoproteins that were used to perform IPA .

## Sheet: Phosphoproteins
phosphoproteins	FC	p value
CAP1	18.6521	3.27343e-06
FYB1	1.69713	0.0234846
VCL	6.54983	0.00010349
DBN1	1.81668	0.000112135
RPLP2	10.1588	0.000455659
DBNL	2.05765	0.00938376
RASGRP2	1.80203	0.00557117
VASP	1.63061	0.0219503
DAB2	1.68573	0.00349152
YWHAE	2.4627	3.23932e-05
F11R	1.53086	0.00778285
TLN1	5.87373	7.11113e-07
FERMT3	3.77972	1.63897e-05
FLNA	1.79943	0.0125987
ACTN1	2.36028	0.00184427
BIN2	2.76517	0.00211319
ZYX	2.41265	0.021757
CD226	2.38048	0.00623763
ACTB	3.08208	0.00345239
HSPB1	1.66693	0.00425131
CBL	1.51055	0.0029291
MSN	1.57296	0.000199385
PRKAR2A	1.6028	0.00265276
PTK2B	1.91321	0.0233475
CALD1	2.55191	0.0172018
EIF2A	1.76554	0.000536817
VAPB	1.69767	0.00105439
EPS15	1.72188	4.57803e-05
PCBP1	1.65213	0.0033636
SYK	1.63053	0.0073529
ASAP1	3.7211	5.28467e-07
ARHGAP6	2.68581	0.000562942
ALDOA	2.63115	0.000378259
IQGAP2	1.79677	0.000498591
TMSB4X	2.20601	0.0119957
MICAL1	1.62956	0.0174375
ARPC1B	2.6226	9.78479e-07
ADD1	1.97914	0.047286
FGA	1.79566	0.0126095
FGD3	1.77811	0.0347514
INF2	1.96697	0.00055254
CASS4	2.08384	0.00870142
LCP1	3.64777	2.47389e-08
TGFB1I1	0.613091	0.0233102
TJP2	1.55596	0.0247347
