# Supplementary material for: Global Phosphoproteomics Unveils Kinase-Regulated Networks in Systemic Lupus Erythematosus
Source: Mol Cell Proteomics. 2022 Oct 27;21(12):100434. doi: 10.1016/j.mcpro.2022.100434 (PMC9712766; doi:10.1016/j.mcpro.2022.100434)
Supplement: Supplementary table A [file mmc9.xlsx]

## Sheet: Peptide_quant
ID	Sequence	Length	Modifications	Modified sequence	Protein accession	Protein description	Charge	m/z	Mass error [ppm]	PEP	Score	MS/MS Count	Experiment	Intensity
1	AAAAAAAGDSDSWDADAFSVEDPVR	25	Acetyl (Protein N-term),Phospho (STY)	_(ac)AAAAAAAGDpSDSWDADAFSVEDPVR_	O75822	Eukaryotic translation initiation factor 3 subunit J OS=Homo sapiens OX=9606 GN=EIF3J PE=1 SV=2	3	863.026	5.0336	4.102e-05	59.625	1	HC_III	73972
2	AAAAAAAGDSDSWDADAFSVEDPVR	25	Acetyl (Protein N-term),Phospho (STY)	_(ac)AAAAAAAGDSDpSWDADAFSVEDPVR_	O75822	Eukaryotic translation initiation factor 3 subunit J OS=Homo sapiens OX=9606 GN=EIF3J PE=1 SV=2	2	1294.03	6.4694	2.355e-16	65.421	1	HC_III	72526
3	AAAAAAAGDSDSWDADAFSVEDPVR	25	Acetyl (Protein N-term),Phospho (STY)	_(ac)AAAAAAAGDpSDSWDADAFSVEDPVR_	O75822	Eukaryotic translation initiation factor 3 subunit J OS=Homo sapiens OX=9606 GN=EIF3J PE=1 SV=2	2	1294.03	6.9547	0	296.44	1	HC_III	1626100
4	AAAAAAAGDSDSWDADAFSVEDPVR	25	Acetyl (Protein N-term),Phospho (STY)	_(ac)AAAAAAAGDpSDSWDADAFSVEDPVR_	O75822	Eukaryotic translation initiation factor 3 subunit J OS=Homo sapiens OX=9606 GN=EIF3J PE=1 SV=2	3	863.026	1.8576	1.5645e-13	58.045	1	HC_II	43318
5	AAAAAAAGDSDSWDADAFSVEDPVR	25	Acetyl (Protein N-term),Phospho (STY)	_(ac)AAAAAAAGDpSDSWDADAFSVEDPVR_	O75822	Eukaryotic translation initiation factor 3 subunit J OS=Homo sapiens OX=9606 GN=EIF3J PE=1 SV=2	2	1294.03	1.3041	1.1865e-222	225.59	1	HC_II	1159000
6	AAAAAAAGDSDSWDADAFSVEDPVR	25	Acetyl (Protein N-term),Phospho (STY)	_(ac)AAAAAAAGDpSDSWDADAFSVEDPVR_	O75822	Eukaryotic translation initiation factor 3 subunit J OS=Homo sapiens OX=9606 GN=EIF3J PE=1 SV=2	3	863.026	1.7593	1.6201e-05	47.491	1	HC_IV	87022
7	AAAAAAAGDSDSWDADAFSVEDPVR	25	Acetyl (Protein N-term),Phospho (STY)	_(ac)AAAAAAAGDpSDSWDADAFSVEDPVR_	O75822	Eukaryotic translation initiation factor 3 subunit J OS=Homo sapiens OX=9606 GN=EIF3J PE=1 SV=2	2	1294.03	1.3259	0	273.32	1	HC_IV	1762300
8	AAAAAAAGDSDSWDADAFSVEDPVR	25	Acetyl (Protein N-term),Phospho (STY)	_(ac)AAAAAAAGDSDpSWDADAFSVEDPVR_	O75822	Eukaryotic translation initiation factor 3 subunit J OS=Homo sapiens OX=9606 GN=EIF3J PE=1 SV=2	3	863.026	7.2289	8.2187e-12	94.119	1	HC_IX	40189
9	AAAAAAAGDSDSWDADAFSVEDPVR	25	Acetyl (Protein N-term),Phospho (STY)	_(ac)AAAAAAAGDpSDSWDADAFSVEDPVR_	O75822	Eukaryotic translation initiation factor 3 subunit J OS=Homo sapiens OX=9606 GN=EIF3J PE=1 SV=2	2	1294.03	9.0816	0	266.66	1	HC_IX	739890
10	AAAAAAAGDSDSWDADAFSVEDPVR	25	Acetyl (Protein N-term),Phospho (STY)	_(ac)AAAAAAAGDpSDSWDADAFSVEDPVR_	O75822	Eukaryotic translation initiation factor 3 subunit J OS=Homo sapiens OX=9606 GN=EIF3J PE=1 SV=2	3	863.026	1.7831	3.3829e-11	63.025	1	HC_I	58389
11	AAAAAAAGDSDSWDADAFSVEDPVR	25	Acetyl (Protein N-term),Phospho (STY)	_(ac)AAAAAAAGDSDSWDADAFpSVEDPVR_	O75822	Eukaryotic translation initiation factor 3 subunit J OS=Homo sapiens OX=9606 GN=EIF3J PE=1 SV=2	2	1294.03	1.6872	3.9106e-05	58.794	1	HC_I	54770
12	AAAAAAAGDSDSWDADAFSVEDPVR	25	Acetyl (Protein N-term),Phospho (STY)	_(ac)AAAAAAAGDpSDSWDADAFSVEDPVR_	O75822	Eukaryotic translation initiation factor 3 subunit J OS=Homo sapiens OX=9606 GN=EIF3J PE=1 SV=2	2	1294.03	1.9619	0	312.87	1	HC_I	1581300
13	AAAAAAAGDSDSWDADAFSVEDPVR	25	Acetyl (Protein N-term),Phospho (STY)	_(ac)AAAAAAAGDpSDSWDADAFSVEDPVR_	O75822	Eukaryotic translation initiation factor 3 subunit J OS=Homo sapiens OX=9606 GN=EIF3J PE=1 SV=2	3	863.026	5.5028	5.6756e-05	42.072	1	HC_VIII	48470
14	AAAAAAAGDSDSWDADAFSVEDPVR	25	Acetyl (Protein N-term),Phospho (STY)	_(ac)AAAAAAAGDpSDSWDADAFSVEDPVR_	O75822	Eukaryotic translation initiation factor 3 subunit J OS=Homo sapiens OX=9606 GN=EIF3J PE=1 SV=2	2	1294.03	6.6714	7.3156e-47	168.46	1	HC_VIII	821860
15	AAAAAAAGDSDSWDADAFSVEDPVR	25	Acetyl (Protein N-term),Phospho (STY)	_(ac)AAAAAAAGDpSDSWDADAFSVEDPVR_	O75822	Eukaryotic translation initiation factor 3 subunit J OS=Homo sapiens OX=9606 GN=EIF3J PE=1 SV=2	3	863.026	1.2223	5.0285e-05	47.491	1	HC_VII	80057
16	AAAAAAAGDSDSWDADAFSVEDPVR	25	Acetyl (Protein N-term),Phospho (STY)	_(ac)AAAAAAAGDSDpSWDADAFSVEDPVR_	O75822	Eukaryotic translation initiation factor 3 subunit J OS=Homo sapiens OX=9606 GN=EIF3J PE=1 SV=2	2	1294.03	0.6502	5.2688e-12	65.421	1	HC_VII	73249
17	AAAAAAAGDSDSWDADAFSVEDPVR	25	Acetyl (Protein N-term),Phospho (STY)	_(ac)AAAAAAAGDpSDSWDADAFSVEDPVR_	O75822	Eukaryotic translation initiation factor 3 subunit J OS=Homo sapiens OX=9606 GN=EIF3J PE=1 SV=2	2	1294.03	0.77331	1.6048e-10	49.485	1	HC_VII	139780
18	AAAAAAAGDSDSWDADAFSVEDPVR	25	Acetyl (Protein N-term),Phospho (STY)	_(ac)AAAAAAAGDpSDSWDADAFSVEDPVR_	O75822	Eukaryotic translation initiation factor 3 subunit J OS=Homo sapiens OX=9606 GN=EIF3J PE=1 SV=2	2	1294.03	0.92378	0	312.31	1	HC_VII	1860500
19	AAAAAAAGDSDSWDADAFSVEDPVR	25	Acetyl (Protein N-term),Phospho (STY)	_(ac)AAAAAAAGDpSDSWDADAFSVEDPVR_	O75822	Eukaryotic translation initiation factor 3 subunit J OS=Homo sapiens OX=9606 GN=EIF3J PE=1 SV=2	3	863.026	1.6862	4.9444e-11	73.345	1	HC_VI	89977
20	AAAAAAAGDSDSWDADAFSVEDPVR	25	Acetyl (Protein N-term),Phospho (STY)	_(ac)AAAAAAAGDpSDSWDADAFSVEDPVR_	O75822	Eukaryotic translation initiation factor 3 subunit J OS=Homo sapiens OX=9606 GN=EIF3J PE=1 SV=2	2	1294.03	1.3294	1.9555e-13	66.913	1	HC_VI	130730
21	AAAAAAAGDSDSWDADAFSVEDPVR	25	Acetyl (Protein N-term),Phospho (STY)	_(ac)AAAAAAAGDpSDSWDADAFSVEDPVR_	O75822	Eukaryotic translation initiation factor 3 subunit J OS=Homo sapiens OX=9606 GN=EIF3J PE=1 SV=2	2	1294.03	2.4653	0	298.91	1	HC_VI	2074000
22	AAAAAAAGDSDSWDADAFSVEDPVR	25	Acetyl (Protein N-term),Phospho (STY)	_(ac)AAAAAAAGDpSDSWDADAFSVEDPVR_	O75822	Eukaryotic translation initiation factor 3 subunit J OS=Homo sapiens OX=9606 GN=EIF3J PE=1 SV=2	3	863.026	0.76956	3.6434e-29	71.438	1	HC_V	89808
23	AAAAAAAGDSDSWDADAFSVEDPVR	25	Acetyl (Protein N-term),Phospho (STY)	_(ac)AAAAAAAGDpSDSWDADAFSVEDPVR_	O75822	Eukaryotic translation initiation factor 3 subunit J OS=Homo sapiens OX=9606 GN=EIF3J PE=1 SV=2	2	1294.03	1.3961	1.0797e-37	80.049	1	HC_V	126260
24	AAAAAAAGDSDSWDADAFSVEDPVR	25	Acetyl (Protein N-term),Phospho (STY)	_(ac)AAAAAAAGDpSDSWDADAFSVEDPVR_	O75822	Eukaryotic translation initiation factor 3 subunit J OS=Homo sapiens OX=9606 GN=EIF3J PE=1 SV=2	2	1294.03	1.2929	0	336.7	1	HC_V	1875800
25	AAAAAAAGDSDSWDADAFSVEDPVR	25	Acetyl (Protein N-term),Phospho (STY)	_(ac)AAAAAAAGDpSDSWDADAFSVEDPVR_	O75822	Eukaryotic translation initiation factor 3 subunit J OS=Homo sapiens OX=9606 GN=EIF3J PE=1 SV=2	2	1294.03	7.5843	1.033e-13	59.171	1	RA_III	33746
32	AAAAAAAGDSDSWDADAFSVEDPVR	25	Acetyl (Protein N-term),Phospho (STY)	_(ac)AAAAAAAGDSDpSWDADAFSVEDPVR_	O75822	Eukaryotic translation initiation factor 3 subunit J OS=Homo sapiens OX=9606 GN=EIF3J PE=1 SV=2	2	1294.03	6.1298	1.5882e-21	73.345	1	SLE_A_II	113890
33	AAAAAAAGDSDSWDADAFSVEDPVR	25	Acetyl (Protein N-term),Phospho (STY)	_(ac)AAAAAAAGDpSDSWDADAFSVEDPVR_	O75822	Eukaryotic translation initiation factor 3 subunit J OS=Homo sapiens OX=9606 GN=EIF3J PE=1 SV=2	2	1294.03	7.309	2.306e-10	46.528	1	SLE_A_I	24580
34	AAAAAAAGDSDSWDADAFSVEDPVR	25	Acetyl (Protein N-term),Phospho (STY)	_(ac)AAAAAAAGDpSDSWDADAFSVEDPVR_	O75822	Eukaryotic translation initiation factor 3 subunit J OS=Homo sapiens OX=9606 GN=EIF3J PE=1 SV=2	2	1294.03	5.5249	7.8715e-46	117.9	1	SLE_S_III	336650
35	AAAAAAAGDSDSWDADAFSVEDPVR	25	Acetyl (Protein N-term),Phospho (STY)	_(ac)AAAAAAAGDpSDSWDADAFSVEDPVR_	O75822	Eukaryotic translation initiation factor 3 subunit J OS=Homo sapiens OX=9606 GN=EIF3J PE=1 SV=2	2	1294.03	5.4607	3.0746e-46	115.29	1	SLE_S_II	126070
36	AAAAAAAGDSDSWDADAFSVEDPVR	25	Acetyl (Protein N-term),Phospho (STY)	_(ac)AAAAAAAGDpSDSWDADAFSVEDPVR_	O75822	Eukaryotic translation initiation factor 3 subunit J OS=Homo sapiens OX=9606 GN=EIF3J PE=1 SV=2	2	1294.03	5.7286	1.5154e-16	52.149	1	SLE_S_IV	51716
37	AAAAAAAGDSDSWDADAFSVEDPVR	25	Acetyl (Protein N-term),Phospho (STY)	_(ac)AAAAAAAGDpSDSWDADAFSVEDPVR_	O75822	Eukaryotic translation initiation factor 3 subunit J OS=Homo sapiens OX=9606 GN=EIF3J PE=1 SV=2	2	1294.03	7.3277	1.3384e-45	144.72	1	SLE_S_I	261800
38	AAAAAAAGDSDSWDADAFSVEDPVR	25	Acetyl (Protein N-term),Phospho (STY)	_(ac)AAAAAAAGDpSDSWDADAFSVEDPVR_	O75822	Eukaryotic translation initiation factor 3 subunit J OS=Homo sapiens OX=9606 GN=EIF3J PE=1 SV=2	2	1294.03	6.218	2.5069e-16	51.128	1	SLE_S_VIII	194250
39	AAAAAAAGDSDSWDADAFSVEDPVR	25	Acetyl (Protein N-term),Phospho (STY)	_(ac)AAAAAAAGDpSDSWDADAFSVEDPVR_	O75822	Eukaryotic translation initiation factor 3 subunit J OS=Homo sapiens OX=9606 GN=EIF3J PE=1 SV=2	2	1294.03	7.2132	1.6571e-45	107.03	1	SLE_S_VII	224440
40	AAAAAAAGDSDSWDADAFSVEDPVR	25	Acetyl (Protein N-term),Phospho (STY)	_(ac)AAAAAAAGDpSDSWDADAFSVEDPVR_	O75822	Eukaryotic translation initiation factor 3 subunit J OS=Homo sapiens OX=9606 GN=EIF3J PE=1 SV=2	2	1294.03	6.1451	8.0344e-06	43.904	1	SLE_S_V	42496
41	AAAAAAAGDSDSWDADAFSVEDPVR	25	Acetyl (Protein N-term),Phospho (STY)	_(ac)AAAAAAAGDpSDSWDADAFSVEDPVR_	O75822	Eukaryotic translation initiation factor 3 subunit J OS=Homo sapiens OX=9606 GN=EIF3J PE=1 SV=2	2	1294.03	-3.4804	7.9598e-106	242.34	1	HC_XIII	328910
42	AAAAAAAGDSDSWDADAFSVEDPVR	25	Acetyl (Protein N-term),Phospho (STY)	_(ac)AAAAAAAGDpSDSWDADAFSVEDPVR_	O75822	Eukaryotic translation initiation factor 3 subunit J OS=Homo sapiens OX=9606 GN=EIF3J PE=1 SV=2	3	863.026	-1.6837	2.9241e-11	50.521	1	HC_XIII	42943
43	AAAAAAAGDSDSWDADAFSVEDPVR	25	Acetyl (Protein N-term),Phospho (STY)	_(ac)AAAAAAAGDpSDSWDADAFSVEDPVR_	O75822	Eukaryotic translation initiation factor 3 subunit J OS=Homo sapiens OX=9606 GN=EIF3J PE=1 SV=2	2	1294.03	-0.3453	5.3768e-46	124.69	1	HC_XII	446330
44	AAAAAAAGDSDSWDADAFSVEDPVR	25	Acetyl (Protein N-term),Phospho (STY)	_(ac)AAAAAAAGDpSDSWDADAFSVEDPVR_	O75822	Eukaryotic translation initiation factor 3 subunit J OS=Homo sapiens OX=9606 GN=EIF3J PE=1 SV=2	3	863.026	1.7155	4.5187e-05	46.823	1	HC_XII	31059
45	AAAAAAAGDSDSWDADAFSVEDPVR	25	Acetyl (Protein N-term),Phospho (STY)	_(ac)AAAAAAAGDpSDSWDADAFSVEDPVR_	O75822	Eukaryotic translation initiation factor 3 subunit J OS=Homo sapiens OX=9606 GN=EIF3J PE=1 SV=2	2	1294.03	2.8645	0	280.3	1	HC_XIV	1173600
46	AAAAAAAGDSDSWDADAFSVEDPVR	25	Acetyl (Protein N-term),Phospho (STY)	_(ac)AAAAAAAGDpSDSWDADAFSVEDPVR_	O75822	Eukaryotic translation initiation factor 3 subunit J OS=Homo sapiens OX=9606 GN=EIF3J PE=1 SV=2	2	1294.03	-0.83191	1.0993e-54	178.82	1	HC_XI	153300
47	AAAAAAAGDSDSWDADAFSVEDPVR	25	Acetyl (Protein N-term),Phospho (STY)	_(ac)AAAAAAAGDpSDSWDADAFSVEDPVR_	O75822	Eukaryotic translation initiation factor 3 subunit J OS=Homo sapiens OX=9606 GN=EIF3J PE=1 SV=2	3	863.026	-2.067	1.5046e-29	128.7	1	HC_XV	108370
48	AAAAAAAGDSDSWDADAFSVEDPVR	25	Acetyl (Protein N-term),Phospho (STY)	_(ac)AAAAAAAGDpSDSWDADAFSVEDPVR_	O75822	Eukaryotic translation initiation factor 3 subunit J OS=Homo sapiens OX=9606 GN=EIF3J PE=1 SV=2	2	1294.03	-0.57068	0	251.11	1	HC_XV	1017100
49	AAAAAAAGDSDSWDADAFSVEDPVR	25	Acetyl (Protein N-term),Phospho (STY)	_(ac)AAAAAAAGDpSDSWDADAFSVEDPVR_	O75822	Eukaryotic translation initiation factor 3 subunit J OS=Homo sapiens OX=9606 GN=EIF3J PE=1 SV=2	3	863.026	0.91731	3.7345e-05	41.284	1	HC_X	43140
50	AAAAAAAGDSDSWDADAFSVEDPVR	25	Acetyl (Protein N-term),Phospho (STY)	_(ac)AAAAAAAGDpSDSWDADAFSVEDPVR_	O75822	Eukaryotic translation initiation factor 3 subunit J OS=Homo sapiens OX=9606 GN=EIF3J PE=1 SV=2	2	1294.03	0.14052	0	225.59	1	HC_X	426530
51	AAAAAAAGDSDSWDADAFSVEDPVR	25	Acetyl (Protein N-term),Phospho (STY)	_(ac)AAAAAAAGDpSDSWDADAFSVEDPVR_	O75822	Eukaryotic translation initiation factor 3 subunit J OS=Homo sapiens OX=9606 GN=EIF3J PE=1 SV=2	3	863.026	0.42669	2.5852e-05	42.977	1	RA_XIII	38915
52	AAAAAAAGDSDSWDADAFSVEDPVR	25	Acetyl (Protein N-term),Phospho (STY)	_(ac)AAAAAAAGDpSDSWDADAFSVEDPVR_	O75822	Eukaryotic translation initiation factor 3 subunit J OS=Homo sapiens OX=9606 GN=EIF3J PE=1 SV=2	2	1294.03	0.59512	2.1122e-80	189.99	1	RA_XIII	408830
53	AAAAAAAGDSDSWDADAFSVEDPVR	25	Acetyl (Protein N-term),Phospho (STY)	_(ac)AAAAAAAGDpSDSWDADAFSVEDPVR_	O75822	Eukaryotic translation initiation factor 3 subunit J OS=Homo sapiens OX=9606 GN=EIF3J PE=1 SV=2	2	1294.03	-0.69444	1.4277e-105	177.83	1	RA_XII	360900
54	AAAAAAAGDSDSWDADAFSVEDPVR	25	Acetyl (Protein N-term),Phospho (STY)	_(ac)AAAAAAAGDpSDSWDADAFSVEDPVR_	O75822	Eukaryotic translation initiation factor 3 subunit J OS=Homo sapiens OX=9606 GN=EIF3J PE=1 SV=2	2	1294.03	-0.48636	2.6738e-137	231.63	1	RA_XIV	354750
55	AAAAAAAGDSDSWDADAFSVEDPVR	25	Acetyl (Protein N-term),Phospho (STY)	_(ac)AAAAAAAGDpSDSWDADAFSVEDPVR_	O75822	Eukaryotic translation initiation factor 3 subunit J OS=Homo sapiens OX=9606 GN=EIF3J PE=1 SV=2	3	863.026	2.9772	4.1169e-11	65.248	1	RA_XI	46535
56	AAAAAAAGDSDSWDADAFSVEDPVR	25	Acetyl (Protein N-term),Phospho (STY)	_(ac)AAAAAAAGDpSDSWDADAFSVEDPVR_	O75822	Eukaryotic translation initiation factor 3 subunit J OS=Homo sapiens OX=9606 GN=EIF3J PE=1 SV=2	2	1294.03	2.0411	0	240.21	1	RA_XI	497190
57	AAAAAAAGDSDSWDADAFSVEDPVR	25	Acetyl (Protein N-term),Phospho (STY)	_(ac)AAAAAAAGDpSDSWDADAFSVEDPVR_	O75822	Eukaryotic translation initiation factor 3 subunit J OS=Homo sapiens OX=9606 GN=EIF3J PE=1 SV=2	3	863.026	-0.75657	2.3194e-05	55.354	1	RA_XVIII	32967
58	AAAAAAAGDSDSWDADAFSVEDPVR	25	Acetyl (Protein N-term),Phospho (STY)	_(ac)AAAAAAAGDpSDSWDADAFSVEDPVR_	O75822	Eukaryotic translation initiation factor 3 subunit J OS=Homo sapiens OX=9606 GN=EIF3J PE=1 SV=2	2	1294.03	-0.8958	2.9355e-223	206.13	1	RA_XVIII	252140
59	AAAAAAAGDSDSWDADAFSVEDPVR	25	Acetyl (Protein N-term),Phospho (STY)	_(ac)AAAAAAAGDpSDSWDADAFSVEDPVR_	O75822	Eukaryotic translation initiation factor 3 subunit J OS=Homo sapiens OX=9606 GN=EIF3J PE=1 SV=2	3	863.026	1.0415	1.3908e-05	61.503	1	RA_XVII	21085
60	AAAAAAAGDSDSWDADAFSVEDPVR	25	Acetyl (Protein N-term),Phospho (STY)	_(ac)AAAAAAAGDpSDSWDADAFSVEDPVR_	O75822	Eukaryotic translation initiation factor 3 subunit J OS=Homo sapiens OX=9606 GN=EIF3J PE=1 SV=2	2	1294.03	-0.19035	7.6851e-276	238.12	1	RA_XVII	312920
61	AAAAAAAGDSDSWDADAFSVEDPVR	25	Acetyl (Protein N-term),Phospho (STY)	_(ac)AAAAAAAGDpSDSWDADAFSVEDPVR_	O75822	Eukaryotic translation initiation factor 3 subunit J OS=Homo sapiens OX=9606 GN=EIF3J PE=1 SV=2	2	1294.03	-0.42029	9.8731e-80	158.35	1	RA_XVI	233050
62	AAAAAAAGDSDSWDADAFSVEDPVR	25	Acetyl (Protein N-term),Phospho (STY)	_(ac)AAAAAAAGDpSDSWDADAFSVEDPVR_	O75822	Eukaryotic translation initiation factor 3 subunit J OS=Homo sapiens OX=9606 GN=EIF3J PE=1 SV=2	3	863.026	2.3327	2.5852e-05	42.977	1	RA_XVI	6772.8
63	AAAAAAAGDSDSWDADAFSVEDPVR	25	Acetyl (Protein N-term),Phospho (STY)	_(ac)AAAAAAAGDpSDSWDADAFSVEDPVR_	O75822	Eukaryotic translation initiation factor 3 subunit J OS=Homo sapiens OX=9606 GN=EIF3J PE=1 SV=2	2	1294.03	-1.5557	1.3793e-198	224.87	1	RA_XV	406610
64	AAAAAAAGDSDSWDADAFSVEDPVR	25	Acetyl (Protein N-term),Phospho (STY)	_(ac)AAAAAAAGDpSDSWDADAFSVEDPVR_	O75822	Eukaryotic translation initiation factor 3 subunit J OS=Homo sapiens OX=9606 GN=EIF3J PE=1 SV=2	3	863.026	0.48563	4.0641e-13	59.171	1	RA_XV	53737
65	AAAAAAAGDSDSWDADAFSVEDPVR	25	Acetyl (Protein N-term),Phospho (STY)	_(ac)AAAAAAAGDpSDSWDADAFSVEDPVR_	O75822	Eukaryotic translation initiation factor 3 subunit J OS=Homo sapiens OX=9606 GN=EIF3J PE=1 SV=2	2	1294.03	-0.68191	1.0745e-54	151.52	1	RA_X	408730
66	AAAAAAAGDSDSWDADAFSVEDPVR	25	Acetyl (Protein N-term),Phospho (STY)	_(ac)AAAAAAAGDpSDSWDADAFSVEDPVR_	O75822	Eukaryotic translation initiation factor 3 subunit J OS=Homo sapiens OX=9606 GN=EIF3J PE=1 SV=2	3	863.026	0.39088	3.9939e-11	60.734	1	RA_X	36151
67	AAAAAAAGDSDSWDADAFSVEDPVR	25	Acetyl (Protein N-term),Phospho (STY)	_(ac)AAAAAAAGDpSDSWDADAFSVEDPVR_	O75822	Eukaryotic translation initiation factor 3 subunit J OS=Homo sapiens OX=9606 GN=EIF3J PE=1 SV=2	3	863.026	-1.2021	5.1541e-46	116.34	1	SLE_A_IV	89965
68	AAAAAAAGDSDSWDADAFSVEDPVR	25	Acetyl (Protein N-term),Phospho (STY)	_(ac)AAAAAAAGDpSDSWDADAFSVEDPVR_	O75822	Eukaryotic translation initiation factor 3 subunit J OS=Homo sapiens OX=9606 GN=EIF3J PE=1 SV=2	2	1294.03	0.67508	0	286.88	1	SLE_A_IV	803320
69	AAAAAAAGDSDSWDADAFSVEDPVR	25	Acetyl (Protein N-term),Phospho (STY)	_(ac)AAAAAAAGDpSDSWDADAFSVEDPVR_	O75822	Eukaryotic translation initiation factor 3 subunit J OS=Homo sapiens OX=9606 GN=EIF3J PE=1 SV=2	3	863.026	0.1654	2.636e-11	52.149	1	SLE_A_VII	68467
70	AAAAAAAGDSDSWDADAFSVEDPVR	25	Acetyl (Protein N-term),Phospho (STY)	_(ac)AAAAAAAGDpSDSWDADAFSVEDPVR_	O75822	Eukaryotic translation initiation factor 3 subunit J OS=Homo sapiens OX=9606 GN=EIF3J PE=1 SV=2	2	1294.03	1.2614	0	266.66	1	SLE_A_VII	587740
71	AAAAAAAGDSDSWDADAFSVEDPVR	25	Acetyl (Protein N-term),Phospho (STY)	_(ac)AAAAAAAGDpSDSWDADAFSVEDPVR_	O75822	Eukaryotic translation initiation factor 3 subunit J OS=Homo sapiens OX=9606 GN=EIF3J PE=1 SV=2	3	863.026	0.20244	5.6452e-22	81.373	1	SLE_A_VI	63556
72	AAAAAAAGDSDSWDADAFSVEDPVR	25	Acetyl (Protein N-term),Phospho (STY)	_(ac)AAAAAAAGDpSDSWDADAFSVEDPVR_	O75822	Eukaryotic translation initiation factor 3 subunit J OS=Homo sapiens OX=9606 GN=EIF3J PE=1 SV=2	2	1294.03	-0.1682	0	277.96	1	SLE_A_VI	609450
73	AAAAAAAGDSDSWDADAFSVEDPVR	25	Acetyl (Protein N-term),Phospho (STY)	_(ac)AAAAAAAGDpSDSWDADAFSVEDPVR_	O75822	Eukaryotic translation initiation factor 3 subunit J OS=Homo sapiens OX=9606 GN=EIF3J PE=1 SV=2	3	863.026	-1.222	1.7628e-10	70.638	1	SLE_A_V	61700
74	AAAAAAAGDSDSWDADAFSVEDPVR	25	Acetyl (Protein N-term),Phospho (STY)	_(ac)AAAAAAAGDpSDSWDADAFSVEDPVR_	O75822	Eukaryotic translation initiation factor 3 subunit J OS=Homo sapiens OX=9606 GN=EIF3J PE=1 SV=2	2	1294.03	-0.84788	2.3286e-91	173.54	1	SLE_A_V	421950
75	AAAAAAAGDSDSWDADAFSVEDPVR	25	Acetyl (Protein N-term),Phospho (STY)	_(ac)AAAAAAAGDpSDSWDADAFSVEDPVR_	O75822	Eukaryotic translation initiation factor 3 subunit J OS=Homo sapiens OX=9606 GN=EIF3J PE=1 SV=2	3	863.026	1.0061	6.29e-13	78.714	1	SLE_S_IX	74544
76	AAAAAAAGDSDSWDADAFSVEDPVR	25	Acetyl (Protein N-term),Phospho (STY)	_(ac)AAAAAAAGDpSDSWDADAFSVEDPVR_	O75822	Eukaryotic translation initiation factor 3 subunit J OS=Homo sapiens OX=9606 GN=EIF3J PE=1 SV=2	2	1294.03	0.55704	7.4644e-177	214.87	1	SLE_S_IX	692940
77	AAAAAAAGDSDSWDADAFSVEDPVR	25	Acetyl (Protein N-term),Phospho (STY)	_(ac)AAAAAAAGDpSDSWDADAFSVEDPVR_	O75822	Eukaryotic translation initiation factor 3 subunit J OS=Homo sapiens OX=9606 GN=EIF3J PE=1 SV=2	3	863.026	1.1517	2.5852e-05	58.045	1	SLE_S_XIII	45487
78	AAAAAAAGDSDSWDADAFSVEDPVR	25	Acetyl (Protein N-term),Phospho (STY)	_(ac)AAAAAAAGDpSDSWDADAFSVEDPVR_	O75822	Eukaryotic translation initiation factor 3 subunit J OS=Homo sapiens OX=9606 GN=EIF3J PE=1 SV=2	2	1294.03	-1.0897	0	242.81	1	SLE_S_XIII	437910
79	AAAAAAAGDSDSWDADAFSVEDPVR	25	Acetyl (Protein N-term),Phospho (STY)	_(ac)AAAAAAAGDpSDSWDADAFSVEDPVR_	O75822	Eukaryotic translation initiation factor 3 subunit J OS=Homo sapiens OX=9606 GN=EIF3J PE=1 SV=2	3	863.026	1.1593	7.573e-11	54.261	1	SLE_S_XII	65770
80	AAAAAAAGDSDSWDADAFSVEDPVR	25	Acetyl (Protein N-term),Phospho (STY)	_(ac)AAAAAAAGDpSDSWDADAFSVEDPVR_	O75822	Eukaryotic translation initiation factor 3 subunit J OS=Homo sapiens OX=9606 GN=EIF3J PE=1 SV=2	2	1294.03	1.781	0	271.19	1	SLE_S_XII	541650
81	AAAAAAAGDSDSWDADAFSVEDPVR	25	Acetyl (Protein N-term),Phospho (STY)	_(ac)AAAAAAAGDpSDSWDADAFSVEDPVR_	O75822	Eukaryotic translation initiation factor 3 subunit J OS=Homo sapiens OX=9606 GN=EIF3J PE=1 SV=2	3	863.026	1.9623	2.7688e-05	66.66	1	SLE_S_XIV	27168
82	AAAAAAAGDSDSWDADAFSVEDPVR	25	Acetyl (Protein N-term),Phospho (STY)	_(ac)AAAAAAAGDpSDSWDADAFSVEDPVR_	O75822	Eukaryotic translation initiation factor 3 subunit J OS=Homo sapiens OX=9606 GN=EIF3J PE=1 SV=2	2	1294.03	0.084324	1.3793e-198	191.8	1	SLE_S_XIV	388310
83	AAAAAAAGDSDSWDADAFSVEDPVR	25	Acetyl (Protein N-term),Phospho (STY)	_(ac)AAAAAAAGDpSDSWDADAFSVEDPVR_	O75822	Eukaryotic translation initiation factor 3 subunit J OS=Homo sapiens OX=9606 GN=EIF3J PE=1 SV=2	2	1294.03	-2.2728	2.2363e-91	113.61	1	SLE_S_XI	206090
84	AAAAAAAGDSDSWDADAFSVEDPVR	25	Acetyl (Protein N-term),Phospho (STY)	_(ac)AAAAAAAGDpSDSWDADAFSVEDPVR_	O75822	Eukaryotic translation initiation factor 3 subunit J OS=Homo sapiens OX=9606 GN=EIF3J PE=1 SV=2	2	1294.03	-0.34206	1.955e-248	225.19	1	SLE_S_X	370820
85	AAAAAAAGDSDSWDADAFSVEDPVR	25	Acetyl (Protein N-term),Phospho (STY)		O75822	Eukaryotic translation initiation factor 3 subunit J OS=Homo sapiens OX=9606 GN=EIF3J PE=1 SV=2	2	1294.03	6.2596	NaN	NaN	0	HC_III	75854
86	AAAAAAAGDSDSWDADAFSVEDPVR	25	Acetyl (Protein N-term),Phospho (STY)		O75822	Eukaryotic translation initiation factor 3 subunit J OS=Homo sapiens OX=9606 GN=EIF3J PE=1 SV=2	2	1294.03	3.8491	NaN	NaN	0	HC_III	9436.9
87	AAAAAAAGDSDSWDADAFSVEDPVR	25	Acetyl (Protein N-term),Phospho (STY)		O75822	Eukaryotic translation initiation factor 3 subunit J OS=Homo sapiens OX=9606 GN=EIF3J PE=1 SV=2	2	1294.03	8.9847	NaN	NaN	0	HC_III	18029
88	AAAAAAAGDSDSWDADAFSVEDPVR	25	Acetyl (Protein N-term),Phospho (STY)		O75822	Eukaryotic translation initiation factor 3 subunit J OS=Homo sapiens OX=9606 GN=EIF3J PE=1 SV=2	2	1294.03	1.7461	NaN	NaN	0	HC_II	11694
89	AAAAAAAGDSDSWDADAFSVEDPVR	25	Acetyl (Protein N-term),Phospho (STY)		O75822	Eukaryotic translation initiation factor 3 subunit J OS=Homo sapiens OX=9606 GN=EIF3J PE=1 SV=2	2	1294.03	-1.7358	NaN	NaN	0	HC_II	4306.6
90	AAAAAAAGDSDSWDADAFSVEDPVR	25	Acetyl (Protein N-term),Phospho (STY)		O75822	Eukaryotic translation initiation factor 3 subunit J OS=Homo sapiens OX=9606 GN=EIF3J PE=1 SV=2	2	1294.03	2.2358	NaN	NaN	0	HC_II	25502
91	AAAAAAAGDSDSWDADAFSVEDPVR	25	Acetyl (Protein N-term),Phospho (STY)		O75822	Eukaryotic translation initiation factor 3 subunit J OS=Homo sapiens OX=9606 GN=EIF3J PE=1 SV=2	2	1294.03	8.3528	NaN	NaN	0	HC_II	4248.2
92	AAAAAAAGDSDSWDADAFSVEDPVR	25	Acetyl (Protein N-term),Phospho (STY)		O75822	Eukaryotic translation initiation factor 3 subunit J OS=Homo sapiens OX=9606 GN=EIF3J PE=1 SV=2	2	1294.03	2.0025	NaN	NaN	0	HC_IV	7740.5
93	AAAAAAAGDSDSWDADAFSVEDPVR	25	Acetyl (Protein N-term),Phospho (STY)		O75822	Eukaryotic translation initiation factor 3 subunit J OS=Homo sapiens OX=9606 GN=EIF3J PE=1 SV=2	2	1294.03	0.44886	NaN	NaN	0	HC_IV	28489
94	AAAAAAAGDSDSWDADAFSVEDPVR	25	Acetyl (Protein N-term),Phospho (STY)		O75822	Eukaryotic translation initiation factor 3 subunit J OS=Homo sapiens OX=9606 GN=EIF3J PE=1 SV=2	2	1294.03	1.8588	NaN	NaN	0	HC_IV	5579
95	AAAAAAAGDSDSWDADAFSVEDPVR	25	Acetyl (Protein N-term),Phospho (STY)		O75822	Eukaryotic translation initiation factor 3 subunit J OS=Homo sapiens OX=9606 GN=EIF3J PE=1 SV=2	2	1294.03	2.1194	NaN	NaN	0	HC_IV	4995.4
96	AAAAAAAGDSDSWDADAFSVEDPVR	25	Acetyl (Protein N-term),Phospho (STY)		O75822	Eukaryotic translation initiation factor 3 subunit J OS=Homo sapiens OX=9606 GN=EIF3J PE=1 SV=2	2	1294.03	7.2209	NaN	NaN	0	HC_IX	11131
97	AAAAAAAGDSDSWDADAFSVEDPVR	25	Acetyl (Protein N-term),Phospho (STY)		O75822	Eukaryotic translation initiation factor 3 subunit J OS=Homo sapiens OX=9606 GN=EIF3J PE=1 SV=2	2	1294.03	9.608	NaN	NaN	0	HC_IX	3280.3
98	AAAAAAAGDSDSWDADAFSVEDPVR	25	Acetyl (Protein N-term),Phospho (STY)		O75822	Eukaryotic translation initiation factor 3 subunit J OS=Homo sapiens OX=9606 GN=EIF3J PE=1 SV=2	2	1294.03	7.5947	NaN	NaN	0	HC_IX	13047
99	AAAAAAAGDSDSWDADAFSVEDPVR	25	Acetyl (Protein N-term),Phospho (STY)		O75822	Eukaryotic translation initiation factor 3 subunit J OS=Homo sapiens OX=9606 GN=EIF3J PE=1 SV=2	2	1294.03	0.57843	NaN	NaN	0	HC_I	27619
100	AAAAAAAGDSDSWDADAFSVEDPVR	25	Acetyl (Protein N-term),Phospho (STY)		O75822	Eukaryotic translation initiation factor 3 subunit J OS=Homo sapiens OX=9606 GN=EIF3J PE=1 SV=2	2	1294.03	1.8915	NaN	NaN	0	HC_I	5994.5
101	AAAAAAAGDSDSWDADAFSVEDPVR	25	Acetyl (Protein N-term),Phospho (STY)		O75822	Eukaryotic translation initiation factor 3 subunit J OS=Homo sapiens OX=9606 GN=EIF3J PE=1 SV=2	2	1294.03	3.6174	NaN	NaN	0	HC_I	11150
102	AAAAAAAGDSDSWDADAFSVEDPVR	25	Acetyl (Protein N-term),Phospho (STY)		O75822	Eukaryotic translation initiation factor 3 subunit J OS=Homo sapiens OX=9606 GN=EIF3J PE=1 SV=2	2	1294.03	1.805	NaN	NaN	0	HC_I	7081.4
103	AAAAAAAGDSDSWDADAFSVEDPVR	25	Acetyl (Protein N-term),Phospho (STY)		O75822	Eukaryotic translation initiation factor 3 subunit J OS=Homo sapiens OX=9606 GN=EIF3J PE=1 SV=2	2	1294.03	6.239	NaN	NaN	0	HC_VIII	35873
104	AAAAAAAGDSDSWDADAFSVEDPVR	25	Acetyl (Protein N-term),Phospho (STY)		O75822	Eukaryotic translation initiation factor 3 subunit J OS=Homo sapiens OX=9606 GN=EIF3J PE=1 SV=2	2	1294.03	7.1341	NaN	NaN	0	HC_VIII	3900.1
105	AAAAAAAGDSDSWDADAFSVEDPVR	25	Acetyl (Protein N-term),Phospho (STY)		O75822	Eukaryotic translation initiation factor 3 subunit J OS=Homo sapiens OX=9606 GN=EIF3J PE=1 SV=2	2	1294.03	6.6611	NaN	NaN	0	HC_VIII	54613
106	AAAAAAAGDSDSWDADAFSVEDPVR	25	Acetyl (Protein N-term),Phospho (STY)		O75822	Eukaryotic translation initiation factor 3 subunit J OS=Homo sapiens OX=9606 GN=EIF3J PE=1 SV=2	2	1294.03	8.4271	NaN	NaN	0	HC_VIII	28698
107	AAAAAAAGDSDSWDADAFSVEDPVR	25	Acetyl (Protein N-term),Phospho (STY)		O75822	Eukaryotic translation initiation factor 3 subunit J OS=Homo sapiens OX=9606 GN=EIF3J PE=1 SV=2	2	1294.03	8.2701	NaN	NaN	0	HC_VIII	9049.8
108	AAAAAAAGDSDSWDADAFSVEDPVR	25	Acetyl (Protein N-term),Phospho (STY)		O75822	Eukaryotic translation initiation factor 3 subunit J OS=Homo sapiens OX=9606 GN=EIF3J PE=1 SV=2	2	1294.03	2.4621	NaN	NaN	0	HC_VII	16171
109	AAAAAAAGDSDSWDADAFSVEDPVR	25	Acetyl (Protein N-term),Phospho (STY)		O75822	Eukaryotic translation initiation factor 3 subunit J OS=Homo sapiens OX=9606 GN=EIF3J PE=1 SV=2	2	1294.03	1.6417	NaN	NaN	0	HC_VII	19377
110	AAAAAAAGDSDSWDADAFSVEDPVR	25	Acetyl (Protein N-term),Phospho (STY)		O75822	Eukaryotic translation initiation factor 3 subunit J OS=Homo sapiens OX=9606 GN=EIF3J PE=1 SV=2	2	1294.03	-1.4602	NaN	NaN	0	HC_VI	16680
111	AAAAAAAGDSDSWDADAFSVEDPVR	25	Acetyl (Protein N-term),Phospho (STY)		O75822	Eukaryotic translation initiation factor 3 subunit J OS=Homo sapiens OX=9606 GN=EIF3J PE=1 SV=2	2	1294.03	2.4893	NaN	NaN	0	HC_VI	5153
112	AAAAAAAGDSDSWDADAFSVEDPVR	25	Acetyl (Protein N-term),Phospho (STY)		O75822	Eukaryotic translation initiation factor 3 subunit J OS=Homo sapiens OX=9606 GN=EIF3J PE=1 SV=2	2	1294.03	-0.84183	NaN	NaN	0	HC_V	10255
113	AAAAAAAGDSDSWDADAFSVEDPVR	25	Acetyl (Protein N-term),Phospho (STY)		O75822	Eukaryotic translation initiation factor 3 subunit J OS=Homo sapiens OX=9606 GN=EIF3J PE=1 SV=2	2	1294.03	-1.1831	NaN	NaN	0	HC_V	10121
114	AAAAAAAGDSDSWDADAFSVEDPVR	25	Acetyl (Protein N-term),Phospho (STY)		O75822	Eukaryotic translation initiation factor 3 subunit J OS=Homo sapiens OX=9606 GN=EIF3J PE=1 SV=2	2	1294.03	3.1049	NaN	NaN	0	HC_V	4201
115	AAAAAAAGDSDSWDADAFSVEDPVR	25	Acetyl (Protein N-term),Phospho (STY)		O75822	Eukaryotic translation initiation factor 3 subunit J OS=Homo sapiens OX=9606 GN=EIF3J PE=1 SV=2	2	1294.03	9.1904	NaN	NaN	0	HC_V	3111.4
116	AAAAAAAGDSDSWDADAFSVEDPVR	25	Acetyl (Protein N-term),Phospho (STY)		O75822	Eukaryotic translation initiation factor 3 subunit J OS=Homo sapiens OX=9606 GN=EIF3J PE=1 SV=2	2	1294.03	3.526	NaN	NaN	0	HC_V	3415.3
117	AAAAAAAGDSDSWDADAFSVEDPVR	25	Acetyl (Protein N-term),Phospho (STY)		O75822	Eukaryotic translation initiation factor 3 subunit J OS=Homo sapiens OX=9606 GN=EIF3J PE=1 SV=2	2	1294.03	5.8969	NaN	NaN	0	HC_V	2641.3
119	AAAAAAAGDSDSWDADAFSVEDPVR	25	Acetyl (Protein N-term),Phospho (STY)		O75822	Eukaryotic translation initiation factor 3 subunit J OS=Homo sapiens OX=9606 GN=EIF3J PE=1 SV=2	2	1294.03	7.9763	NaN	NaN	0	RA_VIII	38009
121	AAAAAAAGDSDSWDADAFSVEDPVR	25	Acetyl (Protein N-term),Phospho (STY)		O75822	Eukaryotic translation initiation factor 3 subunit J OS=Homo sapiens OX=9606 GN=EIF3J PE=1 SV=2	2	1294.03	13.551	NaN	NaN	0	RA_VI	2567.2
122	AAAAAAAGDSDSWDADAFSVEDPVR	25	Acetyl (Protein N-term),Phospho (STY)		O75822	Eukaryotic translation initiation factor 3 subunit J OS=Homo sapiens OX=9606 GN=EIF3J PE=1 SV=2	2	1294.03	6.6569	NaN	NaN	0	SLE_A_III	8038.6
123	AAAAAAAGDSDSWDADAFSVEDPVR	25	Acetyl (Protein N-term),Phospho (STY)		O75822	Eukaryotic translation initiation factor 3 subunit J OS=Homo sapiens OX=9606 GN=EIF3J PE=1 SV=2	2	1294.03	6.3083	NaN	NaN	0	SLE_S_III	14400
124	AAAAAAAGDSDSWDADAFSVEDPVR	25	Acetyl (Protein N-term),Phospho (STY)		O75822	Eukaryotic translation initiation factor 3 subunit J OS=Homo sapiens OX=9606 GN=EIF3J PE=1 SV=2	2	1294.03	4.8067	NaN	NaN	0	SLE_S_I	5204.4
125	AAAAAAAGDSDSWDADAFSVEDPVR	25	Acetyl (Protein N-term),Phospho (STY)		O75822	Eukaryotic translation initiation factor 3 subunit J OS=Homo sapiens OX=9606 GN=EIF3J PE=1 SV=2	2	1294.03	7.8288	NaN	NaN	0	SLE_S_I	5860
126	AAAAAAAGDSDSWDADAFSVEDPVR	25	Acetyl (Protein N-term),Phospho (STY)		O75822	Eukaryotic translation initiation factor 3 subunit J OS=Homo sapiens OX=9606 GN=EIF3J PE=1 SV=2	2	1294.03	5.0372	NaN	NaN	0	SLE_S_VIII	3553.7
127	AAAAAAAGDSDSWDADAFSVEDPVR	25	Acetyl (Protein N-term),Phospho (STY)		O75822	Eukaryotic translation initiation factor 3 subunit J OS=Homo sapiens OX=9606 GN=EIF3J PE=1 SV=2	2	1294.03	3.7686	NaN	NaN	0	SLE_S_VIII	2494.1
128	AAAAAAAGDSDSWDADAFSVEDPVR	25	Acetyl (Protein N-term),Phospho (STY)		O75822	Eukaryotic translation initiation factor 3 subunit J OS=Homo sapiens OX=9606 GN=EIF3J PE=1 SV=2	2	1294.03	0.48137	NaN	NaN	0	HC_XIV	137090
129	AAAAAAAGDSDSWDADAFSVEDPVR	25	Acetyl (Protein N-term),Phospho (STY)		O75822	Eukaryotic translation initiation factor 3 subunit J OS=Homo sapiens OX=9606 GN=EIF3J PE=1 SV=2	3	863.026	-0.1045	NaN	NaN	0	HC_XIV	114520
130	AAAAAAAGDSDSWDADAFSVEDPVR	25	Acetyl (Protein N-term),Phospho (STY)		O75822	Eukaryotic translation initiation factor 3 subunit J OS=Homo sapiens OX=9606 GN=EIF3J PE=1 SV=2	3	863.026	-0.44027	NaN	NaN	0	RA_XIII	10394
131	AAAAAAAGDSDSWDADAFSVEDPVR	25	Acetyl (Protein N-term),Phospho (STY)		O75822	Eukaryotic translation initiation factor 3 subunit J OS=Homo sapiens OX=9606 GN=EIF3J PE=1 SV=2	2	1294.03	1.0651	NaN	NaN	0	RA_XVI	14877
132	AAAAAAAGDSDSWDADAFSVEDPVR	25	Acetyl (Protein N-term),Phospho (STY)		O75822	Eukaryotic translation initiation factor 3 subunit J OS=Homo sapiens OX=9606 GN=EIF3J PE=1 SV=2	3	863.026	-2.0708	NaN	NaN	0	RA_XV	8286.7
133	AAAAAAAGDSDSWDADAFSVEDPVR	25	Acetyl (Protein N-term),Phospho (STY)		O75822	Eukaryotic translation initiation factor 3 subunit J OS=Homo sapiens OX=9606 GN=EIF3J PE=1 SV=2	2	1294.03	0.96095	NaN	NaN	0	SLE_A_V	33607
134	AAAAAAAGDSDSWDADAFSVEDPVR	25	Acetyl (Protein N-term),Phospho (STY)		O75822	Eukaryotic translation initiation factor 3 subunit J OS=Homo sapiens OX=9606 GN=EIF3J PE=1 SV=2	2	1294.03	-0.63895	NaN	NaN	0	SLE_S_IX	5563.5
135	AAAAAAAGDSDSWDADAFSVEDPVR	25	Acetyl (Protein N-term),Phospho (STY)		O75822	Eukaryotic translation initiation factor 3 subunit J OS=Homo sapiens OX=9606 GN=EIF3J PE=1 SV=2	3	863.026	2.8057	NaN	NaN	0	SLE_S_XIV	6265.2
136	AAAAAAAGDSDSWDADAFSVEDPVR	25	Acetyl (Protein N-term),Phospho (STY)		O75822	Eukaryotic translation initiation factor 3 subunit J OS=Homo sapiens OX=9606 GN=EIF3J PE=1 SV=2	2	1294.03	-0.027514	NaN	NaN	0	SLE_S_X	4312.2
137	AAAAAAAGDSDSWDADAFSVEDPVR	25	Acetyl (Protein N-term),Phospho (STY)		O75822	Eukaryotic translation initiation factor 3 subunit J OS=Homo sapiens OX=9606 GN=EIF3J PE=1 SV=2	3	863.026	1.3996	NaN	NaN	0	SLE_S_X	5686.5
138	AAAAAAAGDSDSWDADAFSVEDPVR	25	Acetyl (Protein N-term),Phospho (STY)		O75822	Eukaryotic translation initiation factor 3 subunit J OS=Homo sapiens OX=9606 GN=EIF3J PE=1 SV=2	3	863.026	-0.49772	NaN	NaN	0	SLE_S_X	22967
139	AAAAAAAGDSDSWDADAFSVEDPVR	25	Acetyl (Protein N-term),2 Phospho (STY)	_(ac)AAAAAAAGDpSDpSWDADAFSVEDPVR_	O75822	Eukaryotic translation initiation factor 3 subunit J OS=Homo sapiens OX=9606 GN=EIF3J PE=1 SV=2	2	1334.02	0.078266	8.5063e-10	49.967	1	HC_I	47373
140	AAAAAAAGDSDSWDADAFSVEDPVR	25	Acetyl (Protein N-term),2 Phospho (STY)		O75822	Eukaryotic translation initiation factor 3 subunit J OS=Homo sapiens OX=9606 GN=EIF3J PE=1 SV=2	2	1334.02	0.0083253	NaN	NaN	0	HC_II	9591.9
141	AAAAAAAGDSDSWDADAFSVEDPVR	25	Acetyl (Protein N-term),2 Phospho (STY)		O75822	Eukaryotic translation initiation factor 3 subunit J OS=Homo sapiens OX=9606 GN=EIF3J PE=1 SV=2	2	1334.02	4.6625	NaN	NaN	0	HC_VII	9631.7
142	AAAAAAAGDSDSWDADAFSVEDPVR	25	Acetyl (Protein N-term),2 Phospho (STY)		O75822	Eukaryotic translation initiation factor 3 subunit J OS=Homo sapiens OX=9606 GN=EIF3J PE=1 SV=2	2	1334.02	-1.4276	NaN	NaN	0	HC_VI	5722.7
143	AAAAAAAGDSDSWDADAFSVEDPVRK	26	Acetyl (Protein N-term),Phospho (STY)	_(ac)AAAAAAAGDpSDSWDADAFSVEDPVRK_	O75822	Eukaryotic translation initiation factor 3 subunit J OS=Homo sapiens OX=9606 GN=EIF3J PE=1 SV=2	2	1358.08	5.6884	4.1656e-13	53.782	1	HC_III	921210
144	AAAAAAAGDSDSWDADAFSVEDPVRK	26	Acetyl (Protein N-term),Phospho (STY)	_(ac)AAAAAAAGDpSDSWDADAFSVEDPVRK_	O75822	Eukaryotic translation initiation factor 3 subunit J OS=Homo sapiens OX=9606 GN=EIF3J PE=1 SV=2	3	905.724	5.4095	2.2352e-46	110.36	1	HC_III	154550
145	AAAAAAAGDSDSWDADAFSVEDPVRK	26	Acetyl (Protein N-term),Phospho (STY)	_(ac)AAAAAAAGDpSDSWDADAFSVEDPVRK_	O75822	Eukaryotic translation initiation factor 3 subunit J OS=Homo sapiens OX=9606 GN=EIF3J PE=1 SV=2	2	1358.08	-0.043272	6.589e-08	51.128	1	HC_II	794310
146	AAAAAAAGDSDSWDADAFSVEDPVRK	26	Acetyl (Protein N-term),Phospho (STY)	_(ac)AAAAAAAGDpSDSWDADAFSVEDPVRK_	O75822	Eukaryotic translation initiation factor 3 subunit J OS=Homo sapiens OX=9606 GN=EIF3J PE=1 SV=2	3	905.724	1.0743	3.634e-13	94.865	1	HC_II	95380
147	AAAAAAAGDSDSWDADAFSVEDPVRK	26	Acetyl (Protein N-term),Phospho (STY)	_(ac)AAAAAAAGDpSDSWDADAFSVEDPVRK_	O75822	Eukaryotic translation initiation factor 3 subunit J OS=Homo sapiens OX=9606 GN=EIF3J PE=1 SV=2	3	905.724	0.83367	7.226e-38	81.449	1	HC_IV	204130
148	AAAAAAAGDSDSWDADAFSVEDPVRK	26	Acetyl (Protein N-term),Phospho (STY)	_(ac)AAAAAAAGDpSDSWDADAFSVEDPVRK_	O75822	Eukaryotic translation initiation factor 3 subunit J OS=Homo sapiens OX=9606 GN=EIF3J PE=1 SV=2	2	1358.08	0.31151	3.4453e-13	69.613	1	HC_IV	1387600
149	AAAAAAAGDSDSWDADAFSVEDPVRK	26	Acetyl (Protein N-term),Phospho (STY)	_(ac)AAAAAAAGDpSDSWDADAFSVEDPVRK_	O75822	Eukaryotic translation initiation factor 3 subunit J OS=Homo sapiens OX=9606 GN=EIF3J PE=1 SV=2	2	1358.08	5.6633	3.994e-05	40.324	1	HC_IX	724870
150	AAAAAAAGDSDSWDADAFSVEDPVRK	26	Acetyl (Protein N-term),Phospho (STY)	_(ac)AAAAAAAGDpSDSWDADAFSVEDPVRK_	O75822	Eukaryotic translation initiation factor 3 subunit J OS=Homo sapiens OX=9606 GN=EIF3J PE=1 SV=2	3	905.724	4.5627	1.474e-45	122.99	1	HC_IX	102530
151	AAAAAAAGDSDSWDADAFSVEDPVRK	26	Acetyl (Protein N-term),Phospho (STY)	_(ac)AAAAAAAGDpSDSWDADAFSVEDPVRK_	O75822	Eukaryotic translation initiation factor 3 subunit J OS=Homo sapiens OX=9606 GN=EIF3J PE=1 SV=2	2	1358.08	-0.18181	4.632e-17	72.075	1	HC_I	1125800
152	AAAAAAAGDSDSWDADAFSVEDPVRK	26	Acetyl (Protein N-term),Phospho (STY)	_(ac)AAAAAAAGDpSDSWDADAFSVEDPVRK_	O75822	Eukaryotic translation initiation factor 3 subunit J OS=Homo sapiens OX=9606 GN=EIF3J PE=1 SV=2	3	905.724	0.52189	5.0684e-46	129.64	1	HC_I	155770
153	AAAAAAAGDSDSWDADAFSVEDPVRK	26	Acetyl (Protein N-term),Phospho (STY)	_(ac)AAAAAAAGDpSDSWDADAFSVEDPVRK_	O75822	Eukaryotic translation initiation factor 3 subunit J OS=Homo sapiens OX=9606 GN=EIF3J PE=1 SV=2	2	1358.08	6.9219	1.9037e-11	55.866	1	HC_VIII	788920
154	AAAAAAAGDSDSWDADAFSVEDPVRK	26	Acetyl (Protein N-term),Phospho (STY)	_(ac)AAAAAAAGDpSDSWDADAFSVEDPVRK_	O75822	Eukaryotic translation initiation factor 3 subunit J OS=Homo sapiens OX=9606 GN=EIF3J PE=1 SV=2	3	905.724	5.5015	1.5245e-45	92.178	1	HC_VIII	119950
155	AAAAAAAGDSDSWDADAFSVEDPVRK	26	Acetyl (Protein N-term),Phospho (STY)	_(ac)AAAAAAAGDpSDSWDADAFSVEDPVRK_	O75822	Eukaryotic translation initiation factor 3 subunit J OS=Homo sapiens OX=9606 GN=EIF3J PE=1 SV=2	3	905.724	1.1412	1.7005e-47	89.775	1	HC_VII	242670
156	AAAAAAAGDSDSWDADAFSVEDPVRK	26	Acetyl (Protein N-term),Phospho (STY)	_(ac)AAAAAAAGDpSDSWDADAFSVEDPVRK_	O75822	Eukaryotic translation initiation factor 3 subunit J OS=Homo sapiens OX=9606 GN=EIF3J PE=1 SV=2	2	1358.08	0.41874	1.4299e-45	91.708	1	HC_VII	1597500
157	AAAAAAAGDSDSWDADAFSVEDPVRK	26	Acetyl (Protein N-term),Phospho (STY)	_(ac)AAAAAAAGDpSDSWDADAFSVEDPVRK_	O75822	Eukaryotic translation initiation factor 3 subunit J OS=Homo sapiens OX=9606 GN=EIF3J PE=1 SV=2	3	905.724	0.82779	9.1959e-29	91.399	1	HC_VI	213910
158	AAAAAAAGDSDSWDADAFSVEDPVRK	26	Acetyl (Protein N-term),Phospho (STY)	_(ac)AAAAAAAGDSDpSWDADAFSVEDPVRK_	O75822	Eukaryotic translation initiation factor 3 subunit J OS=Homo sapiens OX=9606 GN=EIF3J PE=1 SV=2	2	1358.08	0.78741	2.9202e-38	117.8	1	HC_VI	1359600
159	AAAAAAAGDSDSWDADAFSVEDPVRK	26	Acetyl (Protein N-term),Phospho (STY)	_(ac)AAAAAAAGDpSDSWDADAFSVEDPVRK_	O75822	Eukaryotic translation initiation factor 3 subunit J OS=Homo sapiens OX=9606 GN=EIF3J PE=1 SV=2	3	905.724	0.45555	1.6624e-45	111.55	1	HC_V	189110
160	AAAAAAAGDSDSWDADAFSVEDPVRK	26	Acetyl (Protein N-term),Phospho (STY)	_(ac)AAAAAAAGDpSDSWDADAFSVEDPVRK_	O75822	Eukaryotic translation initiation factor 3 subunit J OS=Homo sapiens OX=9606 GN=EIF3J PE=1 SV=2	2	1358.08	0.14763	1.3184e-45	107.2	1	HC_V	1174500
165	AAAAAAAGDSDSWDADAFSVEDPVRK	26	Acetyl (Protein N-term),Phospho (STY)	_(ac)AAAAAAAGDpSDSWDADAFSVEDPVRK_	O75822	Eukaryotic translation initiation factor 3 subunit J OS=Homo sapiens OX=9606 GN=EIF3J PE=1 SV=2	3	905.724	4.6207	4.6048e-05	47.267	1	SLE_S_I	45552
166	AAAAAAAGDSDSWDADAFSVEDPVRK	26	Acetyl (Protein N-term),Phospho (STY)	_(ac)AAAAAAAGDpSDSWDADAFSVEDPVRK_	O75822	Eukaryotic translation initiation factor 3 subunit J OS=Homo sapiens OX=9606 GN=EIF3J PE=1 SV=2	3	905.724	6.3781	1.436e-07	59.625	1	SLE_S_VIII	33838
167	AAAAAAAGDSDSWDADAFSVEDPVRK	26	Acetyl (Protein N-term),Phospho (STY)	_(ac)AAAAAAAGDpSDSWDADAFSVEDPVRK_	O75822	Eukaryotic translation initiation factor 3 subunit J OS=Homo sapiens OX=9606 GN=EIF3J PE=1 SV=2	3	905.724	4.4569	1.6231e-10	55.557	1	SLE_S_VII	47399
168	AAAAAAAGDSDSWDADAFSVEDPVRK	26	Acetyl (Protein N-term),Phospho (STY)	_(ac)AAAAAAAGDpSDSWDADAFSVEDPVRK_	O75822	Eukaryotic translation initiation factor 3 subunit J OS=Homo sapiens OX=9606 GN=EIF3J PE=1 SV=2	2	1358.08	-2.8782	1.2534e-10	48.476	1	HC_XIII	120160
169	AAAAAAAGDSDSWDADAFSVEDPVRK	26	Acetyl (Protein N-term),Phospho (STY)	_(ac)AAAAAAAGDpSDSWDADAFSVEDPVRK_	O75822	Eukaryotic translation initiation factor 3 subunit J OS=Homo sapiens OX=9606 GN=EIF3J PE=1 SV=2	3	905.724	-0.50565	6.6956e-09	60.14	1	HC_XIII	21597
170	AAAAAAAGDSDSWDADAFSVEDPVRK	26	Acetyl (Protein N-term),Phospho (STY)	_(ac)AAAAAAAGDpSDSWDADAFSVEDPVRK_	O75822	Eukaryotic translation initiation factor 3 subunit J OS=Homo sapiens OX=9606 GN=EIF3J PE=1 SV=2	2	1358.08	0.30173	1.122e-45	89.847	1	HC_XIV	324950
171	AAAAAAAGDSDSWDADAFSVEDPVRK	26	Acetyl (Protein N-term),Phospho (STY)	_(ac)AAAAAAAGDpSDSWDADAFSVEDPVRK_	O75822	Eukaryotic translation initiation factor 3 subunit J OS=Homo sapiens OX=9606 GN=EIF3J PE=1 SV=2	3	905.724	0.796	5.8386e-13	71.114	1	HC_XIV	27897
172	AAAAAAAGDSDSWDADAFSVEDPVRK	26	Acetyl (Protein N-term),Phospho (STY)	_(ac)AAAAAAAGDpSDSWDADAFSVEDPVRK_	O75822	Eukaryotic translation initiation factor 3 subunit J OS=Homo sapiens OX=9606 GN=EIF3J PE=1 SV=2	2	1358.08	-1.4688	8.3802e-46	110.06	1	HC_XV	300230
173	AAAAAAAGDSDSWDADAFSVEDPVRK	26	Acetyl (Protein N-term),Phospho (STY)	_(ac)AAAAAAAGDpSDSWDADAFSVEDPVRK_	O75822	Eukaryotic translation initiation factor 3 subunit J OS=Homo sapiens OX=9606 GN=EIF3J PE=1 SV=2	3	905.724	-1.199	1.6793e-11	53.88	1	HC_XV	37688
174	AAAAAAAGDSDSWDADAFSVEDPVRK	26	Acetyl (Protein N-term),Phospho (STY)	_(ac)AAAAAAAGDpSDSWDADAFSVEDPVRK_	O75822	Eukaryotic translation initiation factor 3 subunit J OS=Homo sapiens OX=9606 GN=EIF3J PE=1 SV=2	3	905.724	0.25341	1.1249e-21	81.449	1	RA_XIII	25874
175	AAAAAAAGDSDSWDADAFSVEDPVRK	26	Acetyl (Protein N-term),Phospho (STY)	_(ac)AAAAAAAGDpSDSWDADAFSVEDPVRK_	O75822	Eukaryotic translation initiation factor 3 subunit J OS=Homo sapiens OX=9606 GN=EIF3J PE=1 SV=2	3	905.724	1.7595	6.8653e-06	49.872	1	RA_XI	20278
176	AAAAAAAGDSDSWDADAFSVEDPVRK	26	Acetyl (Protein N-term),Phospho (STY)	_(ac)AAAAAAAGDpSDSWDADAFSVEDPVRK_	O75822	Eukaryotic translation initiation factor 3 subunit J OS=Homo sapiens OX=9606 GN=EIF3J PE=1 SV=2	3	905.724	2.5719	5.1359e-11	48.201	1	RA_XV	16258
177	AAAAAAAGDSDSWDADAFSVEDPVRK	26	Acetyl (Protein N-term),Phospho (STY)	_(ac)AAAAAAAGDpSDSWDADAFSVEDPVRK_	O75822	Eukaryotic translation initiation factor 3 subunit J OS=Homo sapiens OX=9606 GN=EIF3J PE=1 SV=2	2	1358.08	0.13628	1.2838e-45	64.092	1	SLE_A_IV	319450
178	AAAAAAAGDSDSWDADAFSVEDPVRK	26	Acetyl (Protein N-term),Phospho (STY)	_(ac)AAAAAAAGDpSDSWDADAFSVEDPVRK_	O75822	Eukaryotic translation initiation factor 3 subunit J OS=Homo sapiens OX=9606 GN=EIF3J PE=1 SV=2	3	905.724	1.6794	6.1837e-13	48.201	1	SLE_A_IV	36464
179	AAAAAAAGDSDSWDADAFSVEDPVRK	26	Acetyl (Protein N-term),Phospho (STY)	_(ac)AAAAAAAGDpSDSWDADAFSVEDPVRK_	O75822	Eukaryotic translation initiation factor 3 subunit J OS=Homo sapiens OX=9606 GN=EIF3J PE=1 SV=2	2	1358.08	0.57321	6.589e-08	51.128	1	SLE_A_VII	141710
180	AAAAAAAGDSDSWDADAFSVEDPVRK	26	Acetyl (Protein N-term),Phospho (STY)	_(ac)AAAAAAAGDpSDSWDADAFSVEDPVRK_	O75822	Eukaryotic translation initiation factor 3 subunit J OS=Homo sapiens OX=9606 GN=EIF3J PE=1 SV=2	2	1358.08	0.6281	4.8039e-29	80.049	1	SLE_A_V	307900
181	AAAAAAAGDSDSWDADAFSVEDPVRK	26	Acetyl (Protein N-term),Phospho (STY)	_(ac)AAAAAAAGDpSDSWDADAFSVEDPVRK_	O75822	Eukaryotic translation initiation factor 3 subunit J OS=Homo sapiens OX=9606 GN=EIF3J PE=1 SV=2	3	905.724	1.0883	1.1538e-22	72.311	1	SLE_A_V	42317
182	AAAAAAAGDSDSWDADAFSVEDPVRK	26	Acetyl (Protein N-term),Phospho (STY)	_(ac)AAAAAAAGDpSDSWDADAFSVEDPVRK_	O75822	Eukaryotic translation initiation factor 3 subunit J OS=Homo sapiens OX=9606 GN=EIF3J PE=1 SV=2	3	905.724	0.93094	3.4791e-05	50.131	1	SLE_S_IX	17310
183	AAAAAAAGDSDSWDADAFSVEDPVRK	26	Acetyl (Protein N-term),Phospho (STY)	_(ac)AAAAAAAGDpSDSWDADAFSVEDPVRK_	O75822	Eukaryotic translation initiation factor 3 subunit J OS=Homo sapiens OX=9606 GN=EIF3J PE=1 SV=2	2	1358.08	1.2473	3.5844e-05	41.188	1	SLE_S_XIV	150600
184	AAAAAAAGDSDSWDADAFSVEDPVRK	26	Acetyl (Protein N-term),Phospho (STY)		O75822	Eukaryotic translation initiation factor 3 subunit J OS=Homo sapiens OX=9606 GN=EIF3J PE=1 SV=2	2	1358.08	5.0546	NaN	NaN	0	HC_III	10333
185	AAAAAAAGDSDSWDADAFSVEDPVRK	26	Acetyl (Protein N-term),Phospho (STY)		O75822	Eukaryotic translation initiation factor 3 subunit J OS=Homo sapiens OX=9606 GN=EIF3J PE=1 SV=2	2	1358.08	0.17568	NaN	NaN	0	HC_II	5894.8
186	AAAAAAAGDSDSWDADAFSVEDPVRK	26	Acetyl (Protein N-term),Phospho (STY)		O75822	Eukaryotic translation initiation factor 3 subunit J OS=Homo sapiens OX=9606 GN=EIF3J PE=1 SV=2	2	1358.08	7.376	NaN	NaN	0	HC_II	3681.9
187	AAAAAAAGDSDSWDADAFSVEDPVRK	26	Acetyl (Protein N-term),Phospho (STY)		O75822	Eukaryotic translation initiation factor 3 subunit J OS=Homo sapiens OX=9606 GN=EIF3J PE=1 SV=2	2	1358.08	4.2098	NaN	NaN	0	HC_IV	3662.2
188	AAAAAAAGDSDSWDADAFSVEDPVRK	26	Acetyl (Protein N-term),Phospho (STY)		O75822	Eukaryotic translation initiation factor 3 subunit J OS=Homo sapiens OX=9606 GN=EIF3J PE=1 SV=2	3	905.724	-2.3672	NaN	NaN	0	HC_IV	34818
189	AAAAAAAGDSDSWDADAFSVEDPVRK	26	Acetyl (Protein N-term),Phospho (STY)		O75822	Eukaryotic translation initiation factor 3 subunit J OS=Homo sapiens OX=9606 GN=EIF3J PE=1 SV=2	2	1358.08	6.3639	NaN	NaN	0	HC_IX	3453.4
190	AAAAAAAGDSDSWDADAFSVEDPVRK	26	Acetyl (Protein N-term),Phospho (STY)		O75822	Eukaryotic translation initiation factor 3 subunit J OS=Homo sapiens OX=9606 GN=EIF3J PE=1 SV=2	3	905.724	3.6596	NaN	NaN	0	HC_IX	8539.5
191	AAAAAAAGDSDSWDADAFSVEDPVRK	26	Acetyl (Protein N-term),Phospho (STY)		O75822	Eukaryotic translation initiation factor 3 subunit J OS=Homo sapiens OX=9606 GN=EIF3J PE=1 SV=2	2	1358.08	10.306	NaN	NaN	0	HC_VIII	9834.6
192	AAAAAAAGDSDSWDADAFSVEDPVRK	26	Acetyl (Protein N-term),Phospho (STY)		O75822	Eukaryotic translation initiation factor 3 subunit J OS=Homo sapiens OX=9606 GN=EIF3J PE=1 SV=2	2	1358.08	2.8782	NaN	NaN	0	HC_VII	17692
193	AAAAAAAGDSDSWDADAFSVEDPVRK	26	Acetyl (Protein N-term),Phospho (STY)		O75822	Eukaryotic translation initiation factor 3 subunit J OS=Homo sapiens OX=9606 GN=EIF3J PE=1 SV=2	2	1358.08	1.7761	NaN	NaN	0	HC_VI	8383
194	AAAAAAAGDSDSWDADAFSVEDPVRK	26	Acetyl (Protein N-term),Phospho (STY)		O75822	Eukaryotic translation initiation factor 3 subunit J OS=Homo sapiens OX=9606 GN=EIF3J PE=1 SV=2	2	1358.08	3.8464	NaN	NaN	0	HC_V	11229
195	AAAAAAAGDSDSWDADAFSVEDPVRK	26	Acetyl (Protein N-term),Phospho (STY)		O75822	Eukaryotic translation initiation factor 3 subunit J OS=Homo sapiens OX=9606 GN=EIF3J PE=1 SV=2	2	1358.08	7.3703	NaN	NaN	0	SLE_S_VIII	199410
196	AAAAAAAGDSDSWDADAFSVEDPVRK	26	Acetyl (Protein N-term),Phospho (STY)		O75822	Eukaryotic translation initiation factor 3 subunit J OS=Homo sapiens OX=9606 GN=EIF3J PE=1 SV=2	2	1358.08	-1.8044	NaN	NaN	0	HC_XI	18182
197	AAAAAAAGDSDSWDADAFSVEDPVRK	26	Acetyl (Protein N-term),Phospho (STY)		O75822	Eukaryotic translation initiation factor 3 subunit J OS=Homo sapiens OX=9606 GN=EIF3J PE=1 SV=2	2	1358.08	0.31901	NaN	NaN	0	HC_XV	4808.4
198	AAAAAAAGDSDSWDADAFSVEDPVRK	26	Acetyl (Protein N-term),Phospho (STY)		O75822	Eukaryotic translation initiation factor 3 subunit J OS=Homo sapiens OX=9606 GN=EIF3J PE=1 SV=2	3	905.724	-1.3675	NaN	NaN	0	HC_X	16369
199	AAAAAAAGDSDSWDADAFSVEDPVRK	26	Acetyl (Protein N-term),Phospho (STY)		O75822	Eukaryotic translation initiation factor 3 subunit J OS=Homo sapiens OX=9606 GN=EIF3J PE=1 SV=2	2	1358.08	-0.94235	NaN	NaN	0	RA_XIV	40867
200	AAAAAAAGDSDSWDADAFSVEDPVRK	26	Acetyl (Protein N-term),Phospho (STY)		O75822	Eukaryotic translation initiation factor 3 subunit J OS=Homo sapiens OX=9606 GN=EIF3J PE=1 SV=2	2	1358.08	-0.097328	NaN	NaN	0	RA_XVIII	10507
201	AAAAAAAGDSDSWDADAFSVEDPVRK	26	Acetyl (Protein N-term),Phospho (STY)		O75822	Eukaryotic translation initiation factor 3 subunit J OS=Homo sapiens OX=9606 GN=EIF3J PE=1 SV=2	2	1358.08	2.2401	NaN	NaN	0	RA_XV	18220
202	AAAAAAAGDSDSWDADAFSVEDPVRK	26	Acetyl (Protein N-term),Phospho (STY)		O75822	Eukaryotic translation initiation factor 3 subunit J OS=Homo sapiens OX=9606 GN=EIF3J PE=1 SV=2	3	905.724	0.85401	NaN	NaN	0	SLE_S_XIII	10336
203	AAAAAAAGDSDSWDADAFSVEDPVRK	26	Acetyl (Protein N-term),Phospho (STY)		O75822	Eukaryotic translation initiation factor 3 subunit J OS=Homo sapiens OX=9606 GN=EIF3J PE=1 SV=2	2	1358.08	0.83958	NaN	NaN	0	SLE_S_XI	2978.6
204	AAAAAAAGDSDSWDADAFSVEDPVRK	26	Acetyl (Protein N-term),Phospho (STY)		O75822	Eukaryotic translation initiation factor 3 subunit J OS=Homo sapiens OX=9606 GN=EIF3J PE=1 SV=2	3	905.724	4.5243	NaN	NaN	0	SLE_S_XI	2910.6
398	AAAAQLSLTQLSSGNPVYEK	20	Acetyl (Protein N-term),Phospho (STY)	_(ac)AAAAQLpSLTQLSSGNPVYEK_	P42566	Epidermal growth factor receptor substrate 15 OS=Homo sapiens OX=9606 GN=EPS15 PE=1 SV=2	2	1085.53	6.9832	6.1013e-18	67.199	1	HC_III	65630
399	AAAAQLSLTQLSSGNPVYEK	20	Acetyl (Protein N-term),Phospho (STY)	_(ac)AAAAQLpSLTQLSSGNPVYEK_	P42566	Epidermal growth factor receptor substrate 15 OS=Homo sapiens OX=9606 GN=EPS15 PE=1 SV=2	2	1085.53	2.4099	0.00013409	54.747	1	HC_IV	73592
400	AAAAQLSLTQLSSGNPVYEK	20	Acetyl (Protein N-term),Phospho (STY)	_(ac)AAAAQLpSLTQLSSGNPVYEK_	P42566	Epidermal growth factor receptor substrate 15 OS=Homo sapiens OX=9606 GN=EPS15 PE=1 SV=2	2	1085.53	7.7088	6.9986e-18	98.993	1	HC_IX	64035
401	AAAAQLSLTQLSSGNPVYEK	20	Acetyl (Protein N-term),Phospho (STY)	_(ac)AAAAQLpSLTQLSSGNPVYEK_	P42566	Epidermal growth factor receptor substrate 15 OS=Homo sapiens OX=9606 GN=EPS15 PE=1 SV=2	2	1085.53	2.5332	3.579e-18	131.67	1	HC_I	59836
402	AAAAQLSLTQLSSGNPVYEK	20	Acetyl (Protein N-term),Phospho (STY)	_(ac)AAAAQLpSLTQLSSGNPVYEK_	P42566	Epidermal growth factor receptor substrate 15 OS=Homo sapiens OX=9606 GN=EPS15 PE=1 SV=2	2	1085.53	6.6244	1.0645e-06	93.626	1	HC_VIII	63435
403	AAAAQLSLTQLSSGNPVYEK	20	Acetyl (Protein N-term),Phospho (STY)	_(ac)AAAAQLpSLTQLSSGNPVYEK_	P42566	Epidermal growth factor receptor substrate 15 OS=Homo sapiens OX=9606 GN=EPS15 PE=1 SV=2	2	1085.53	2.9981	0.00025223	45.556	1	HC_VII	74883
404	AAAAQLSLTQLSSGNPVYEK	20	Acetyl (Protein N-term),Phospho (STY)	_(ac)AAAAQLpSLTQLSSGNPVYEK_	P42566	Epidermal growth factor receptor substrate 15 OS=Homo sapiens OX=9606 GN=EPS15 PE=1 SV=2	2	1085.53	1.7636	0.0001496	67.927	1	HC_VI	78312
405	AAAAQLSLTQLSSGNPVYEK	20	Acetyl (Protein N-term),Phospho (STY)	_(ac)AAAAQLpSLTQLSSGNPVYEK_	P42566	Epidermal growth factor receptor substrate 15 OS=Homo sapiens OX=9606 GN=EPS15 PE=1 SV=2	2	1085.53	-0.3121	3.5243e-18	91.131	1	HC_V	69568
408	AAAAQLSLTQLSSGNPVYEK	20	Acetyl (Protein N-term),Phospho (STY)	_(ac)AAAAQLpSLTQLSSGNPVYEK_	P42566	Epidermal growth factor receptor substrate 15 OS=Homo sapiens OX=9606 GN=EPS15 PE=1 SV=2	2	1085.53	7.1844	3.2719e-18	65.574	1	SLE_S_III	54937
409	AAAAQLSLTQLSSGNPVYEK	20	Acetyl (Protein N-term),Phospho (STY)	_(ac)AAAAQLpSLTQLSSGNPVYEK_	P42566	Epidermal growth factor receptor substrate 15 OS=Homo sapiens OX=9606 GN=EPS15 PE=1 SV=2	2	1085.53	7.1875	1.3522e-05	54.877	1	SLE_S_I	59584
410	AAAAQLSLTQLSSGNPVYEK	20	Acetyl (Protein N-term),Phospho (STY)	_(ac)AAAAQLpSLTQLSSGNPVYEK_	P42566	Epidermal growth factor receptor substrate 15 OS=Homo sapiens OX=9606 GN=EPS15 PE=1 SV=2	2	1085.53	7.1237	7.2741e-18	67.607	1	SLE_S_VIII	54514
411	AAAAQLSLTQLSSGNPVYEK	20	Acetyl (Protein N-term),Phospho (STY)	_(ac)AAAAQLSLpTQLSSGNPVYEK_	P42566	Epidermal growth factor receptor substrate 15 OS=Homo sapiens OX=9606 GN=EPS15 PE=1 SV=2	2	1085.53	6.5131	2.5065e-17	108.34	1	SLE_S_VII	77256
412	AAAAQLSLTQLSSGNPVYEK	20	Acetyl (Protein N-term),Phospho (STY)	_(ac)AAAAQLpSLTQLSSGNPVYEK_	P42566	Epidermal growth factor receptor substrate 15 OS=Homo sapiens OX=9606 GN=EPS15 PE=1 SV=2	2	1085.53	6.6933	0.0038198	41.397	1	SLE_S_VI	19030
413	AAAAQLSLTQLSSGNPVYEK	20	Acetyl (Protein N-term),Phospho (STY)	_(ac)AAAAQLpSLTQLSSGNPVYEK_	P42566	Epidermal growth factor receptor substrate 15 OS=Homo sapiens OX=9606 GN=EPS15 PE=1 SV=2	2	1085.53	2.6695	0.00030203	47.968	1	HC_X	19440
414	AAAAQLSLTQLSSGNPVYEK	20	Acetyl (Protein N-term),Phospho (STY)	_(ac)AAAAQLpSLTQLSSGNPVYEK_	P42566	Epidermal growth factor receptor substrate 15 OS=Homo sapiens OX=9606 GN=EPS15 PE=1 SV=2	2	1085.53	-0.15386	8.8164e-05	46.278	1	RA_XIII	13982
415	AAAAQLSLTQLSSGNPVYEK	20	Acetyl (Protein N-term),Phospho (STY)	_(ac)AAAAQLpSLTQLSSGNPVYEK_	P42566	Epidermal growth factor receptor substrate 15 OS=Homo sapiens OX=9606 GN=EPS15 PE=1 SV=2	2	1085.53	1.6872	7.7224e-18	110.93	1	RA_XII	21072
416	AAAAQLSLTQLSSGNPVYEK	20	Acetyl (Protein N-term),Phospho (STY)	_(ac)AAAAQLSLpTQLSSGNPVYEK_	P42566	Epidermal growth factor receptor substrate 15 OS=Homo sapiens OX=9606 GN=EPS15 PE=1 SV=2	2	1085.53	0.68294	0.00018062	47.844	1	RA_XV	18517
417	AAAAQLSLTQLSSGNPVYEK	20	Acetyl (Protein N-term),Phospho (STY)	_(ac)AAAAQLSLpTQLSSGNPVYEK_	P42566	Epidermal growth factor receptor substrate 15 OS=Homo sapiens OX=9606 GN=EPS15 PE=1 SV=2	2	1085.53	1.5725	0.00017465	44.16	1	SLE_A_IV	22644
418	AAAAQLSLTQLSSGNPVYEK	20	Acetyl (Protein N-term),Phospho (STY)	_(ac)AAAAQLpSLTQLSSGNPVYEK_	P42566	Epidermal growth factor receptor substrate 15 OS=Homo sapiens OX=9606 GN=EPS15 PE=1 SV=2	2	1085.53	2.0845	3.2313e-06	60.055	1	SLE_A_VII	23064
419	AAAAQLSLTQLSSGNPVYEK	20	Acetyl (Protein N-term),Phospho (STY)	_(ac)AAAAQLpSLTQLSSGNPVYEK_	P42566	Epidermal growth factor receptor substrate 15 OS=Homo sapiens OX=9606 GN=EPS15 PE=1 SV=2	2	1085.53	1.7232	6.2128e-18	76.598	1	SLE_A_VI	26839
420	AAAAQLSLTQLSSGNPVYEK	20	Acetyl (Protein N-term),Phospho (STY)	_(ac)AAAAQLpSLTQLSSGNPVYEK_	P42566	Epidermal growth factor receptor substrate 15 OS=Homo sapiens OX=9606 GN=EPS15 PE=1 SV=2	2	1085.53	0.53837	0.00013409	65.574	1	SLE_S_IX	5945.3
421	AAAAQLSLTQLSSGNPVYEK	20	Acetyl (Protein N-term),Phospho (STY)	_(ac)AAAAQLpSLTQLSSGNPVYEK_	P42566	Epidermal growth factor receptor substrate 15 OS=Homo sapiens OX=9606 GN=EPS15 PE=1 SV=2	2	1085.53	3.0713	4.6512e-06	75.686	1	SLE_S_XIII	21200
422	AAAAQLSLTQLSSGNPVYEK	20	Acetyl (Protein N-term),Phospho (STY)	_(ac)AAAAQLpSLTQLSSGNPVYEK_	P42566	Epidermal growth factor receptor substrate 15 OS=Homo sapiens OX=9606 GN=EPS15 PE=1 SV=2	2	1085.53	0.72226	3.4648e-18	82.562	1	SLE_S_XII	23698
423	AAAAQLSLTQLSSGNPVYEK	20	Acetyl (Protein N-term),Phospho (STY)	_(ac)AAAAQLpSLTQLSSGNPVYEK_	P42566	Epidermal growth factor receptor substrate 15 OS=Homo sapiens OX=9606 GN=EPS15 PE=1 SV=2	2	1085.53	3.263	5.765e-18	91.708	1	SLE_S_XIV	23444
424	AAAAQLSLTQLSSGNPVYEK	20	Acetyl (Protein N-term),Phospho (STY)		P42566	Epidermal growth factor receptor substrate 15 OS=Homo sapiens OX=9606 GN=EPS15 PE=1 SV=2	2	1085.53	-1.0568	NaN	NaN	0	RA_V	56448
425	AAAAQLSLTQLSSGNPVYEK	20	Acetyl (Protein N-term),Phospho (STY)		P42566	Epidermal growth factor receptor substrate 15 OS=Homo sapiens OX=9606 GN=EPS15 PE=1 SV=2	2	1085.53	9.6695	NaN	NaN	0	SLE_A_II	5775.8
426	AAAAQLSLTQLSSGNPVYEK	20	Acetyl (Protein N-term),Phospho (STY)		P42566	Epidermal growth factor receptor substrate 15 OS=Homo sapiens OX=9606 GN=EPS15 PE=1 SV=2	2	1085.53	8.4313	NaN	NaN	0	SLE_S_II	5532.5
427	AAAAQLSLTQLSSGNPVYEK	20	Acetyl (Protein N-term),Phospho (STY)		P42566	Epidermal growth factor receptor substrate 15 OS=Homo sapiens OX=9606 GN=EPS15 PE=1 SV=2	2	1085.53	4.2752	NaN	NaN	0	HC_XIV	6626.3
428	AAAAQLSLTQLSSGNPVYEK	20	Acetyl (Protein N-term),Phospho (STY)		P42566	Epidermal growth factor receptor substrate 15 OS=Homo sapiens OX=9606 GN=EPS15 PE=1 SV=2	2	1085.53	2.275	NaN	NaN	0	RA_XIV	12895
429	AAAAQLSLTQLSSGNPVYEK	20	Acetyl (Protein N-term),Phospho (STY)		P42566	Epidermal growth factor receptor substrate 15 OS=Homo sapiens OX=9606 GN=EPS15 PE=1 SV=2	2	1085.53	1.4867	NaN	NaN	0	RA_X	14578
430	AAAAQLSLTQLSSGNPVYEK	20	Acetyl (Protein N-term),Phospho (STY)		P42566	Epidermal growth factor receptor substrate 15 OS=Homo sapiens OX=9606 GN=EPS15 PE=1 SV=2	2	1085.53	1.8094	NaN	NaN	0	SLE_A_V	26534
431	AAAAQLSLTQLSSGNPVYEK	20	Acetyl (Protein N-term),Phospho (STY)		P42566	Epidermal growth factor receptor substrate 15 OS=Homo sapiens OX=9606 GN=EPS15 PE=1 SV=2	2	1085.53	1.6632	NaN	NaN	0	SLE_S_XI	13210
432	AAAAQLSLTQLSSGNPVYEK	20	Acetyl (Protein N-term),Phospho (STY)		P42566	Epidermal growth factor receptor substrate 15 OS=Homo sapiens OX=9606 GN=EPS15 PE=1 SV=2	2	1085.53	-0.75927	NaN	NaN	0	SLE_S_X	9633.2
506	AAAKSPDLSNQNSDQANEEWETASESSDFTSER	33	Phospho (STY)		P48634	Protein PRRC2A OS=Homo sapiens OX=9606 GN=PRRC2A PE=1 SV=3	3	1227.84	0.45381	NaN	NaN	0	HC_IV	25872
507	AAAKSPDLSNQNSDQANEEWETASESSDFTSER	33	Phospho (STY)		P48634	Protein PRRC2A OS=Homo sapiens OX=9606 GN=PRRC2A PE=1 SV=3	3	1227.84	5.4225	NaN	NaN	0	HC_IX	19736
508	AAAKSPDLSNQNSDQANEEWETASESSDFTSER	33	Phospho (STY)		P48634	Protein PRRC2A OS=Homo sapiens OX=9606 GN=PRRC2A PE=1 SV=3	3	1227.84	-0.15672	NaN	NaN	0	HC_I	7269.4
509	AAAKSPDLSNQNSDQANEEWETASESSDFTSER	33	Phospho (STY)		P48634	Protein PRRC2A OS=Homo sapiens OX=9606 GN=PRRC2A PE=1 SV=3	3	1227.84	7.0439	NaN	NaN	0	HC_VIII	19522
510	AAAKSPDLSNQNSDQANEEWETASESSDFTSER	33	Phospho (STY)		P48634	Protein PRRC2A OS=Homo sapiens OX=9606 GN=PRRC2A PE=1 SV=3	3	1227.84	-0.5343	NaN	NaN	0	HC_VII	27461
511	AAAKSPDLSNQNSDQANEEWETASESSDFTSER	33	Phospho (STY)		P48634	Protein PRRC2A OS=Homo sapiens OX=9606 GN=PRRC2A PE=1 SV=3	3	1227.84	1.107	NaN	NaN	0	HC_VI	33450
512	AAAKSPDLSNQNSDQANEEWETASESSDFTSER	33	Phospho (STY)		P48634	Protein PRRC2A OS=Homo sapiens OX=9606 GN=PRRC2A PE=1 SV=3	3	1227.84	-1.1388	NaN	NaN	0	HC_V	30384
513	AAAKSPDLSNQNSDQANEEWETASESSDFTSER	33	Phospho (STY)		P48634	Protein PRRC2A OS=Homo sapiens OX=9606 GN=PRRC2A PE=1 SV=3	3	1227.84	6.0286	NaN	NaN	0	RA_III	15964
514	AAAKSPDLSNQNSDQANEEWETASESSDFTSER	33	Phospho (STY)		P48634	Protein PRRC2A OS=Homo sapiens OX=9606 GN=PRRC2A PE=1 SV=3	3	1227.84	6.7033	NaN	NaN	0	RA_II	1751.8
515	AAAKSPDLSNQNSDQANEEWETASESSDFTSER	33	Phospho (STY)		P48634	Protein PRRC2A OS=Homo sapiens OX=9606 GN=PRRC2A PE=1 SV=3	3	1227.84	4.9006	NaN	NaN	0	SLE_S_IV	19327
516	AAAKSPDLSNQNSDQANEEWETASESSDFTSER	33	Phospho (STY)		P48634	Protein PRRC2A OS=Homo sapiens OX=9606 GN=PRRC2A PE=1 SV=3	3	1227.84	6.6867	NaN	NaN	0	SLE_S_VIII	4246.5
517	AAAKSPDLSNQNSDQANEEWETASESSDFTSER	33	Phospho (STY)		P48634	Protein PRRC2A OS=Homo sapiens OX=9606 GN=PRRC2A PE=1 SV=3	3	1227.84	-0.93846	NaN	NaN	0	HC_XIII	53685
518	AAAKSPDLSNQNSDQANEEWETASESSDFTSER	33	Phospho (STY)		P48634	Protein PRRC2A OS=Homo sapiens OX=9606 GN=PRRC2A PE=1 SV=3	3	1227.84	0.72214	NaN	NaN	0	HC_XII	77241
519	AAAKSPDLSNQNSDQANEEWETASESSDFTSER	33	Phospho (STY)		P48634	Protein PRRC2A OS=Homo sapiens OX=9606 GN=PRRC2A PE=1 SV=3	3	1227.84	-0.83818	NaN	NaN	0	HC_XIV	60082
520	AAAKSPDLSNQNSDQANEEWETASESSDFTSER	33	Phospho (STY)		P48634	Protein PRRC2A OS=Homo sapiens OX=9606 GN=PRRC2A PE=1 SV=3	3	1227.84	-0.72413	NaN	NaN	0	HC_XI	61010
521	AAAKSPDLSNQNSDQANEEWETASESSDFTSER	33	Phospho (STY)		P48634	Protein PRRC2A OS=Homo sapiens OX=9606 GN=PRRC2A PE=1 SV=3	3	1227.84	1.1917	NaN	NaN	0	HC_XV	54330
522	AAAKSPDLSNQNSDQANEEWETASESSDFTSER	33	Phospho (STY)		P48634	Protein PRRC2A OS=Homo sapiens OX=9606 GN=PRRC2A PE=1 SV=3	3	1227.84	-0.3411	NaN	NaN	0	HC_X	75360
523	AAAKSPDLSNQNSDQANEEWETASESSDFTSER	33	Phospho (STY)		P48634	Protein PRRC2A OS=Homo sapiens OX=9606 GN=PRRC2A PE=1 SV=3	3	1227.84	1.9678	NaN	NaN	0	RA_XIII	46025
524	AAAKSPDLSNQNSDQANEEWETASESSDFTSER	33	Phospho (STY)		P48634	Protein PRRC2A OS=Homo sapiens OX=9606 GN=PRRC2A PE=1 SV=3	3	1227.84	3.8636	NaN	NaN	0	RA_XII	115330
525	AAAKSPDLSNQNSDQANEEWETASESSDFTSER	33	Phospho (STY)		P48634	Protein PRRC2A OS=Homo sapiens OX=9606 GN=PRRC2A PE=1 SV=3	3	1227.84	-1.2106	NaN	NaN	0	RA_XI	61279
526	AAAKSPDLSNQNSDQANEEWETASESSDFTSER	33	Phospho (STY)		P48634	Protein PRRC2A OS=Homo sapiens OX=9606 GN=PRRC2A PE=1 SV=3	3	1227.84	-0.24294	NaN	NaN	0	RA_XVIII	17834
527	AAAKSPDLSNQNSDQANEEWETASESSDFTSER	33	Phospho (STY)		P48634	Protein PRRC2A OS=Homo sapiens OX=9606 GN=PRRC2A PE=1 SV=3	3	1227.84	6.7265	NaN	NaN	0	RA_XVI	148150
528	AAAKSPDLSNQNSDQANEEWETASESSDFTSER	33	Phospho (STY)		P48634	Protein PRRC2A OS=Homo sapiens OX=9606 GN=PRRC2A PE=1 SV=3	3	1227.84	2.0397	NaN	NaN	0	RA_X	59941
529	AAAKSPDLSNQNSDQANEEWETASESSDFTSER	33	Phospho (STY)		P48634	Protein PRRC2A OS=Homo sapiens OX=9606 GN=PRRC2A PE=1 SV=3	3	1227.84	-1.0659	NaN	NaN	0	SLE_A_VII	49744
530	AAAKSPDLSNQNSDQANEEWETASESSDFTSER	33	Phospho (STY)		P48634	Protein PRRC2A OS=Homo sapiens OX=9606 GN=PRRC2A PE=1 SV=3	3	1227.84	-0.026702	NaN	NaN	0	SLE_A_VI	76428
531	AAAKSPDLSNQNSDQANEEWETASESSDFTSER	33	Phospho (STY)		P48634	Protein PRRC2A OS=Homo sapiens OX=9606 GN=PRRC2A PE=1 SV=3	3	1227.84	-0.96413	NaN	NaN	0	SLE_A_V	75327
532	AAAKSPDLSNQNSDQANEEWETASESSDFTSER	33	Phospho (STY)		P48634	Protein PRRC2A OS=Homo sapiens OX=9606 GN=PRRC2A PE=1 SV=3	3	1227.84	-0.69054	NaN	NaN	0	SLE_S_IX	48475
533	AAAKSPDLSNQNSDQANEEWETASESSDFTSER	33	Phospho (STY)		P48634	Protein PRRC2A OS=Homo sapiens OX=9606 GN=PRRC2A PE=1 SV=3	3	1227.84	6.3893	NaN	NaN	0	SLE_S_XIII	68505
534	AAAKSPDLSNQNSDQANEEWETASESSDFTSER	33	Phospho (STY)		P48634	Protein PRRC2A OS=Homo sapiens OX=9606 GN=PRRC2A PE=1 SV=3	3	1227.84	3.6734	NaN	NaN	0	SLE_S_XI	56746
538	AAALSLSTLASPK	13	Phospho (STY)	_AAALpSLSTLASPK_	P98172	Ephrin-B1 OS=Homo sapiens OX=9606 GN=EFNB1 PE=1 SV=1	2	655.342	-0.11955	0.0014067	76.563	1	HC_XII	23436
539	AAALSLSTLASPK	13	Phospho (STY)	_AAALpSLSTLASPK_	P98172	Ephrin-B1 OS=Homo sapiens OX=9606 GN=EFNB1 PE=1 SV=1	2	655.342	-0.13392	0.0032322	49.967	1	HC_XIV	46703
540	AAALSLSTLASPK	13	Phospho (STY)	_AAALSLpSTLASPK_	P98172	Ephrin-B1 OS=Homo sapiens OX=9606 GN=EFNB1 PE=1 SV=1	2	655.342	0.46807	1.3019e-05	93.649	1	HC_XIV	20996
541	AAALSLSTLASPK	13	Phospho (STY)	_AAALpSLSTLASPK_	P98172	Ephrin-B1 OS=Homo sapiens OX=9606 GN=EFNB1 PE=1 SV=1	2	655.342	1.0303	0.00021745	97.084	1	HC_XV	37086
542	AAALSLSTLASPK	13	Phospho (STY)	_AAALSLpSTLASPK_	P98172	Ephrin-B1 OS=Homo sapiens OX=9606 GN=EFNB1 PE=1 SV=1	2	655.342	-0.74584	5.6324e-07	70.598	1	HC_XV	12437
543	AAALSLSTLASPK	13	Phospho (STY)	_AAALpSLSTLASPK_	P98172	Ephrin-B1 OS=Homo sapiens OX=9606 GN=EFNB1 PE=1 SV=1	2	655.342	0.60819	2.6876e-05	86.135	1	HC_X	44195
544	AAALSLSTLASPK	13	Phospho (STY)	_AAALSLpSTLASPK_	P98172	Ephrin-B1 OS=Homo sapiens OX=9606 GN=EFNB1 PE=1 SV=1	2	655.342	-0.40712	0.001519	105.78	1	HC_X	21332
545	AAALSLSTLASPK	13	Phospho (STY)	_AAALpSLSTLASPK_	P98172	Ephrin-B1 OS=Homo sapiens OX=9606 GN=EFNB1 PE=1 SV=1	2	655.342	0.75732	5.7672e-06	66.485	1	RA_XIII	28291
546	AAALSLSTLASPK	13	Phospho (STY)	_AAALSLpSTLASPK_	P98172	Ephrin-B1 OS=Homo sapiens OX=9606 GN=EFNB1 PE=1 SV=1	2	655.342	1.2238	2.6281e-05	89.359	1	RA_XIII	14090
547	AAALSLSTLASPK	13	Phospho (STY)	_AAALpSLSTLASPK_	P98172	Ephrin-B1 OS=Homo sapiens OX=9606 GN=EFNB1 PE=1 SV=1	2	655.342	-0.55804	0.0030176	58.508	1	RA_XII	18503
548	AAALSLSTLASPK	13	Phospho (STY)	_AAALpSLSTLASPK_	P98172	Ephrin-B1 OS=Homo sapiens OX=9606 GN=EFNB1 PE=1 SV=1	2	655.342	1.4425	0.0034038	52.201	1	RA_XIV	23052
549	AAALSLSTLASPK	13	Phospho (STY)	_AAALpSLSTLASPK_	P98172	Ephrin-B1 OS=Homo sapiens OX=9606 GN=EFNB1 PE=1 SV=1	2	655.342	-0.12518	0.0044141	63.79	1	RA_XI	46747
550	AAALSLSTLASPK	13	Phospho (STY)	_AAALSLpSTLASPK_	P98172	Ephrin-B1 OS=Homo sapiens OX=9606 GN=EFNB1 PE=1 SV=1	2	655.342	0.27675	0.0032954	74.733	1	RA_XI	19149
551	AAALSLSTLASPK	13	Phospho (STY)	_AAALpSLSTLASPK_	P98172	Ephrin-B1 OS=Homo sapiens OX=9606 GN=EFNB1 PE=1 SV=1	2	655.342	0.16559	0.0072659	54.912	1	RA_XVIII	42935
552	AAALSLSTLASPK	13	Phospho (STY)	_AAALSLpSTLASPK_	P98172	Ephrin-B1 OS=Homo sapiens OX=9606 GN=EFNB1 PE=1 SV=1	2	655.342	-0.51751	1.2495e-05	84.58	1	RA_XVIII	13847
553	AAALSLSTLASPK	13	Phospho (STY)	_AAALpSLSTLASPK_	P98172	Ephrin-B1 OS=Homo sapiens OX=9606 GN=EFNB1 PE=1 SV=1	2	655.342	-0.80604	3.3325e-06	63.79	1	RA_XVII	44797
554	AAALSLSTLASPK	13	Phospho (STY)	_AAALSLpSTLASPK_	P98172	Ephrin-B1 OS=Homo sapiens OX=9606 GN=EFNB1 PE=1 SV=1	2	655.342	-0.1487	0.0002205	83.474	1	RA_XVII	17698
555	AAALSLSTLASPK	13	Phospho (STY)	_AAALpSLSTLASPK_	P98172	Ephrin-B1 OS=Homo sapiens OX=9606 GN=EFNB1 PE=1 SV=1	2	655.342	0.36975	0.00064202	67.838	1	RA_XVI	19877
556	AAALSLSTLASPK	13	Phospho (STY)	_AAALSLpSTLASPK_	P98172	Ephrin-B1 OS=Homo sapiens OX=9606 GN=EFNB1 PE=1 SV=1	2	655.342	-1.1989	0.0018017	141.88	1	RA_XV	13660
557	AAALSLSTLASPK	13	Phospho (STY)	_AAALpSLSTLASPK_	P98172	Ephrin-B1 OS=Homo sapiens OX=9606 GN=EFNB1 PE=1 SV=1	2	655.342	0.1071	0.0041427	43.518	1	RA_XV	47058
558	AAALSLSTLASPK	13	Phospho (STY)	_AAALSLpSTLASPK_	P98172	Ephrin-B1 OS=Homo sapiens OX=9606 GN=EFNB1 PE=1 SV=1	2	655.342	-0.61392	1.3019e-05	78.888	1	RA_X	25392
559	AAALSLSTLASPK	13	Phospho (STY)	_AAALpSLSTLASPK_	P98172	Ephrin-B1 OS=Homo sapiens OX=9606 GN=EFNB1 PE=1 SV=1	2	655.342	1.5764	0.0015489	65.212	1	RA_X	49625
560	AAALSLSTLASPK	13	Phospho (STY)	_AAALpSLSTLASPK_	P98172	Ephrin-B1 OS=Homo sapiens OX=9606 GN=EFNB1 PE=1 SV=1	2	655.342	-0.86886	0.00050685	93.649	1	SLE_A_IV	70767
561	AAALSLSTLASPK	13	Phospho (STY)	_AAALSLpSTLASPK_	P98172	Ephrin-B1 OS=Homo sapiens OX=9606 GN=EFNB1 PE=1 SV=1	2	655.342	0.279	0.0033299	98.865	1	SLE_A_IV	19552
562	AAALSLSTLASPK	13	Phospho (STY)	_AAALSLSTLApSPK_	P98172	Ephrin-B1 OS=Homo sapiens OX=9606 GN=EFNB1 PE=1 SV=1	2	655.342	-1.6035	0.048758	55.782	1	SLE_A_VII	22455
563	AAALSLSTLASPK	13	Phospho (STY)	_AAALpSLSTLASPK_	P98172	Ephrin-B1 OS=Homo sapiens OX=9606 GN=EFNB1 PE=1 SV=1	2	655.342	0.422	0.00051307	98.865	1	SLE_A_VII	30482
564	AAALSLSTLASPK	13	Phospho (STY)	_AAALSLpSTLASPK_	P98172	Ephrin-B1 OS=Homo sapiens OX=9606 GN=EFNB1 PE=1 SV=1	2	655.342	0.30481	6.9735e-06	96.27	1	SLE_A_VI	23772
565	AAALSLSTLASPK	13	Phospho (STY)	_AAALpSLSTLASPK_	P98172	Ephrin-B1 OS=Homo sapiens OX=9606 GN=EFNB1 PE=1 SV=1	2	655.342	2.005	0.0028733	59.77	1	SLE_A_VI	50792
566	AAALSLSTLASPK	13	Phospho (STY)	_AAALSLpSTLASPK_	P98172	Ephrin-B1 OS=Homo sapiens OX=9606 GN=EFNB1 PE=1 SV=1	2	655.342	-3.2286	0.0031944	66.619	1	SLE_A_V	34727
567	AAALSLSTLASPK	13	Phospho (STY)	_AAALpSLSTLASPK_	P98172	Ephrin-B1 OS=Homo sapiens OX=9606 GN=EFNB1 PE=1 SV=1	2	655.342	0.84236	9.3901e-06	69.201	1	SLE_A_V	47515
568	AAALSLSTLASPK	13	Phospho (STY)	_AAALSLpSTLASPK_	P98172	Ephrin-B1 OS=Homo sapiens OX=9606 GN=EFNB1 PE=1 SV=1	2	655.342	0.49042	6.953e-06	62.711	1	SLE_S_IX	27166
569	AAALSLSTLASPK	13	Phospho (STY)	_AAALpSLSTLASPK_	P98172	Ephrin-B1 OS=Homo sapiens OX=9606 GN=EFNB1 PE=1 SV=1	2	655.342	-0.97332	0.0032878	119.79	1	SLE_S_IX	66970
570	AAALSLSTLASPK	13	Phospho (STY)	_AAALSLpSTLASPK_	P98172	Ephrin-B1 OS=Homo sapiens OX=9606 GN=EFNB1 PE=1 SV=1	2	655.342	-3.634	0.00073511	74.733	1	SLE_S_XIII	28183
571	AAALSLSTLASPK	13	Phospho (STY)	_AAALpSLSTLASPK_	P98172	Ephrin-B1 OS=Homo sapiens OX=9606 GN=EFNB1 PE=1 SV=1	2	655.342	0.68024	0.03571	45.654	1	SLE_S_XIII	46687
572	AAALSLSTLASPK	13	Phospho (STY)	_AAALpSLSTLASPK_	P98172	Ephrin-B1 OS=Homo sapiens OX=9606 GN=EFNB1 PE=1 SV=1	2	655.342	-0.54167	0.044339	41.499	1	SLE_S_XII	23237
573	AAALSLSTLASPK	13	Phospho (STY)	_AAALpSLSTLASPK_	P98172	Ephrin-B1 OS=Homo sapiens OX=9606 GN=EFNB1 PE=1 SV=1	2	655.342	0.28957	0.017822	41.87	1	SLE_S_XIV	33868
574	AAALSLSTLASPK	13	Phospho (STY)	_AAALpSLSTLASPK_	P98172	Ephrin-B1 OS=Homo sapiens OX=9606 GN=EFNB1 PE=1 SV=1	2	655.342	-0.37377	9.955e-06	91.993	1	SLE_S_XI	44489
575	AAALSLSTLASPK	13	Phospho (STY)	_AAALSLSpTLASPK_	P98172	Ephrin-B1 OS=Homo sapiens OX=9606 GN=EFNB1 PE=1 SV=1	2	655.342	0.19108	0.0021387	103.23	1	SLE_S_X	16306
576	AAALSLSTLASPK	13	Phospho (STY)	_AAALpSLSTLASPK_	P98172	Ephrin-B1 OS=Homo sapiens OX=9606 GN=EFNB1 PE=1 SV=1	2	655.342	1.2506	0.012175	70.598	1	SLE_S_X	40049
577	AAALSLSTLASPK	13	Phospho (STY)		P98172	Ephrin-B1 OS=Homo sapiens OX=9606 GN=EFNB1 PE=1 SV=1	2	655.342	1.5791	NaN	NaN	0	HC_VIII	6041.8
578	AAALSLSTLASPK	13	Phospho (STY)		P98172	Ephrin-B1 OS=Homo sapiens OX=9606 GN=EFNB1 PE=1 SV=1	2	655.342	-3.8606	NaN	NaN	0	RA_III	11719
579	AAALSLSTLASPK	13	Phospho (STY)		P98172	Ephrin-B1 OS=Homo sapiens OX=9606 GN=EFNB1 PE=1 SV=1	2	655.342	-1.2542	NaN	NaN	0	RA_II	9588.4
580	AAALSLSTLASPK	13	Phospho (STY)		P98172	Ephrin-B1 OS=Homo sapiens OX=9606 GN=EFNB1 PE=1 SV=1	2	655.342	-0.4053	NaN	NaN	0	RA_IV	13591
581	AAALSLSTLASPK	13	Phospho (STY)		P98172	Ephrin-B1 OS=Homo sapiens OX=9606 GN=EFNB1 PE=1 SV=1	2	655.342	-4.1191	NaN	NaN	0	RA_IX	25076
583	AAALSLSTLASPK	13	Phospho (STY)		P98172	Ephrin-B1 OS=Homo sapiens OX=9606 GN=EFNB1 PE=1 SV=1	2	655.342	1.1332	NaN	NaN	0	RA_VIII	10830
584	AAALSLSTLASPK	13	Phospho (STY)		P98172	Ephrin-B1 OS=Homo sapiens OX=9606 GN=EFNB1 PE=1 SV=1	2	655.342	0.69462	NaN	NaN	0	RA_V	19089
585	AAALSLSTLASPK	13	Phospho (STY)		P98172	Ephrin-B1 OS=Homo sapiens OX=9606 GN=EFNB1 PE=1 SV=1	2	655.342	-2.4306	NaN	NaN	0	SLE_A_III	8504.5
586	AAALSLSTLASPK	13	Phospho (STY)		P98172	Ephrin-B1 OS=Homo sapiens OX=9606 GN=EFNB1 PE=1 SV=1	2	655.342	2.312	NaN	NaN	0	SLE_A_II	5799.7
587	AAALSLSTLASPK	13	Phospho (STY)		P98172	Ephrin-B1 OS=Homo sapiens OX=9606 GN=EFNB1 PE=1 SV=1	2	655.342	2.3382	NaN	NaN	0	SLE_A_I	8144.9
588	AAALSLSTLASPK	13	Phospho (STY)		P98172	Ephrin-B1 OS=Homo sapiens OX=9606 GN=EFNB1 PE=1 SV=1	2	655.342	-5.3796	NaN	NaN	0	SLE_S_III	3307.9
589	AAALSLSTLASPK	13	Phospho (STY)		P98172	Ephrin-B1 OS=Homo sapiens OX=9606 GN=EFNB1 PE=1 SV=1	2	655.342	1.8191	NaN	NaN	0	SLE_S_II	8799.6
590	AAALSLSTLASPK	13	Phospho (STY)		P98172	Ephrin-B1 OS=Homo sapiens OX=9606 GN=EFNB1 PE=1 SV=1	2	655.342	1.2679	NaN	NaN	0	SLE_S_IV	4537.9
591	AAALSLSTLASPK	13	Phospho (STY)		P98172	Ephrin-B1 OS=Homo sapiens OX=9606 GN=EFNB1 PE=1 SV=1	2	655.342	0.19252	NaN	NaN	0	SLE_S_I	2800.3
592	AAALSLSTLASPK	13	Phospho (STY)		P98172	Ephrin-B1 OS=Homo sapiens OX=9606 GN=EFNB1 PE=1 SV=1	2	655.342	0.8471	NaN	NaN	0	SLE_S_I	7393.3
593	AAALSLSTLASPK	13	Phospho (STY)		P98172	Ephrin-B1 OS=Homo sapiens OX=9606 GN=EFNB1 PE=1 SV=1	2	655.342	1.3345	NaN	NaN	0	SLE_S_VIII	3727.1
594	AAALSLSTLASPK	13	Phospho (STY)		P98172	Ephrin-B1 OS=Homo sapiens OX=9606 GN=EFNB1 PE=1 SV=1	2	655.342	1.899	NaN	NaN	0	SLE_S_VIII	6632.9
595	AAALSLSTLASPK	13	Phospho (STY)		P98172	Ephrin-B1 OS=Homo sapiens OX=9606 GN=EFNB1 PE=1 SV=1	2	655.342	0.41682	NaN	NaN	0	SLE_S_VII	4613.5
596	AAALSLSTLASPK	13	Phospho (STY)		P98172	Ephrin-B1 OS=Homo sapiens OX=9606 GN=EFNB1 PE=1 SV=1	2	655.342	0.86108	NaN	NaN	0	SLE_S_V	3768
597	AAALSLSTLASPK	13	Phospho (STY)		P98172	Ephrin-B1 OS=Homo sapiens OX=9606 GN=EFNB1 PE=1 SV=1	2	655.342	-0.29195	NaN	NaN	0	HC_XIII	4372
598	AAALSLSTLASPK	13	Phospho (STY)		P98172	Ephrin-B1 OS=Homo sapiens OX=9606 GN=EFNB1 PE=1 SV=1	2	655.342	-4.1254	NaN	NaN	0	HC_XII	23741
599	AAALSLSTLASPK	13	Phospho (STY)		P98172	Ephrin-B1 OS=Homo sapiens OX=9606 GN=EFNB1 PE=1 SV=1	2	655.342	-1.5368	NaN	NaN	0	HC_XI	5371.3
600	AAALSLSTLASPK	13	Phospho (STY)		P98172	Ephrin-B1 OS=Homo sapiens OX=9606 GN=EFNB1 PE=1 SV=1	2	655.342	-2.0211	NaN	NaN	0	RA_XII	7688
601	AAALSLSTLASPK	13	Phospho (STY)		P98172	Ephrin-B1 OS=Homo sapiens OX=9606 GN=EFNB1 PE=1 SV=1	2	655.342	0.43113	NaN	NaN	0	RA_XIV	5616.1
602	AAALSLSTLASPK	13	Phospho (STY)		P98172	Ephrin-B1 OS=Homo sapiens OX=9606 GN=EFNB1 PE=1 SV=1	2	655.342	-1.4495	NaN	NaN	0	RA_XVI	10921
603	AAALSLSTLASPK	13	Phospho (STY)		P98172	Ephrin-B1 OS=Homo sapiens OX=9606 GN=EFNB1 PE=1 SV=1	2	655.342	-1.6367	NaN	NaN	0	SLE_S_XII	10461
604	AAALSLSTLASPK	13	Phospho (STY)		P98172	Ephrin-B1 OS=Homo sapiens OX=9606 GN=EFNB1 PE=1 SV=1	2	655.342	-0.16045	NaN	NaN	0	SLE_S_XIV	14047
605	AAALSLSTLASPK	13	Phospho (STY)		P98172	Ephrin-B1 OS=Homo sapiens OX=9606 GN=EFNB1 PE=1 SV=1	2	655.342	-0.68681	NaN	NaN	0	SLE_S_XI	14896
771	AAARLSLTDPLVAER	15	Phospho (STY)	_AAARLpSLTDPLVAER_	P13224	Platelet glycoprotein Ib beta chain OS=Homo sapiens OX=9606 GN=GP1BB PE=1 SV=1	3	554.957	-2.6536	7.9164e-05	178.05	1	HC_III	529820
772	AAARLSLTDPLVAER	15	Phospho (STY)	_AAARLpSLTDPLVAER_	P13224	Platelet glycoprotein Ib beta chain OS=Homo sapiens OX=9606 GN=GP1BB PE=1 SV=1	2	831.932	3.6834	3.5181e-06	107.84	1	HC_III	692230
773	AAARLSLTDPLVAER	15	Phospho (STY)	_AAARLpSLTDPLVAER_	P13224	Platelet glycoprotein Ib beta chain OS=Homo sapiens OX=9606 GN=GP1BB PE=1 SV=1	3	554.957	-1.2098	0.00011999	131.57	1	HC_II	848290
774	AAARLSLTDPLVAER	15	Phospho (STY)	_AAARLpSLTDPLVAER_	P13224	Platelet glycoprotein Ib beta chain OS=Homo sapiens OX=9606 GN=GP1BB PE=1 SV=1	3	554.957	-1.9568	9.1522e-05	133.34	1	HC_IV	1457100
775	AAARLSLTDPLVAER	15	Phospho (STY)	_AAARLpSLTDPLVAER_	P13224	Platelet glycoprotein Ib beta chain OS=Homo sapiens OX=9606 GN=GP1BB PE=1 SV=1	2	831.932	1.3019	9.0922e-06	169.6	1	HC_IV	1548600
776	AAARLSLTDPLVAER	15	Phospho (STY)	_AAARLpSLTDPLVAER_	P13224	Platelet glycoprotein Ib beta chain OS=Homo sapiens OX=9606 GN=GP1BB PE=1 SV=1	3	554.957	-2.8128	2.0562e-05	155.08	1	HC_IX	1361200
777	AAARLSLTDPLVAER	15	Phospho (STY)	_AAARLpSLTDPLVAER_	P13224	Platelet glycoprotein Ib beta chain OS=Homo sapiens OX=9606 GN=GP1BB PE=1 SV=1	2	831.932	3.3589	2.2141e-05	199.99	1	HC_IX	1445300
778	AAARLSLTDPLVAER	15	Phospho (STY)	_AAARLSLpTDPLVAER_	P13224	Platelet glycoprotein Ib beta chain OS=Homo sapiens OX=9606 GN=GP1BB PE=1 SV=1	3	554.957	-0.38787	9.6056e-06	157.98	1	HC_I	1785400
779	AAARLSLTDPLVAER	15	Phospho (STY)	_AAARLpSLTDPLVAER_	P13224	Platelet glycoprotein Ib beta chain OS=Homo sapiens OX=9606 GN=GP1BB PE=1 SV=1	2	831.932	0.86094	8.96e-07	169.6	1	HC_I	2241400
780	AAARLSLTDPLVAER	15	Phospho (STY)	_AAARLpSLTDPLVAER_	P13224	Platelet glycoprotein Ib beta chain OS=Homo sapiens OX=9606 GN=GP1BB PE=1 SV=1	3	554.957	-2.3618	5.3575e-07	171.6	1	HC_VIII	1179600
781	AAARLSLTDPLVAER	15	Phospho (STY)	_AAARLpSLTDPLVAER_	P13224	Platelet glycoprotein Ib beta chain OS=Homo sapiens OX=9606 GN=GP1BB PE=1 SV=1	2	831.932	4.8138	0.00013152	157.58	1	HC_VIII	1352100
782	AAARLSLTDPLVAER	15	Phospho (STY)	_AAARLpSLTDPLVAER_	P13224	Platelet glycoprotein Ib beta chain OS=Homo sapiens OX=9606 GN=GP1BB PE=1 SV=1	3	554.957	-2.3138	3.1768e-05	182.23	1	HC_VII	2368100
783	AAARLSLTDPLVAER	15	Phospho (STY)	_AAARLpSLTDPLVAER_	P13224	Platelet glycoprotein Ib beta chain OS=Homo sapiens OX=9606 GN=GP1BB PE=1 SV=1	2	831.932	0.23996	2.7217e-16	224.61	1	HC_VII	2364400
784	AAARLSLTDPLVAER	15	Phospho (STY)	_AAARLpSLTDPLVAER_	P13224	Platelet glycoprotein Ib beta chain OS=Homo sapiens OX=9606 GN=GP1BB PE=1 SV=1	3	554.957	-1.3574	5.5835e-06	151.41	1	HC_VI	1305800
785	AAARLSLTDPLVAER	15	Phospho (STY)	_AAARLpSLTDPLVAER_	P13224	Platelet glycoprotein Ib beta chain OS=Homo sapiens OX=9606 GN=GP1BB PE=1 SV=1	2	831.932	0.88084	0.00027574	158.86	1	HC_VI	1426000
786	AAARLSLTDPLVAER	15	Phospho (STY)	_AAARLpSLTDPLVAER_	P13224	Platelet glycoprotein Ib beta chain OS=Homo sapiens OX=9606 GN=GP1BB PE=1 SV=1	3	554.957	-0.74082	6.0145e-05	174	1	HC_V	1093800
787	AAARLSLTDPLVAER	15	Phospho (STY)	_AAARLpSLTDPLVAER_	P13224	Platelet glycoprotein Ib beta chain OS=Homo sapiens OX=9606 GN=GP1BB PE=1 SV=1	2	831.932	2.3094	1.2432e-10	172.54	1	HC_V	1139000
788	AAARLSLTDPLVAER	15	Phospho (STY)	_AAARLpSLTDPLVAER_	P13224	Platelet glycoprotein Ib beta chain OS=Homo sapiens OX=9606 GN=GP1BB PE=1 SV=1	3	554.957	-2.375	0.0028138	45.587	1	RA_III	23445
795	AAARLSLTDPLVAER	15	Phospho (STY)	_AAARLpSLTDPLVAER_	P13224	Platelet glycoprotein Ib beta chain OS=Homo sapiens OX=9606 GN=GP1BB PE=1 SV=1	3	554.957	-3.0775	0.00037778	71.114	1	SLE_A_II	319310
796	AAARLSLTDPLVAER	15	Phospho (STY)	_AAARLpSLTDPLVAER_	P13224	Platelet glycoprotein Ib beta chain OS=Homo sapiens OX=9606 GN=GP1BB PE=1 SV=1	2	831.932	3.2394	0.00059885	97.681	1	SLE_A_II	353460
797	AAARLSLTDPLVAER	15	Phospho (STY)	_AAARLpSLTDPLVAER_	P13224	Platelet glycoprotein Ib beta chain OS=Homo sapiens OX=9606 GN=GP1BB PE=1 SV=1	3	554.957	-1.5599	6.9496e-05	88.203	1	SLE_A_I	406970
798	AAARLSLTDPLVAER	15	Phospho (STY)	_AAARLpSLTDPLVAER_	P13224	Platelet glycoprotein Ib beta chain OS=Homo sapiens OX=9606 GN=GP1BB PE=1 SV=1	2	831.932	5.1926	1.5289e-05	58.061	1	SLE_A_I	476450
799	AAARLSLTDPLVAER	15	Phospho (STY)	_AAARLpSLTDPLVAER_	P13224	Platelet glycoprotein Ib beta chain OS=Homo sapiens OX=9606 GN=GP1BB PE=1 SV=1	3	554.957	-3.2335	0.0068357	50.131	1	SLE_S_III	96897
800	AAARLSLTDPLVAER	15	Phospho (STY)	_AAARLpSLTDPLVAER_	P13224	Platelet glycoprotein Ib beta chain OS=Homo sapiens OX=9606 GN=GP1BB PE=1 SV=1	2	831.932	5.6356	0.00072094	143.86	1	SLE_S_II	757710
801	AAARLSLTDPLVAER	15	Phospho (STY)	_AAARLpSLTDPLVAER_	P13224	Platelet glycoprotein Ib beta chain OS=Homo sapiens OX=9606 GN=GP1BB PE=1 SV=1	3	554.957	-2.3195	0.011522	54.261	1	SLE_S_IV	142020
802	AAARLSLTDPLVAER	15	Phospho (STY)	_AAARLpSLTDPLVAER_	P13224	Platelet glycoprotein Ib beta chain OS=Homo sapiens OX=9606 GN=GP1BB PE=1 SV=1	2	831.932	2.8501	0.045611	43.767	1	SLE_S_IV	187010
803	AAARLSLTDPLVAER	15	Phospho (STY)	_AAARLpSLTDPLVAER_	P13224	Platelet glycoprotein Ib beta chain OS=Homo sapiens OX=9606 GN=GP1BB PE=1 SV=1	3	554.957	-1.7733	6.8028e-05	92.178	1	SLE_S_I	407420
804	AAARLSLTDPLVAER	15	Phospho (STY)	_AAARLpSLTDPLVAER_	P13224	Platelet glycoprotein Ib beta chain OS=Homo sapiens OX=9606 GN=GP1BB PE=1 SV=1	2	831.932	3.5176	3.8927e-06	81.618	1	SLE_S_I	540420
805	AAARLSLTDPLVAER	15	Phospho (STY)	_AAARLpSLTDPLVAER_	P13224	Platelet glycoprotein Ib beta chain OS=Homo sapiens OX=9606 GN=GP1BB PE=1 SV=1	3	554.957	-1.634	6.0603e-05	117.33	1	SLE_S_VIII	389030
806	AAARLSLTDPLVAER	15	Phospho (STY)	_AAARLpSLTDPLVAER_	P13224	Platelet glycoprotein Ib beta chain OS=Homo sapiens OX=9606 GN=GP1BB PE=1 SV=1	2	831.932	3.396	0.00025311	98.942	1	SLE_S_VIII	578680
807	AAARLSLTDPLVAER	15	Phospho (STY)	_AAARLpSLTDPLVAER_	P13224	Platelet glycoprotein Ib beta chain OS=Homo sapiens OX=9606 GN=GP1BB PE=1 SV=1	3	554.957	-2.8138	9.7341e-05	141	1	SLE_S_VII	1189400
808	AAARLSLTDPLVAER	15	Phospho (STY)	_AAARLpSLTDPLVAER_	P13224	Platelet glycoprotein Ib beta chain OS=Homo sapiens OX=9606 GN=GP1BB PE=1 SV=1	2	831.932	3.8556	0.00040829	94.865	1	SLE_S_VII	1792600
809	AAARLSLTDPLVAER	15	Phospho (STY)	_AAARLpSLTDPLVAER_	P13224	Platelet glycoprotein Ib beta chain OS=Homo sapiens OX=9606 GN=GP1BB PE=1 SV=1	3	554.957	-3.439	0.0001902	53.44	1	SLE_S_VI	237380
810	AAARLSLTDPLVAER	15	Phospho (STY)	_AAARLpSLTDPLVAER_	P13224	Platelet glycoprotein Ib beta chain OS=Homo sapiens OX=9606 GN=GP1BB PE=1 SV=1	2	831.932	3.5905	0.0037777	63.883	1	SLE_S_VI	247430
811	AAARLSLTDPLVAER	15	Phospho (STY)	_AAARLpSLTDPLVAER_	P13224	Platelet glycoprotein Ib beta chain OS=Homo sapiens OX=9606 GN=GP1BB PE=1 SV=1	3	554.957	-2.0791	3.8547e-05	171.6	1	SLE_S_V	515870
812	AAARLSLTDPLVAER	15	Phospho (STY)	_AAARLpSLTDPLVAER_	P13224	Platelet glycoprotein Ib beta chain OS=Homo sapiens OX=9606 GN=GP1BB PE=1 SV=1	3	554.957	-2.5232	0.00013409	52.149	1	HC_XIII	102820
813	AAARLSLTDPLVAER	15	Phospho (STY)	_AAARLpSLTDPLVAER_	P13224	Platelet glycoprotein Ib beta chain OS=Homo sapiens OX=9606 GN=GP1BB PE=1 SV=1	2	831.932	-1.3907	0.00050716	94.865	1	HC_XIII	182790
814	AAARLSLTDPLVAER	15	Phospho (STY)	_AAARLpSLTDPLVAER_	P13224	Platelet glycoprotein Ib beta chain OS=Homo sapiens OX=9606 GN=GP1BB PE=1 SV=1	3	554.957	-2.6719	0.0086877	48.476	1	HC_XII	128040
815	AAARLSLTDPLVAER	15	Phospho (STY)	_AAARLpSLTDPLVAER_	P13224	Platelet glycoprotein Ib beta chain OS=Homo sapiens OX=9606 GN=GP1BB PE=1 SV=1	2	831.932	-0.59555	0.0010886	62.304	1	HC_XII	207420
816	AAARLSLTDPLVAER	15	Phospho (STY)	_AAARLpSLTDPLVAER_	P13224	Platelet glycoprotein Ib beta chain OS=Homo sapiens OX=9606 GN=GP1BB PE=1 SV=1	3	554.957	-3.1294	0.00021763	122.94	1	HC_XIV	1489600
817	AAARLSLTDPLVAER	15	Phospho (STY)	_AAARLpSLTDPLVAER_	P13224	Platelet glycoprotein Ib beta chain OS=Homo sapiens OX=9606 GN=GP1BB PE=1 SV=1	2	831.932	0.18781	2.2005e-56	226.98	1	HC_XIV	1699000
818	AAARLSLTDPLVAER	15	Phospho (STY)	_AAARLpSLTDPLVAER_	P13224	Platelet glycoprotein Ib beta chain OS=Homo sapiens OX=9606 GN=GP1BB PE=1 SV=1	3	554.957	-2.6321	6.0422e-05	136.7	1	HC_XV	1256000
819	AAARLSLTDPLVAER	15	Phospho (STY)	_AAARLpSLTDPLVAER_	P13224	Platelet glycoprotein Ib beta chain OS=Homo sapiens OX=9606 GN=GP1BB PE=1 SV=1	2	831.932	0.98355	5.1423e-45	240.77	1	HC_XV	1252700
820	AAARLSLTDPLVAER	15	Phospho (STY)	_AAARLpSLTDPLVAER_	P13224	Platelet glycoprotein Ib beta chain OS=Homo sapiens OX=9606 GN=GP1BB PE=1 SV=1	3	554.957	-2.6536	1.7083e-05	96.453	1	HC_X	265170
821	AAARLSLTDPLVAER	15	Phospho (STY)	_AAARLpSLTDPLVAER_	P13224	Platelet glycoprotein Ib beta chain OS=Homo sapiens OX=9606 GN=GP1BB PE=1 SV=1	2	831.932	-0.94476	0.00020407	121.54	1	HC_X	447470
822	AAARLSLTDPLVAER	15	Phospho (STY)	_AAARLpSLTDPLVAER_	P13224	Platelet glycoprotein Ib beta chain OS=Homo sapiens OX=9606 GN=GP1BB PE=1 SV=1	3	554.957	-3.9499	2.3674e-05	105.19	1	RA_XIII	267430
823	AAARLSLTDPLVAER	15	Phospho (STY)	_AAARLpSLTDPLVAER_	P13224	Platelet glycoprotein Ib beta chain OS=Homo sapiens OX=9606 GN=GP1BB PE=1 SV=1	2	831.932	-0.7008	0.00073611	124.77	1	RA_XIII	397170
824	AAARLSLTDPLVAER	15	Phospho (STY)	_AAARLpSLTDPLVAER_	P13224	Platelet glycoprotein Ib beta chain OS=Homo sapiens OX=9606 GN=GP1BB PE=1 SV=1	2	831.932	-0.7308	0.0012488	66.913	1	RA_XII	112420
825	AAARLSLTDPLVAER	15	Phospho (STY)	_AAARLpSLTDPLVAER_	P13224	Platelet glycoprotein Ib beta chain OS=Homo sapiens OX=9606 GN=GP1BB PE=1 SV=1	3	554.957	-4.2916	0.00016841	50.131	1	RA_XIV	93633
826	AAARLSLTDPLVAER	15	Phospho (STY)	_AAARLpSLTDPLVAER_	P13224	Platelet glycoprotein Ib beta chain OS=Homo sapiens OX=9606 GN=GP1BB PE=1 SV=1	2	831.932	-0.49111	4.8282e-05	112.06	1	RA_XIV	99982
827	AAARLSLTDPLVAER	15	Phospho (STY)	_AAARLpSLTDPLVAER_	P13224	Platelet glycoprotein Ib beta chain OS=Homo sapiens OX=9606 GN=GP1BB PE=1 SV=1	3	554.957	-2.4944	0.00017918	61.867	1	RA_XI	160040
828	AAARLSLTDPLVAER	15	Phospho (STY)	_AAARLpSLTDPLVAER_	P13224	Platelet glycoprotein Ib beta chain OS=Homo sapiens OX=9606 GN=GP1BB PE=1 SV=1	2	831.932	-1.263	0.00032359	141	1	RA_XI	633140
829	AAARLSLTDPLVAER	15	Phospho (STY)	_AAARLpSLTDPLVAER_	P13224	Platelet glycoprotein Ib beta chain OS=Homo sapiens OX=9606 GN=GP1BB PE=1 SV=1	3	554.957	-4.5303	0.00020591	60.734	1	RA_XVII	215460
830	AAARLSLTDPLVAER	15	Phospho (STY)	_AAARLpSLTDPLVAER_	P13224	Platelet glycoprotein Ib beta chain OS=Homo sapiens OX=9606 GN=GP1BB PE=1 SV=1	2	831.932	-0.55555	0.00042011	112.06	1	RA_XVII	259160
831	AAARLSLTDPLVAER	15	Phospho (STY)	_AAARLpSLTDPLVAER_	P13224	Platelet glycoprotein Ib beta chain OS=Homo sapiens OX=9606 GN=GP1BB PE=1 SV=1	3	554.957	-2.4956	0.00019962	77.478	1	RA_XVI	85645
832	AAARLSLTDPLVAER	15	Phospho (STY)	_AAARLpSLTDPLVAER_	P13224	Platelet glycoprotein Ib beta chain OS=Homo sapiens OX=9606 GN=GP1BB PE=1 SV=1	2	831.932	0.25186	0.00044327	89.489	1	RA_XVI	95409
833	AAARLSLTDPLVAER	15	Phospho (STY)	_AAARLpSLTDPLVAER_	P13224	Platelet glycoprotein Ib beta chain OS=Homo sapiens OX=9606 GN=GP1BB PE=1 SV=1	3	554.957	-3.81	9.2909e-05	115.29	1	RA_XV	392740
834	AAARLSLTDPLVAER	15	Phospho (STY)	_AAARLpSLTDPLVAER_	P13224	Platelet glycoprotein Ib beta chain OS=Homo sapiens OX=9606 GN=GP1BB PE=1 SV=1	2	831.932	-0.48292	0.00022307	153.23	1	RA_XV	465530
835	AAARLSLTDPLVAER	15	Phospho (STY)	_AAARLpSLTDPLVAER_	P13224	Platelet glycoprotein Ib beta chain OS=Homo sapiens OX=9606 GN=GP1BB PE=1 SV=1	3	554.957	-3.0143	0.0004005	92.319	1	RA_X	289450
836	AAARLSLTDPLVAER	15	Phospho (STY)	_AAARLpSLTDPLVAER_	P13224	Platelet glycoprotein Ib beta chain OS=Homo sapiens OX=9606 GN=GP1BB PE=1 SV=1	2	831.932	-1.0479	3.7075e-06	89.489	1	RA_X	445870
837	AAARLSLTDPLVAER	15	Phospho (STY)	_AAARLpSLTDPLVAER_	P13224	Platelet glycoprotein Ib beta chain OS=Homo sapiens OX=9606 GN=GP1BB PE=1 SV=1	3	554.957	-3.5272	2.2337e-05	107.84	1	SLE_A_IV	734480
838	AAARLSLTDPLVAER	15	Phospho (STY)	_AAARLpSLTDPLVAER_	P13224	Platelet glycoprotein Ib beta chain OS=Homo sapiens OX=9606 GN=GP1BB PE=1 SV=1	2	831.932	0.51957	2.687e-44	227.34	1	SLE_A_IV	1330200
839	AAARLSLTDPLVAER	15	Phospho (STY)	_AAARLpSLTDPLVAER_	P13224	Platelet glycoprotein Ib beta chain OS=Homo sapiens OX=9606 GN=GP1BB PE=1 SV=1	3	554.957	-3.6465	0.0012648	78.673	1	SLE_A_VII	224600
840	AAARLSLTDPLVAER	15	Phospho (STY)	_AAARLpSLTDPLVAER_	P13224	Platelet glycoprotein Ib beta chain OS=Homo sapiens OX=9606 GN=GP1BB PE=1 SV=1	2	831.932	-0.69073	0.00031666	100.6	1	SLE_A_VII	460330
841	AAARLSLTDPLVAER	15	Phospho (STY)	_AAARLpSLTDPLVAER_	P13224	Platelet glycoprotein Ib beta chain OS=Homo sapiens OX=9606 GN=GP1BB PE=1 SV=1	3	554.957	-2.8866	0.011518	59.171	1	SLE_A_VI	230480
842	AAARLSLTDPLVAER	15	Phospho (STY)	_AAARLpSLTDPLVAER_	P13224	Platelet glycoprotein Ib beta chain OS=Homo sapiens OX=9606 GN=GP1BB PE=1 SV=1	2	831.932	-0.087867	4.6416e-05	157.58	1	SLE_A_VI	533890
843	AAARLSLTDPLVAER	15	Phospho (STY)	_AAARLpSLTDPLVAER_	P13224	Platelet glycoprotein Ib beta chain OS=Homo sapiens OX=9606 GN=GP1BB PE=1 SV=1	3	554.957	-2.9267	0.00020019	100.6	1	SLE_A_V	575170
844	AAARLSLTDPLVAER	15	Phospho (STY)	_AAARLpSLTDPLVAER_	P13224	Platelet glycoprotein Ib beta chain OS=Homo sapiens OX=9606 GN=GP1BB PE=1 SV=1	2	831.932	0.30272	3.9753e-05	144.55	1	SLE_A_V	1353200
845	AAARLSLTDPLVAER	15	Phospho (STY)	_AAARLpSLTDPLVAER_	P13224	Platelet glycoprotein Ib beta chain OS=Homo sapiens OX=9606 GN=GP1BB PE=1 SV=1	3	554.957	-4.0266	6.3881e-07	106.79	1	SLE_S_IX	318050
846	AAARLSLTDPLVAER	15	Phospho (STY)	_AAARLpSLTDPLVAER_	P13224	Platelet glycoprotein Ib beta chain OS=Homo sapiens OX=9606 GN=GP1BB PE=1 SV=1	2	831.932	-0.33997	7.1494e-11	213.28	1	SLE_S_IX	1075600
847	AAARLSLTDPLVAER	15	Phospho (STY)	_AAARLpSLTDPLVAER_	P13224	Platelet glycoprotein Ib beta chain OS=Homo sapiens OX=9606 GN=GP1BB PE=1 SV=1	2	831.932	0.3976	0.00038229	97.681	1	SLE_S_XIII	179730
848	AAARLSLTDPLVAER	15	Phospho (STY)	_AAARLpSLTDPLVAER_	P13224	Platelet glycoprotein Ib beta chain OS=Homo sapiens OX=9606 GN=GP1BB PE=1 SV=1	3	554.957	-1.7114	0.014752	43.613	1	SLE_S_XII	166620
849	AAARLSLTDPLVAER	15	Phospho (STY)	_AAARLpSLTDPLVAER_	P13224	Platelet glycoprotein Ib beta chain OS=Homo sapiens OX=9606 GN=GP1BB PE=1 SV=1	2	831.932	1.031	4.5929e-33	173.35	1	SLE_S_XII	713210
850	AAARLSLTDPLVAER	15	Phospho (STY)	_AAARLpSLTDPLVAER_	P13224	Platelet glycoprotein Ib beta chain OS=Homo sapiens OX=9606 GN=GP1BB PE=1 SV=1	3	554.957	-1.9825	5.936e-07	92.319	1	SLE_S_XIV	324650
851	AAARLSLTDPLVAER	15	Phospho (STY)	_AAARLpSLTDPLVAER_	P13224	Platelet glycoprotein Ib beta chain OS=Homo sapiens OX=9606 GN=GP1BB PE=1 SV=1	2	831.932	0.2644	0.00053216	128.11	1	SLE_S_XIV	437970
852	AAARLSLTDPLVAER	15	Phospho (STY)	_AAARLpSLTDPLVAER_	P13224	Platelet glycoprotein Ib beta chain OS=Homo sapiens OX=9606 GN=GP1BB PE=1 SV=1	3	554.957	-3.7361	0.0010921	73.345	1	SLE_S_XI	168990
853	AAARLSLTDPLVAER	15	Phospho (STY)	_AAARLpSLTDPLVAER_	P13224	Platelet glycoprotein Ib beta chain OS=Homo sapiens OX=9606 GN=GP1BB PE=1 SV=1	2	831.932	-0.40302	0.00041827	82.747	1	SLE_S_XI	242800
854	AAARLSLTDPLVAER	15	Phospho (STY)	_AAARLpSLTDPLVAER_	P13224	Platelet glycoprotein Ib beta chain OS=Homo sapiens OX=9606 GN=GP1BB PE=1 SV=1	3	554.957	-2.7384	0.0010921	60.734	1	SLE_S_X	229900
855	AAARLSLTDPLVAER	15	Phospho (STY)	_AAARLpSLTDPLVAER_	P13224	Platelet glycoprotein Ib beta chain OS=Homo sapiens OX=9606 GN=GP1BB PE=1 SV=1	2	831.932	-0.80256	0.00042462	96.183	1	SLE_S_X	630620
856	AAARLSLTDPLVAER	15	Phospho (STY)		P13224	Platelet glycoprotein Ib beta chain OS=Homo sapiens OX=9606 GN=GP1BB PE=1 SV=1	2	831.932	1.1126	NaN	NaN	0	HC_III	1467.1
857	AAARLSLTDPLVAER	15	Phospho (STY)		P13224	Platelet glycoprotein Ib beta chain OS=Homo sapiens OX=9606 GN=GP1BB PE=1 SV=1	2	831.932	-2.023	NaN	NaN	0	HC_II	16363
858	AAARLSLTDPLVAER	15	Phospho (STY)		P13224	Platelet glycoprotein Ib beta chain OS=Homo sapiens OX=9606 GN=GP1BB PE=1 SV=1	2	831.932	-3.7908	NaN	NaN	0	HC_II	5235.1
859	AAARLSLTDPLVAER	15	Phospho (STY)		P13224	Platelet glycoprotein Ib beta chain OS=Homo sapiens OX=9606 GN=GP1BB PE=1 SV=1	2	831.932	-3.1031	NaN	NaN	0	HC_II	9807.9
860	AAARLSLTDPLVAER	15	Phospho (STY)		P13224	Platelet glycoprotein Ib beta chain OS=Homo sapiens OX=9606 GN=GP1BB PE=1 SV=1	2	831.932	1.2215	NaN	NaN	0	HC_II	1171300
861	AAARLSLTDPLVAER	15	Phospho (STY)		P13224	Platelet glycoprotein Ib beta chain OS=Homo sapiens OX=9606 GN=GP1BB PE=1 SV=1	3	554.957	0.41139	NaN	NaN	0	HC_II	4950.2
862	AAARLSLTDPLVAER	15	Phospho (STY)		P13224	Platelet glycoprotein Ib beta chain OS=Homo sapiens OX=9606 GN=GP1BB PE=1 SV=1	3	554.957	-1.0243	NaN	NaN	0	HC_II	15242
863	AAARLSLTDPLVAER	15	Phospho (STY)		P13224	Platelet glycoprotein Ib beta chain OS=Homo sapiens OX=9606 GN=GP1BB PE=1 SV=1	2	831.932	-3.6363	NaN	NaN	0	HC_IV	9200.2
864	AAARLSLTDPLVAER	15	Phospho (STY)		P13224	Platelet glycoprotein Ib beta chain OS=Homo sapiens OX=9606 GN=GP1BB PE=1 SV=1	3	554.957	-2.527	NaN	NaN	0	HC_IV	7718.2
865	AAARLSLTDPLVAER	15	Phospho (STY)		P13224	Platelet glycoprotein Ib beta chain OS=Homo sapiens OX=9606 GN=GP1BB PE=1 SV=1	3	554.957	-3.4195	NaN	NaN	0	HC_IV	2640.7
866	AAARLSLTDPLVAER	15	Phospho (STY)		P13224	Platelet glycoprotein Ib beta chain OS=Homo sapiens OX=9606 GN=GP1BB PE=1 SV=1	3	554.957	-2.0758	NaN	NaN	0	HC_IV	6119.6
867	AAARLSLTDPLVAER	15	Phospho (STY)		P13224	Platelet glycoprotein Ib beta chain OS=Homo sapiens OX=9606 GN=GP1BB PE=1 SV=1	2	831.932	1.3126	NaN	NaN	0	HC_IX	10517
868	AAARLSLTDPLVAER	15	Phospho (STY)		P13224	Platelet glycoprotein Ib beta chain OS=Homo sapiens OX=9606 GN=GP1BB PE=1 SV=1	2	831.932	1.0305	NaN	NaN	0	HC_IX	8787.2
869	AAARLSLTDPLVAER	15	Phospho (STY)		P13224	Platelet glycoprotein Ib beta chain OS=Homo sapiens OX=9606 GN=GP1BB PE=1 SV=1	2	831.932	2.2479	NaN	NaN	0	HC_IX	4765.7
870	AAARLSLTDPLVAER	15	Phospho (STY)		P13224	Platelet glycoprotein Ib beta chain OS=Homo sapiens OX=9606 GN=GP1BB PE=1 SV=1	3	554.957	-2.884	NaN	NaN	0	HC_IX	6649.4
871	AAARLSLTDPLVAER	15	Phospho (STY)		P13224	Platelet glycoprotein Ib beta chain OS=Homo sapiens OX=9606 GN=GP1BB PE=1 SV=1	2	831.932	-2.6355	NaN	NaN	0	HC_I	11761
872	AAARLSLTDPLVAER	15	Phospho (STY)		P13224	Platelet glycoprotein Ib beta chain OS=Homo sapiens OX=9606 GN=GP1BB PE=1 SV=1	2	831.932	-2.2207	NaN	NaN	0	HC_I	17427
873	AAARLSLTDPLVAER	15	Phospho (STY)		P13224	Platelet glycoprotein Ib beta chain OS=Homo sapiens OX=9606 GN=GP1BB PE=1 SV=1	3	554.957	-2.1286	NaN	NaN	0	HC_I	6531.9
874	AAARLSLTDPLVAER	15	Phospho (STY)		P13224	Platelet glycoprotein Ib beta chain OS=Homo sapiens OX=9606 GN=GP1BB PE=1 SV=1	3	554.957	-0.61457	NaN	NaN	0	HC_I	20257
875	AAARLSLTDPLVAER	15	Phospho (STY)		P13224	Platelet glycoprotein Ib beta chain OS=Homo sapiens OX=9606 GN=GP1BB PE=1 SV=1	3	554.957	-0.11048	NaN	NaN	0	HC_I	6199.3
876	AAARLSLTDPLVAER	15	Phospho (STY)		P13224	Platelet glycoprotein Ib beta chain OS=Homo sapiens OX=9606 GN=GP1BB PE=1 SV=1	2	831.932	-4.4797	NaN	NaN	0	HC_VIII	5173.4
877	AAARLSLTDPLVAER	15	Phospho (STY)		P13224	Platelet glycoprotein Ib beta chain OS=Homo sapiens OX=9606 GN=GP1BB PE=1 SV=1	2	831.932	3.2563	NaN	NaN	0	HC_VIII	8775.9
878	AAARLSLTDPLVAER	15	Phospho (STY)		P13224	Platelet glycoprotein Ib beta chain OS=Homo sapiens OX=9606 GN=GP1BB PE=1 SV=1	3	554.957	-1.8507	NaN	NaN	0	HC_VIII	4733.6
879	AAARLSLTDPLVAER	15	Phospho (STY)		P13224	Platelet glycoprotein Ib beta chain OS=Homo sapiens OX=9606 GN=GP1BB PE=1 SV=1	3	554.957	-1.8119	NaN	NaN	0	HC_VIII	3580.3
880	AAARLSLTDPLVAER	15	Phospho (STY)		P13224	Platelet glycoprotein Ib beta chain OS=Homo sapiens OX=9606 GN=GP1BB PE=1 SV=1	3	554.957	-1.8948	NaN	NaN	0	HC_VIII	11370
881	AAARLSLTDPLVAER	15	Phospho (STY)		P13224	Platelet glycoprotein Ib beta chain OS=Homo sapiens OX=9606 GN=GP1BB PE=1 SV=1	2	831.932	-1.3605	NaN	NaN	0	HC_VII	25870
882	AAARLSLTDPLVAER	15	Phospho (STY)		P13224	Platelet glycoprotein Ib beta chain OS=Homo sapiens OX=9606 GN=GP1BB PE=1 SV=1	3	554.957	-2.0161	NaN	NaN	0	HC_VII	18414
883	AAARLSLTDPLVAER	15	Phospho (STY)		P13224	Platelet glycoprotein Ib beta chain OS=Homo sapiens OX=9606 GN=GP1BB PE=1 SV=1	3	554.957	-2.4198	NaN	NaN	0	HC_VII	26343
884	AAARLSLTDPLVAER	15	Phospho (STY)		P13224	Platelet glycoprotein Ib beta chain OS=Homo sapiens OX=9606 GN=GP1BB PE=1 SV=1	3	554.957	-4.8459	NaN	NaN	0	HC_VII	7964.1
885	AAARLSLTDPLVAER	15	Phospho (STY)		P13224	Platelet glycoprotein Ib beta chain OS=Homo sapiens OX=9606 GN=GP1BB PE=1 SV=1	3	554.957	-2.6797	NaN	NaN	0	HC_VII	36292
886	AAARLSLTDPLVAER	15	Phospho (STY)		P13224	Platelet glycoprotein Ib beta chain OS=Homo sapiens OX=9606 GN=GP1BB PE=1 SV=1	2	831.932	-0.35959	NaN	NaN	0	HC_VI	13348
887	AAARLSLTDPLVAER	15	Phospho (STY)		P13224	Platelet glycoprotein Ib beta chain OS=Homo sapiens OX=9606 GN=GP1BB PE=1 SV=1	3	554.957	-3.8763	NaN	NaN	0	HC_VI	14361
888	AAARLSLTDPLVAER	15	Phospho (STY)		P13224	Platelet glycoprotein Ib beta chain OS=Homo sapiens OX=9606 GN=GP1BB PE=1 SV=1	2	831.932	-1.0984	NaN	NaN	0	HC_V	9627.9
889	AAARLSLTDPLVAER	15	Phospho (STY)		P13224	Platelet glycoprotein Ib beta chain OS=Homo sapiens OX=9606 GN=GP1BB PE=1 SV=1	2	831.932	0.47429	NaN	NaN	0	HC_V	3976.9
890	AAARLSLTDPLVAER	15	Phospho (STY)		P13224	Platelet glycoprotein Ib beta chain OS=Homo sapiens OX=9606 GN=GP1BB PE=1 SV=1	2	831.932	4.4015	NaN	NaN	0	RA_III	25818
891	AAARLSLTDPLVAER	15	Phospho (STY)		P13224	Platelet glycoprotein Ib beta chain OS=Homo sapiens OX=9606 GN=GP1BB PE=1 SV=1	2	831.932	3.6897	NaN	NaN	0	RA_II	9928.9
892	AAARLSLTDPLVAER	15	Phospho (STY)		P13224	Platelet glycoprotein Ib beta chain OS=Homo sapiens OX=9606 GN=GP1BB PE=1 SV=1	2	831.932	4.4766	NaN	NaN	0	RA_IV	35105
893	AAARLSLTDPLVAER	15	Phospho (STY)		P13224	Platelet glycoprotein Ib beta chain OS=Homo sapiens OX=9606 GN=GP1BB PE=1 SV=1	2	831.932	1.332	NaN	NaN	0	RA_IX	18816
894	AAARLSLTDPLVAER	15	Phospho (STY)		P13224	Platelet glycoprotein Ib beta chain OS=Homo sapiens OX=9606 GN=GP1BB PE=1 SV=1	3	554.957	-4.861	NaN	NaN	0	RA_IX	14315
897	AAARLSLTDPLVAER	15	Phospho (STY)		P13224	Platelet glycoprotein Ib beta chain OS=Homo sapiens OX=9606 GN=GP1BB PE=1 SV=1	2	831.932	0.80543	NaN	NaN	0	RA_VIII	37675
898	AAARLSLTDPLVAER	15	Phospho (STY)		P13224	Platelet glycoprotein Ib beta chain OS=Homo sapiens OX=9606 GN=GP1BB PE=1 SV=1	3	554.957	-2.7297	NaN	NaN	0	RA_VIII	31538
900	AAARLSLTDPLVAER	15	Phospho (STY)		P13224	Platelet glycoprotein Ib beta chain OS=Homo sapiens OX=9606 GN=GP1BB PE=1 SV=1	2	831.932	2.8078	NaN	NaN	0	RA_V	16575
901	AAARLSLTDPLVAER	15	Phospho (STY)		P13224	Platelet glycoprotein Ib beta chain OS=Homo sapiens OX=9606 GN=GP1BB PE=1 SV=1	2	831.932	2.4451	NaN	NaN	0	SLE_A_III	22435
902	AAARLSLTDPLVAER	15	Phospho (STY)		P13224	Platelet glycoprotein Ib beta chain OS=Homo sapiens OX=9606 GN=GP1BB PE=1 SV=1	3	554.957	-2.1002	NaN	NaN	0	SLE_A_III	16055
903	AAARLSLTDPLVAER	15	Phospho (STY)		P13224	Platelet glycoprotein Ib beta chain OS=Homo sapiens OX=9606 GN=GP1BB PE=1 SV=1	3	554.957	-4.6855	NaN	NaN	0	SLE_A_II	16936
904	AAARLSLTDPLVAER	15	Phospho (STY)		P13224	Platelet glycoprotein Ib beta chain OS=Homo sapiens OX=9606 GN=GP1BB PE=1 SV=1	3	554.957	-4.4348	NaN	NaN	0	SLE_A_II	7684.5
905	AAARLSLTDPLVAER	15	Phospho (STY)		P13224	Platelet glycoprotein Ib beta chain OS=Homo sapiens OX=9606 GN=GP1BB PE=1 SV=1	3	554.957	-0.84584	NaN	NaN	0	SLE_A_II	7146.1
906	AAARLSLTDPLVAER	15	Phospho (STY)		P13224	Platelet glycoprotein Ib beta chain OS=Homo sapiens OX=9606 GN=GP1BB PE=1 SV=1	2	831.932	6.7039	NaN	NaN	0	SLE_A_I	4617.4
907	AAARLSLTDPLVAER	15	Phospho (STY)		P13224	Platelet glycoprotein Ib beta chain OS=Homo sapiens OX=9606 GN=GP1BB PE=1 SV=1	3	554.957	-1.4603	NaN	NaN	0	SLE_A_I	9600
908	AAARLSLTDPLVAER	15	Phospho (STY)		P13224	Platelet glycoprotein Ib beta chain OS=Homo sapiens OX=9606 GN=GP1BB PE=1 SV=1	2	831.932	2.2203	NaN	NaN	0	SLE_S_III	153910
909	AAARLSLTDPLVAER	15	Phospho (STY)		P13224	Platelet glycoprotein Ib beta chain OS=Homo sapiens OX=9606 GN=GP1BB PE=1 SV=1	3	554.957	-2.9179	NaN	NaN	0	SLE_S_II	2053.2
910	AAARLSLTDPLVAER	15	Phospho (STY)		P13224	Platelet glycoprotein Ib beta chain OS=Homo sapiens OX=9606 GN=GP1BB PE=1 SV=1	3	554.957	-6.798	NaN	NaN	0	SLE_S_IV	1556.3
911	AAARLSLTDPLVAER	15	Phospho (STY)		P13224	Platelet glycoprotein Ib beta chain OS=Homo sapiens OX=9606 GN=GP1BB PE=1 SV=1	2	831.932	0.76597	NaN	NaN	0	SLE_S_VIII	25330
912	AAARLSLTDPLVAER	15	Phospho (STY)		P13224	Platelet glycoprotein Ib beta chain OS=Homo sapiens OX=9606 GN=GP1BB PE=1 SV=1	2	831.932	2.6139	NaN	NaN	0	SLE_S_VIII	6515.8
913	AAARLSLTDPLVAER	15	Phospho (STY)		P13224	Platelet glycoprotein Ib beta chain OS=Homo sapiens OX=9606 GN=GP1BB PE=1 SV=1	3	554.957	-4.1472	NaN	NaN	0	SLE_S_VIII	5910.7
914	AAARLSLTDPLVAER	15	Phospho (STY)		P13224	Platelet glycoprotein Ib beta chain OS=Homo sapiens OX=9606 GN=GP1BB PE=1 SV=1	3	554.957	-2.5434	NaN	NaN	0	SLE_S_VIII	9349.4
915	AAARLSLTDPLVAER	15	Phospho (STY)		P13224	Platelet glycoprotein Ib beta chain OS=Homo sapiens OX=9606 GN=GP1BB PE=1 SV=1	2	831.932	3.8164	NaN	NaN	0	SLE_S_VII	77036
916	AAARLSLTDPLVAER	15	Phospho (STY)		P13224	Platelet glycoprotein Ib beta chain OS=Homo sapiens OX=9606 GN=GP1BB PE=1 SV=1	2	831.932	5.4977	NaN	NaN	0	SLE_S_V	606000
917	AAARLSLTDPLVAER	15	Phospho (STY)		P13224	Platelet glycoprotein Ib beta chain OS=Homo sapiens OX=9606 GN=GP1BB PE=1 SV=1	2	831.932	0.85668	NaN	NaN	0	HC_XIV	12966
918	AAARLSLTDPLVAER	15	Phospho (STY)		P13224	Platelet glycoprotein Ib beta chain OS=Homo sapiens OX=9606 GN=GP1BB PE=1 SV=1	2	831.932	-2.4131	NaN	NaN	0	HC_XI	23414
919	AAARLSLTDPLVAER	15	Phospho (STY)		P13224	Platelet glycoprotein Ib beta chain OS=Homo sapiens OX=9606 GN=GP1BB PE=1 SV=1	3	554.957	-4.5624	NaN	NaN	0	HC_XI	10352
920	AAARLSLTDPLVAER	15	Phospho (STY)		P13224	Platelet glycoprotein Ib beta chain OS=Homo sapiens OX=9606 GN=GP1BB PE=1 SV=1	2	831.932	-0.2656	NaN	NaN	0	HC_XV	8564.5
921	AAARLSLTDPLVAER	15	Phospho (STY)		P13224	Platelet glycoprotein Ib beta chain OS=Homo sapiens OX=9606 GN=GP1BB PE=1 SV=1	2	831.932	-0.6666	NaN	NaN	0	HC_XV	7498.7
922	AAARLSLTDPLVAER	15	Phospho (STY)		P13224	Platelet glycoprotein Ib beta chain OS=Homo sapiens OX=9606 GN=GP1BB PE=1 SV=1	3	554.957	-0.49983	NaN	NaN	0	HC_XV	6064.5
923	AAARLSLTDPLVAER	15	Phospho (STY)		P13224	Platelet glycoprotein Ib beta chain OS=Homo sapiens OX=9606 GN=GP1BB PE=1 SV=1	3	554.957	-2.4327	NaN	NaN	0	HC_XV	27171
924	AAARLSLTDPLVAER	15	Phospho (STY)		P13224	Platelet glycoprotein Ib beta chain OS=Homo sapiens OX=9606 GN=GP1BB PE=1 SV=1	3	554.957	-3.7229	NaN	NaN	0	HC_X	5070.5
925	AAARLSLTDPLVAER	15	Phospho (STY)		P13224	Platelet glycoprotein Ib beta chain OS=Homo sapiens OX=9606 GN=GP1BB PE=1 SV=1	2	831.932	-0.2164	NaN	NaN	0	RA_XVIII	14144
926	AAARLSLTDPLVAER	15	Phospho (STY)		P13224	Platelet glycoprotein Ib beta chain OS=Homo sapiens OX=9606 GN=GP1BB PE=1 SV=1	3	554.957	-3.7483	NaN	NaN	0	RA_XV	6413.4
927	AAARLSLTDPLVAER	15	Phospho (STY)		P13224	Platelet glycoprotein Ib beta chain OS=Homo sapiens OX=9606 GN=GP1BB PE=1 SV=1	2	831.932	-1.0455	NaN	NaN	0	SLE_A_IV	14293
928	AAARLSLTDPLVAER	15	Phospho (STY)		P13224	Platelet glycoprotein Ib beta chain OS=Homo sapiens OX=9606 GN=GP1BB PE=1 SV=1	3	554.957	-5.0334	NaN	NaN	0	SLE_A_IV	21021
929	AAARLSLTDPLVAER	15	Phospho (STY)		P13224	Platelet glycoprotein Ib beta chain OS=Homo sapiens OX=9606 GN=GP1BB PE=1 SV=1	3	554.957	-5.1533	NaN	NaN	0	SLE_A_IV	11707
930	AAARLSLTDPLVAER	15	Phospho (STY)		P13224	Platelet glycoprotein Ib beta chain OS=Homo sapiens OX=9606 GN=GP1BB PE=1 SV=1	3	554.957	-1.9437	NaN	NaN	0	SLE_A_IV	13212
931	AAARLSLTDPLVAER	15	Phospho (STY)		P13224	Platelet glycoprotein Ib beta chain OS=Homo sapiens OX=9606 GN=GP1BB PE=1 SV=1	3	554.957	-2.9391	NaN	NaN	0	SLE_A_VI	3006.9
932	AAARLSLTDPLVAER	15	Phospho (STY)		P13224	Platelet glycoprotein Ib beta chain OS=Homo sapiens OX=9606 GN=GP1BB PE=1 SV=1	2	831.932	-0.91535	NaN	NaN	0	SLE_A_V	8222.7
933	AAARLSLTDPLVAER	15	Phospho (STY)		P13224	Platelet glycoprotein Ib beta chain OS=Homo sapiens OX=9606 GN=GP1BB PE=1 SV=1	3	554.957	-4.8313	NaN	NaN	0	SLE_A_V	7930.8
934	AAARLSLTDPLVAER	15	Phospho (STY)		P13224	Platelet glycoprotein Ib beta chain OS=Homo sapiens OX=9606 GN=GP1BB PE=1 SV=1	2	831.932	-3.1459	NaN	NaN	0	SLE_S_IX	9040.1
935	AAARLSLTDPLVAER	15	Phospho (STY)		P13224	Platelet glycoprotein Ib beta chain OS=Homo sapiens OX=9606 GN=GP1BB PE=1 SV=1	2	831.932	-1.8022	NaN	NaN	0	SLE_S_XIV	2645.8
936	AAARLSLTDPLVAER	15	Phospho (STY)		P13224	Platelet glycoprotein Ib beta chain OS=Homo sapiens OX=9606 GN=GP1BB PE=1 SV=1	3	554.957	-7.5678	NaN	NaN	0	SLE_S_XIV	2948.7
937	AAARLSLTDPLVAER	15	2 Phospho (STY)	_AAARLpSLpTDPLVAER_	P13224	Platelet glycoprotein Ib beta chain OS=Homo sapiens OX=9606 GN=GP1BB PE=1 SV=1	3	581.613	-1.5446	0.00076846	59.689	1	HC_III	91777
938	AAARLSLTDPLVAER	15	2 Phospho (STY)	_AAARLpSLpTDPLVAER_	P13224	Platelet glycoprotein Ib beta chain OS=Homo sapiens OX=9606 GN=GP1BB PE=1 SV=1	2	871.916	3.2115	0.01835	73.012	1	HC_III	749670
939	AAARLSLTDPLVAER	15	2 Phospho (STY)	_AAARLpSLpTDPLVAER_	P13224	Platelet glycoprotein Ib beta chain OS=Homo sapiens OX=9606 GN=GP1BB PE=1 SV=1	2	871.916	-0.79307	0.014188	111.27	1	HC_II	749880
940	AAARLSLTDPLVAER	15	2 Phospho (STY)	_AAARLpSLpTDPLVAER_	P13224	Platelet glycoprotein Ib beta chain OS=Homo sapiens OX=9606 GN=GP1BB PE=1 SV=1	3	581.613	-1.3949	0.00022345	71.471	1	HC_IV	214810
941	AAARLSLTDPLVAER	15	2 Phospho (STY)	_AAARLpSLpTDPLVAER_	P13224	Platelet glycoprotein Ib beta chain OS=Homo sapiens OX=9606 GN=GP1BB PE=1 SV=1	2	871.916	-0.20019	2.1073e-09	196.04	1	HC_IV	1681000
942	AAARLSLTDPLVAER	15	2 Phospho (STY)	_AAARLpSLpTDPLVAER_	P13224	Platelet glycoprotein Ib beta chain OS=Homo sapiens OX=9606 GN=GP1BB PE=1 SV=1	3	581.613	-1.9106	2.5287e-06	83.358	1	HC_IX	332590
943	AAARLSLTDPLVAER	15	2 Phospho (STY)	_AAARLpSLpTDPLVAER_	P13224	Platelet glycoprotein Ib beta chain OS=Homo sapiens OX=9606 GN=GP1BB PE=1 SV=1	2	871.916	2.9368	0.0099022	86.036	1	HC_IX	1367200
944	AAARLSLTDPLVAER	15	2 Phospho (STY)	_AAARLpSLpTDPLVAER_	P13224	Platelet glycoprotein Ib beta chain OS=Homo sapiens OX=9606 GN=GP1BB PE=1 SV=1	3	581.613	-2.0065	0.00073734	84.309	1	HC_I	148000
945	AAARLSLTDPLVAER	15	2 Phospho (STY)	_AAARLpSLpTDPLVAER_	P13224	Platelet glycoprotein Ib beta chain OS=Homo sapiens OX=9606 GN=GP1BB PE=1 SV=1	2	871.916	-0.44863	0.010358	93.517	1	HC_I	874980
946	AAARLSLTDPLVAER	15	2 Phospho (STY)	_AAARLpSLpTDPLVAER_	P13224	Platelet glycoprotein Ib beta chain OS=Homo sapiens OX=9606 GN=GP1BB PE=1 SV=1	3	581.613	-1.9082	0.00087402	79.182	1	HC_VIII	216690
947	AAARLSLTDPLVAER	15	2 Phospho (STY)	_AAARLpSLpTDPLVAER_	P13224	Platelet glycoprotein Ib beta chain OS=Homo sapiens OX=9606 GN=GP1BB PE=1 SV=1	2	871.916	2.975	0.0099022	92.369	1	HC_VIII	1261600
948	AAARLSLTDPLVAER	15	2 Phospho (STY)	_AAARLpSLpTDPLVAER_	P13224	Platelet glycoprotein Ib beta chain OS=Homo sapiens OX=9606 GN=GP1BB PE=1 SV=1	3	581.613	-0.97618	0.00078874	76.117	1	HC_VII	321060
949	AAARLSLTDPLVAER	15	2 Phospho (STY)	_AAARLpSLpTDPLVAER_	P13224	Platelet glycoprotein Ib beta chain OS=Homo sapiens OX=9606 GN=GP1BB PE=1 SV=1	2	871.916	-0.69825	0.0054229	104.3	1	HC_VII	1581700
950	AAARLSLTDPLVAER	15	2 Phospho (STY)	_AAARLpSLpTDPLVAER_	P13224	Platelet glycoprotein Ib beta chain OS=Homo sapiens OX=9606 GN=GP1BB PE=1 SV=1	3	581.613	-1.4346	0.00079374	73.012	1	HC_VI	277160
951	AAARLSLTDPLVAER	15	2 Phospho (STY)	_AAARLpSLpTDPLVAER_	P13224	Platelet glycoprotein Ib beta chain OS=Homo sapiens OX=9606 GN=GP1BB PE=1 SV=1	3	581.613	-1.2853	0.017944	48.945	1	HC_V	187280
956	AAARLSLTDPLVAER	15	2 Phospho (STY)	_AAARLpSLpTDPLVAER_	P13224	Platelet glycoprotein Ib beta chain OS=Homo sapiens OX=9606 GN=GP1BB PE=1 SV=1	2	871.916	4.1764	0.0028922	70.793	1	SLE_S_I	342800
957	AAARLSLTDPLVAER	15	2 Phospho (STY)	_AAARLpSLpTDPLVAER_	P13224	Platelet glycoprotein Ib beta chain OS=Homo sapiens OX=9606 GN=GP1BB PE=1 SV=1	2	871.916	2.2949	0.0092847	74.561	1	SLE_S_V	114220
958	AAARLSLTDPLVAER	15	2 Phospho (STY)	_AAARLpSLpTDPLVAER_	P13224	Platelet glycoprotein Ib beta chain OS=Homo sapiens OX=9606 GN=GP1BB PE=1 SV=1	2	871.916	0.15777	0.0073288	67.057	1	HC_XIII	264230
959	AAARLSLTDPLVAER	15	2 Phospho (STY)	_AAARLpSLpTDPLVAER_	P13224	Platelet glycoprotein Ib beta chain OS=Homo sapiens OX=9606 GN=GP1BB PE=1 SV=1	2	871.916	-1.6463	0.0020043	92.15	1	HC_XII	405290
960	AAARLSLTDPLVAER	15	2 Phospho (STY)	_AAARLpSLpTDPLVAER_	P13224	Platelet glycoprotein Ib beta chain OS=Homo sapiens OX=9606 GN=GP1BB PE=1 SV=1	3	581.613	-5.3737	0.0037606	72.311	1	HC_XIV	543000
961	AAARLSLTDPLVAER	15	2 Phospho (STY)	_AAARLpSLpTDPLVAER_	P13224	Platelet glycoprotein Ib beta chain OS=Homo sapiens OX=9606 GN=GP1BB PE=1 SV=1	2	871.916	-1.0068	0.017225	141.84	1	HC_XIV	1519500
962	AAARLSLTDPLVAER	15	2 Phospho (STY)	_AAARLpSLpTDPLVAER_	P13224	Platelet glycoprotein Ib beta chain OS=Homo sapiens OX=9606 GN=GP1BB PE=1 SV=1	3	581.613	-3.1976	0.0068408	62.304	1	HC_XV	458090
963	AAARLSLTDPLVAER	15	2 Phospho (STY)	_AAARLpSLpTDPLVAER_	P13224	Platelet glycoprotein Ib beta chain OS=Homo sapiens OX=9606 GN=GP1BB PE=1 SV=1	2	871.916	1.1268	0.021607	142.74	1	HC_XV	1281600
964	AAARLSLTDPLVAER	15	2 Phospho (STY)	_AAARLpSLpTDPLVAER_	P13224	Platelet glycoprotein Ib beta chain OS=Homo sapiens OX=9606 GN=GP1BB PE=1 SV=1	2	871.916	-0.99901	0.030846	75.312	1	HC_X	449120
965	AAARLSLTDPLVAER	15	2 Phospho (STY)	_AAARLpSLpTDPLVAER_	P13224	Platelet glycoprotein Ib beta chain OS=Homo sapiens OX=9606 GN=GP1BB PE=1 SV=1	2	871.916	0.2958	0.012497	118.07	1	RA_XIII	321960
966	AAARLSLTDPLVAER	15	2 Phospho (STY)	_AAARLpSLpTDPLVAER_	P13224	Platelet glycoprotein Ib beta chain OS=Homo sapiens OX=9606 GN=GP1BB PE=1 SV=1	2	871.916	1.0183	0.0073288	61.319	1	RA_XIV	165750
967	AAARLSLTDPLVAER	15	2 Phospho (STY)	_AAARLpSLpTDPLVAER_	P13224	Platelet glycoprotein Ib beta chain OS=Homo sapiens OX=9606 GN=GP1BB PE=1 SV=1	3	581.613	-4.8094	0.00080298	45.459	1	RA_XI	161020
968	AAARLSLTDPLVAER	15	2 Phospho (STY)	_AAARLpSLpTDPLVAER_	P13224	Platelet glycoprotein Ib beta chain OS=Homo sapiens OX=9606 GN=GP1BB PE=1 SV=1	2	871.916	0.89463	0.010865	115.41	1	RA_XI	433030
969	AAARLSLTDPLVAER	15	2 Phospho (STY)	_AAARLpSLpTDPLVAER_	P13224	Platelet glycoprotein Ib beta chain OS=Homo sapiens OX=9606 GN=GP1BB PE=1 SV=1	2	871.916	0.23675	0.013548	112.49	1	RA_XVII	319240
970	AAARLSLTDPLVAER	15	2 Phospho (STY)	_AAARLpSLpTDPLVAER_	P13224	Platelet glycoprotein Ib beta chain OS=Homo sapiens OX=9606 GN=GP1BB PE=1 SV=1	2	871.916	0.74772	0.0083489	60.14	1	RA_XVI	123170
971	AAARLSLTDPLVAER	15	2 Phospho (STY)	_AAARLpSLpTDPLVAER_	P13224	Platelet glycoprotein Ib beta chain OS=Homo sapiens OX=9606 GN=GP1BB PE=1 SV=1	2	871.916	-0.44947	0.01055	83.077	1	RA_XV	257800
972	AAARLSLTDPLVAER	15	2 Phospho (STY)	_AAARLpSLpTDPLVAER_	P13224	Platelet glycoprotein Ib beta chain OS=Homo sapiens OX=9606 GN=GP1BB PE=1 SV=1	3	581.613	-0.86562	0.03986	43.904	1	RA_X	93056
973	AAARLSLTDPLVAER	15	2 Phospho (STY)	_AAARLpSLpTDPLVAER_	P13224	Platelet glycoprotein Ib beta chain OS=Homo sapiens OX=9606 GN=GP1BB PE=1 SV=1	2	871.916	2.1549	0.010553	131.02	1	RA_X	307630
974	AAARLSLTDPLVAER	15	2 Phospho (STY)	_AAARLpSLpTDPLVAER_	P13224	Platelet glycoprotein Ib beta chain OS=Homo sapiens OX=9606 GN=GP1BB PE=1 SV=1	2	871.916	0.29098	0.0074263	116.6	1	SLE_A_IV	508550
975	AAARLSLTDPLVAER	15	2 Phospho (STY)	_AAARLpSLpTDPLVAER_	P13224	Platelet glycoprotein Ib beta chain OS=Homo sapiens OX=9606 GN=GP1BB PE=1 SV=1	2	871.916	-0.2311	0.013063	108.39	1	SLE_A_VII	353130
976	AAARLSLTDPLVAER	15	2 Phospho (STY)	_AAARLpSLpTDPLVAER_	P13224	Platelet glycoprotein Ib beta chain OS=Homo sapiens OX=9606 GN=GP1BB PE=1 SV=1	2	871.916	2.2742	0.00010285	92.15	1	SLE_A_VI	300430
977	AAARLSLTDPLVAER	15	2 Phospho (STY)	_AAARLpSLpTDPLVAER_	P13224	Platelet glycoprotein Ib beta chain OS=Homo sapiens OX=9606 GN=GP1BB PE=1 SV=1	2	871.916	0.044373	0.013063	108.39	1	SLE_A_V	461880
978	AAARLSLTDPLVAER	15	2 Phospho (STY)	_AAARLpSLpTDPLVAER_	P13224	Platelet glycoprotein Ib beta chain OS=Homo sapiens OX=9606 GN=GP1BB PE=1 SV=1	3	581.613	-5.6385	0.028179	58.061	1	SLE_S_IX	211600
979	AAARLSLTDPLVAER	15	2 Phospho (STY)	_AAARLpSLpTDPLVAER_	P13224	Platelet glycoprotein Ib beta chain OS=Homo sapiens OX=9606 GN=GP1BB PE=1 SV=1	2	871.916	-0.2293	0.0070534	103.04	1	SLE_S_IX	573770
980	AAARLSLTDPLVAER	15	2 Phospho (STY)	_AAARLpSLpTDPLVAER_	P13224	Platelet glycoprotein Ib beta chain OS=Homo sapiens OX=9606 GN=GP1BB PE=1 SV=1	2	871.916	0.53174	0.041919	47.148	1	SLE_S_XIII	186900
981	AAARLSLTDPLVAER	15	2 Phospho (STY)	_AAARLpSLpTDPLVAER_	P13224	Platelet glycoprotein Ib beta chain OS=Homo sapiens OX=9606 GN=GP1BB PE=1 SV=1	3	581.613	-4.1353	0.0052477	60.14	1	SLE_S_XII	209360
982	AAARLSLTDPLVAER	15	2 Phospho (STY)	_AAARLpSLpTDPLVAER_	P13224	Platelet glycoprotein Ib beta chain OS=Homo sapiens OX=9606 GN=GP1BB PE=1 SV=1	2	871.916	1.1681	0.022528	125.77	1	SLE_S_XII	648030
983	AAARLSLTDPLVAER	15	2 Phospho (STY)	_AAARLpSLpTDPLVAER_	P13224	Platelet glycoprotein Ib beta chain OS=Homo sapiens OX=9606 GN=GP1BB PE=1 SV=1	2	871.916	0.033687	0.011658	83.077	1	SLE_S_XIV	420130
984	AAARLSLTDPLVAER	15	2 Phospho (STY)	_AAARLpSLpTDPLVAER_	P13224	Platelet glycoprotein Ib beta chain OS=Homo sapiens OX=9606 GN=GP1BB PE=1 SV=1	2	871.916	0.68269	0.010223	89.489	1	SLE_S_X	269380
985	AAARLSLTDPLVAER	15	2 Phospho (STY)		P13224	Platelet glycoprotein Ib beta chain OS=Homo sapiens OX=9606 GN=GP1BB PE=1 SV=1	3	581.613	-1.0727	NaN	NaN	0	HC_II	128680
986	AAARLSLTDPLVAER	15	2 Phospho (STY)		P13224	Platelet glycoprotein Ib beta chain OS=Homo sapiens OX=9606 GN=GP1BB PE=1 SV=1	2	871.916	-0.98871	NaN	NaN	0	HC_VI	1598300
987	AAARLSLTDPLVAER	15	2 Phospho (STY)		P13224	Platelet glycoprotein Ib beta chain OS=Homo sapiens OX=9606 GN=GP1BB PE=1 SV=1	2	871.916	0.74534	NaN	NaN	0	HC_V	1372400
989	AAARLSLTDPLVAER	15	2 Phospho (STY)		P13224	Platelet glycoprotein Ib beta chain OS=Homo sapiens OX=9606 GN=GP1BB PE=1 SV=1	3	581.613	-2.5852	NaN	NaN	0	SLE_A_II	14544
990	AAARLSLTDPLVAER	15	2 Phospho (STY)		P13224	Platelet glycoprotein Ib beta chain OS=Homo sapiens OX=9606 GN=GP1BB PE=1 SV=1	3	581.613	-0.061775	NaN	NaN	0	SLE_A_I	20289
991	AAARLSLTDPLVAER	15	2 Phospho (STY)		P13224	Platelet glycoprotein Ib beta chain OS=Homo sapiens OX=9606 GN=GP1BB PE=1 SV=1	3	581.613	-0.65394	NaN	NaN	0	SLE_S_III	1879.1
992	AAARLSLTDPLVAER	15	2 Phospho (STY)		P13224	Platelet glycoprotein Ib beta chain OS=Homo sapiens OX=9606 GN=GP1BB PE=1 SV=1	3	581.613	-1.6952	NaN	NaN	0	SLE_S_II	21436
993	AAARLSLTDPLVAER	15	2 Phospho (STY)		P13224	Platelet glycoprotein Ib beta chain OS=Homo sapiens OX=9606 GN=GP1BB PE=1 SV=1	2	871.916	3.1213	NaN	NaN	0	SLE_S_IV	63205
994	AAARLSLTDPLVAER	15	2 Phospho (STY)		P13224	Platelet glycoprotein Ib beta chain OS=Homo sapiens OX=9606 GN=GP1BB PE=1 SV=1	3	581.613	-1.2958	NaN	NaN	0	SLE_S_I	50460
995	AAARLSLTDPLVAER	15	2 Phospho (STY)		P13224	Platelet glycoprotein Ib beta chain OS=Homo sapiens OX=9606 GN=GP1BB PE=1 SV=1	2	871.916	4.1714	NaN	NaN	0	SLE_S_VIII	318660
996	AAARLSLTDPLVAER	15	2 Phospho (STY)		P13224	Platelet glycoprotein Ib beta chain OS=Homo sapiens OX=9606 GN=GP1BB PE=1 SV=1	3	581.613	-1.719	NaN	NaN	0	SLE_S_VIII	40521
997	AAARLSLTDPLVAER	15	2 Phospho (STY)		P13224	Platelet glycoprotein Ib beta chain OS=Homo sapiens OX=9606 GN=GP1BB PE=1 SV=1	2	871.916	3.3056	NaN	NaN	0	SLE_S_VII	177100
998	AAARLSLTDPLVAER	15	2 Phospho (STY)		P13224	Platelet glycoprotein Ib beta chain OS=Homo sapiens OX=9606 GN=GP1BB PE=1 SV=1	3	581.613	-2.5291	NaN	NaN	0	SLE_S_VII	44729
999	AAARLSLTDPLVAER	15	2 Phospho (STY)		P13224	Platelet glycoprotein Ib beta chain OS=Homo sapiens OX=9606 GN=GP1BB PE=1 SV=1	3	581.613	-1.5573	NaN	NaN	0	SLE_S_VI	5860.5
1000	AAARLSLTDPLVAER	15	2 Phospho (STY)		P13224	Platelet glycoprotein Ib beta chain OS=Homo sapiens OX=9606 GN=GP1BB PE=1 SV=1	3	581.613	-3.7077	NaN	NaN	0	SLE_S_V	17603
1001	AAARLSLTDPLVAER	15	2 Phospho (STY)		P13224	Platelet glycoprotein Ib beta chain OS=Homo sapiens OX=9606 GN=GP1BB PE=1 SV=1	3	581.613	-3.0854	NaN	NaN	0	HC_XIII	60850
1002	AAARLSLTDPLVAER	15	2 Phospho (STY)		P13224	Platelet glycoprotein Ib beta chain OS=Homo sapiens OX=9606 GN=GP1BB PE=1 SV=1	3	581.613	-2.2954	NaN	NaN	0	HC_XII	2291.9
1003	AAARLSLTDPLVAER	15	2 Phospho (STY)		P13224	Platelet glycoprotein Ib beta chain OS=Homo sapiens OX=9606 GN=GP1BB PE=1 SV=1	3	581.613	-6.733	NaN	NaN	0	HC_XII	4689.3
1004	AAARLSLTDPLVAER	15	2 Phospho (STY)		P13224	Platelet glycoprotein Ib beta chain OS=Homo sapiens OX=9606 GN=GP1BB PE=1 SV=1	3	581.613	-4.1129	NaN	NaN	0	HC_XIV	3780.2
1005	AAARLSLTDPLVAER	15	2 Phospho (STY)		P13224	Platelet glycoprotein Ib beta chain OS=Homo sapiens OX=9606 GN=GP1BB PE=1 SV=1	2	871.916	-1.5423	NaN	NaN	0	HC_XI	5459.1
1006	AAARLSLTDPLVAER	15	2 Phospho (STY)		P13224	Platelet glycoprotein Ib beta chain OS=Homo sapiens OX=9606 GN=GP1BB PE=1 SV=1	3	581.613	-2.6823	NaN	NaN	0	HC_XV	4313.7
1007	AAARLSLTDPLVAER	15	2 Phospho (STY)		P13224	Platelet glycoprotein Ib beta chain OS=Homo sapiens OX=9606 GN=GP1BB PE=1 SV=1	3	581.613	-5.0565	NaN	NaN	0	HC_X	111640
1008	AAARLSLTDPLVAER	15	2 Phospho (STY)		P13224	Platelet glycoprotein Ib beta chain OS=Homo sapiens OX=9606 GN=GP1BB PE=1 SV=1	3	581.613	-4.5737	NaN	NaN	0	RA_XIII	123400
1009	AAARLSLTDPLVAER	15	2 Phospho (STY)		P13224	Platelet glycoprotein Ib beta chain OS=Homo sapiens OX=9606 GN=GP1BB PE=1 SV=1	2	871.916	-0.17935	NaN	NaN	0	RA_XII	140940
1010	AAARLSLTDPLVAER	15	2 Phospho (STY)		P13224	Platelet glycoprotein Ib beta chain OS=Homo sapiens OX=9606 GN=GP1BB PE=1 SV=1	3	581.613	-3.7209	NaN	NaN	0	RA_XII	54340
1011	AAARLSLTDPLVAER	15	2 Phospho (STY)		P13224	Platelet glycoprotein Ib beta chain OS=Homo sapiens OX=9606 GN=GP1BB PE=1 SV=1	3	581.613	-2.9705	NaN	NaN	0	RA_XIV	53346
1012	AAARLSLTDPLVAER	15	2 Phospho (STY)		P13224	Platelet glycoprotein Ib beta chain OS=Homo sapiens OX=9606 GN=GP1BB PE=1 SV=1	3	581.613	-7.0159	NaN	NaN	0	RA_XI	4231.4
1013	AAARLSLTDPLVAER	15	2 Phospho (STY)		P13224	Platelet glycoprotein Ib beta chain OS=Homo sapiens OX=9606 GN=GP1BB PE=1 SV=1	2	871.916	0.52194	NaN	NaN	0	RA_XVIII	106360
1014	AAARLSLTDPLVAER	15	2 Phospho (STY)		P13224	Platelet glycoprotein Ib beta chain OS=Homo sapiens OX=9606 GN=GP1BB PE=1 SV=1	3	581.613	-3.9532	NaN	NaN	0	RA_XVIII	36833
1015	AAARLSLTDPLVAER	15	2 Phospho (STY)		P13224	Platelet glycoprotein Ib beta chain OS=Homo sapiens OX=9606 GN=GP1BB PE=1 SV=1	3	581.613	-5.8807	NaN	NaN	0	RA_XVII	151320
1016	AAARLSLTDPLVAER	15	2 Phospho (STY)		P13224	Platelet glycoprotein Ib beta chain OS=Homo sapiens OX=9606 GN=GP1BB PE=1 SV=1	3	581.613	-4.026	NaN	NaN	0	RA_XVI	48444
1017	AAARLSLTDPLVAER	15	2 Phospho (STY)		P13224	Platelet glycoprotein Ib beta chain OS=Homo sapiens OX=9606 GN=GP1BB PE=1 SV=1	3	581.613	-4.1744	NaN	NaN	0	RA_XV	114330
1018	AAARLSLTDPLVAER	15	2 Phospho (STY)		P13224	Platelet glycoprotein Ib beta chain OS=Homo sapiens OX=9606 GN=GP1BB PE=1 SV=1	3	581.613	-5.5328	NaN	NaN	0	SLE_A_IV	234190
1019	AAARLSLTDPLVAER	15	2 Phospho (STY)		P13224	Platelet glycoprotein Ib beta chain OS=Homo sapiens OX=9606 GN=GP1BB PE=1 SV=1	3	581.613	-5.1832	NaN	NaN	0	SLE_A_VII	118020
1020	AAARLSLTDPLVAER	15	2 Phospho (STY)		P13224	Platelet glycoprotein Ib beta chain OS=Homo sapiens OX=9606 GN=GP1BB PE=1 SV=1	3	581.613	-1.3554	NaN	NaN	0	SLE_A_VI	9142.7
1021	AAARLSLTDPLVAER	15	2 Phospho (STY)		P13224	Platelet glycoprotein Ib beta chain OS=Homo sapiens OX=9606 GN=GP1BB PE=1 SV=1	2	871.916	-4.8453	NaN	NaN	0	SLE_S_IX	2357.5
1022	AAARLSLTDPLVAER	15	2 Phospho (STY)		P13224	Platelet glycoprotein Ib beta chain OS=Homo sapiens OX=9606 GN=GP1BB PE=1 SV=1	3	581.613	-3.8947	NaN	NaN	0	SLE_S_XII	3964.3
1023	AAARLSLTDPLVAER	15	2 Phospho (STY)		P13224	Platelet glycoprotein Ib beta chain OS=Homo sapiens OX=9606 GN=GP1BB PE=1 SV=1	3	581.613	-3.6591	NaN	NaN	0	SLE_S_XIV	14575
1024	AAARLSLTDPLVAER	15	2 Phospho (STY)		P13224	Platelet glycoprotein Ib beta chain OS=Homo sapiens OX=9606 GN=GP1BB PE=1 SV=1	2	871.916	-1.0904	NaN	NaN	0	SLE_S_XI	198660
1392	AAAVAAPLAAGGEEAAATTSVPGSPGLPGR	30	Acetyl (Protein N-term),Phospho (STY)	_(ac)AAAVAAPLAAGGEEAAATTSVPGpSPGLPGR_	O75427	Leucine-rich repeat and calponin homology domain-containing protein 4 OS=Homo sapiens OX=9606 GN=LRCH4 PE=1 SV=2	3	913.783	5.205	3.6253e-26	105.94	1	HC_III	995980
1393	AAAVAAPLAAGGEEAAATTSVPGSPGLPGR	30	Acetyl (Protein N-term),Phospho (STY)	_(ac)AAAVAAPLAAGGEEAAATTSVPGpSPGLPGR_	O75427	Leucine-rich repeat and calponin homology domain-containing protein 4 OS=Homo sapiens OX=9606 GN=LRCH4 PE=1 SV=2	3	913.783	2.6916	5.3136e-27	135.14	1	HC_II	888560
1394	AAAVAAPLAAGGEEAAATTSVPGSPGLPGR	30	Acetyl (Protein N-term),Phospho (STY)	_(ac)AAAVAAPLAAGGEEAAATTSVPGpSPGLPGR_	O75427	Leucine-rich repeat and calponin homology domain-containing protein 4 OS=Homo sapiens OX=9606 GN=LRCH4 PE=1 SV=2	3	913.783	2.5367	6.7842e-36	153.84	1	HC_IV	1564000
1395	AAAVAAPLAAGGEEAAATTSVPGSPGLPGR	30	Acetyl (Protein N-term),Phospho (STY)	_(ac)AAAVAAPLAAGGEEAAATTSVPGpSPGLPGR_	O75427	Leucine-rich repeat and calponin homology domain-containing protein 4 OS=Homo sapiens OX=9606 GN=LRCH4 PE=1 SV=2	3	913.783	6.3178	9.7374e-18	103.52	1	HC_IX	1181600
1396	AAAVAAPLAAGGEEAAATTSVPGSPGLPGR	30	Acetyl (Protein N-term),Phospho (STY)	_(ac)AAAVAAPLAAGGEEAAATTSVPGpSPGLPGR_	O75427	Leucine-rich repeat and calponin homology domain-containing protein 4 OS=Homo sapiens OX=9606 GN=LRCH4 PE=1 SV=2	3	913.783	0.57084	5.1834e-27	87.331	1	HC_I	781670
1397	AAAVAAPLAAGGEEAAATTSVPGSPGLPGR	30	Acetyl (Protein N-term),Phospho (STY)	_(ac)AAAVAAPLAAGGEEAAATTSVPGpSPGLPGR_	O75427	Leucine-rich repeat and calponin homology domain-containing protein 4 OS=Homo sapiens OX=9606 GN=LRCH4 PE=1 SV=2	3	913.783	5.2888	1.5665e-26	129.81	1	HC_VIII	1085600
1398	AAAVAAPLAAGGEEAAATTSVPGSPGLPGR	30	Acetyl (Protein N-term),Phospho (STY)	_(ac)AAAVAAPLAAGGEEAAATTSVPGpSPGLPGR_	O75427	Leucine-rich repeat and calponin homology domain-containing protein 4 OS=Homo sapiens OX=9606 GN=LRCH4 PE=1 SV=2	3	913.783	3.1118	1.2536e-30	141.66	1	HC_VII	1542200
1399	AAAVAAPLAAGGEEAAATTSVPGSPGLPGR	30	Acetyl (Protein N-term),Phospho (STY)	_(ac)AAAVAAPLAAGGEEAAATTSVPGpSPGLPGR_	O75427	Leucine-rich repeat and calponin homology domain-containing protein 4 OS=Homo sapiens OX=9606 GN=LRCH4 PE=1 SV=2	3	913.783	3.4509	1.7044e-24	132.4	1	HC_VI	1595000
1400	AAAVAAPLAAGGEEAAATTSVPGSPGLPGR	30	Acetyl (Protein N-term),Phospho (STY)	_(ac)AAAVAAPLAAGGEEAAATTSVPGpSPGLPGR_	O75427	Leucine-rich repeat and calponin homology domain-containing protein 4 OS=Homo sapiens OX=9606 GN=LRCH4 PE=1 SV=2	3	913.783	0.4781	2.8821e-30	123.14	1	HC_V	1560100
1403	AAAVAAPLAAGGEEAAATTSVPGSPGLPGR	30	Acetyl (Protein N-term),Phospho (STY)	_(ac)AAAVAAPLAAGGEEAAATTSVPGpSPGLPGR_	O75427	Leucine-rich repeat and calponin homology domain-containing protein 4 OS=Homo sapiens OX=9606 GN=LRCH4 PE=1 SV=2	3	913.783	0.95724	4.6945e-06	53.335	1	HC_XIII	27755
1404	AAAVAAPLAAGGEEAAATTSVPGSPGLPGR	30	Acetyl (Protein N-term),Phospho (STY)	_(ac)AAAVAAPLAAGGEEAAATTSVPGpSPGLPGR_	O75427	Leucine-rich repeat and calponin homology domain-containing protein 4 OS=Homo sapiens OX=9606 GN=LRCH4 PE=1 SV=2	3	913.783	2.8542	1.8092e-10	62.239	1	HC_XII	68245
1405	AAAVAAPLAAGGEEAAATTSVPGSPGLPGR	30	Acetyl (Protein N-term),Phospho (STY)	_(ac)AAAVAAPLAAGGEEAAATTSVPGpSPGLPGR_	O75427	Leucine-rich repeat and calponin homology domain-containing protein 4 OS=Homo sapiens OX=9606 GN=LRCH4 PE=1 SV=2	3	913.783	3.055	3.9531e-24	115.68	1	HC_XIV	163850
1406	AAAVAAPLAAGGEEAAATTSVPGSPGLPGR	30	Acetyl (Protein N-term),Phospho (STY)	_(ac)AAAVAAPLAAGGEEAAATTSVPGpSPGLPGR_	O75427	Leucine-rich repeat and calponin homology domain-containing protein 4 OS=Homo sapiens OX=9606 GN=LRCH4 PE=1 SV=2	3	913.783	2.0181	2.2929e-17	105.37	1	HC_XV	132740
1407	AAAVAAPLAAGGEEAAATTSVPGSPGLPGR	30	Acetyl (Protein N-term),Phospho (STY)	_(ac)AAAVAAPLAAGGEEAAATTSVPGpSPGLPGR_	O75427	Leucine-rich repeat and calponin homology domain-containing protein 4 OS=Homo sapiens OX=9606 GN=LRCH4 PE=1 SV=2	3	913.783	1.0861	1.4925e-08	51.854	1	HC_X	60434
1408	AAAVAAPLAAGGEEAAATTSVPGSPGLPGR	30	Acetyl (Protein N-term),Phospho (STY)	_(ac)AAAVAAPLAAGGEEAAATTSVPGpSPGLPGR_	O75427	Leucine-rich repeat and calponin homology domain-containing protein 4 OS=Homo sapiens OX=9606 GN=LRCH4 PE=1 SV=2	3	913.783	3.0912	1.4228e-10	40.472	1	RA_XI	52110
1409	AAAVAAPLAAGGEEAAATTSVPGSPGLPGR	30	Acetyl (Protein N-term),Phospho (STY)	_(ac)AAAVAAPLAAGGEEAAATTSVPGpSPGLPGR_	O75427	Leucine-rich repeat and calponin homology domain-containing protein 4 OS=Homo sapiens OX=9606 GN=LRCH4 PE=1 SV=2	3	913.783	0.50284	1.7336e-10	63.104	1	SLE_A_IV	85330
1410	AAAVAAPLAAGGEEAAATTSVPGSPGLPGR	30	Acetyl (Protein N-term),Phospho (STY)	_(ac)AAAVAAPLAAGGEEAAATTSVPGpSPGLPGR_	O75427	Leucine-rich repeat and calponin homology domain-containing protein 4 OS=Homo sapiens OX=9606 GN=LRCH4 PE=1 SV=2	3	913.783	1.7098	1.5558e-17	89.321	1	SLE_A_VII	89155
1411	AAAVAAPLAAGGEEAAATTSVPGSPGLPGR	30	Acetyl (Protein N-term),Phospho (STY)	_(ac)AAAVAAPLAAGGEEAAATTSVPGpSPGLPGR_	O75427	Leucine-rich repeat and calponin homology domain-containing protein 4 OS=Homo sapiens OX=9606 GN=LRCH4 PE=1 SV=2	3	913.783	0.57458	1.9622e-10	80.232	1	SLE_A_VI	87411
1412	AAAVAAPLAAGGEEAAATTSVPGSPGLPGR	30	Acetyl (Protein N-term),Phospho (STY)	_(ac)AAAVAAPLAAGGEEAAATTSVPGpSPGLPGR_	O75427	Leucine-rich repeat and calponin homology domain-containing protein 4 OS=Homo sapiens OX=9606 GN=LRCH4 PE=1 SV=2	3	913.783	3.3474	6.3961e-11	61.745	1	SLE_A_V	51612
1413	AAAVAAPLAAGGEEAAATTSVPGSPGLPGR	30	Acetyl (Protein N-term),Phospho (STY)	_(ac)AAAVAAPLAAGGEEAAATTSVPGpSPGLPGR_	O75427	Leucine-rich repeat and calponin homology domain-containing protein 4 OS=Homo sapiens OX=9606 GN=LRCH4 PE=1 SV=2	3	913.783	2.324	2.4086e-11	63.043	1	SLE_S_IX	57093
1414	AAAVAAPLAAGGEEAAATTSVPGSPGLPGR	30	Acetyl (Protein N-term),Phospho (STY)	_(ac)AAAVAAPLAAGGEEAAATTSVPGpSPGLPGR_	O75427	Leucine-rich repeat and calponin homology domain-containing protein 4 OS=Homo sapiens OX=9606 GN=LRCH4 PE=1 SV=2	3	913.783	1.6976	1.6916e-13	67.215	1	SLE_S_XIII	61173
1415	AAAVAAPLAAGGEEAAATTSVPGSPGLPGR	30	Acetyl (Protein N-term),Phospho (STY)	_(ac)AAAVAAPLAAGGEEAAATTpSVPGSPGLPGR_	O75427	Leucine-rich repeat and calponin homology domain-containing protein 4 OS=Homo sapiens OX=9606 GN=LRCH4 PE=1 SV=2	3	913.783	0.42458	1.1826e-10	60.14	1	SLE_S_X	26743
1416	AAAVAAPLAAGGEEAAATTSVPGSPGLPGR	30	Acetyl (Protein N-term),Phospho (STY)		O75427	Leucine-rich repeat and calponin homology domain-containing protein 4 OS=Homo sapiens OX=9606 GN=LRCH4 PE=1 SV=2	3	913.783	4.1241	NaN	NaN	0	HC_III	8963.4
1417	AAAVAAPLAAGGEEAAATTSVPGSPGLPGR	30	Acetyl (Protein N-term),Phospho (STY)		O75427	Leucine-rich repeat and calponin homology domain-containing protein 4 OS=Homo sapiens OX=9606 GN=LRCH4 PE=1 SV=2	3	913.783	5.5173	NaN	NaN	0	HC_III	6904.9
1418	AAAVAAPLAAGGEEAAATTSVPGSPGLPGR	30	Acetyl (Protein N-term),Phospho (STY)		O75427	Leucine-rich repeat and calponin homology domain-containing protein 4 OS=Homo sapiens OX=9606 GN=LRCH4 PE=1 SV=2	3	913.783	1.3055	NaN	NaN	0	HC_IV	5393.8
1419	AAAVAAPLAAGGEEAAATTSVPGSPGLPGR	30	Acetyl (Protein N-term),Phospho (STY)		O75427	Leucine-rich repeat and calponin homology domain-containing protein 4 OS=Homo sapiens OX=9606 GN=LRCH4 PE=1 SV=2	3	913.783	1.2999	NaN	NaN	0	HC_I	6267.6
1420	AAAVAAPLAAGGEEAAATTSVPGSPGLPGR	30	Acetyl (Protein N-term),Phospho (STY)		O75427	Leucine-rich repeat and calponin homology domain-containing protein 4 OS=Homo sapiens OX=9606 GN=LRCH4 PE=1 SV=2	3	913.783	5.8656	NaN	NaN	0	HC_VIII	10525
1421	AAAVAAPLAAGGEEAAATTSVPGSPGLPGR	30	Acetyl (Protein N-term),Phospho (STY)		O75427	Leucine-rich repeat and calponin homology domain-containing protein 4 OS=Homo sapiens OX=9606 GN=LRCH4 PE=1 SV=2	3	913.783	5.1083	NaN	NaN	0	HC_VIII	6602.1
1422	AAAVAAPLAAGGEEAAATTSVPGSPGLPGR	30	Acetyl (Protein N-term),Phospho (STY)		O75427	Leucine-rich repeat and calponin homology domain-containing protein 4 OS=Homo sapiens OX=9606 GN=LRCH4 PE=1 SV=2	3	913.783	0.91962	NaN	NaN	0	HC_VII	6969.1
1423	AAAVAAPLAAGGEEAAATTSVPGSPGLPGR	30	Acetyl (Protein N-term),Phospho (STY)		O75427	Leucine-rich repeat and calponin homology domain-containing protein 4 OS=Homo sapiens OX=9606 GN=LRCH4 PE=1 SV=2	3	913.783	2.1992	NaN	NaN	0	HC_VI	41078
1424	AAAVAAPLAAGGEEAAATTSVPGSPGLPGR	30	Acetyl (Protein N-term),Phospho (STY)		O75427	Leucine-rich repeat and calponin homology domain-containing protein 4 OS=Homo sapiens OX=9606 GN=LRCH4 PE=1 SV=2	3	913.783	1.8217	NaN	NaN	0	RA_XII	6452.7
1425	AAAVAAPLAAGGEEAAATTSVPGSPGLPGR	30	Acetyl (Protein N-term),Phospho (STY)		O75427	Leucine-rich repeat and calponin homology domain-containing protein 4 OS=Homo sapiens OX=9606 GN=LRCH4 PE=1 SV=2	3	913.783	2.5616	NaN	NaN	0	RA_XIV	13008
1426	AAAVAAPLAAGGEEAAATTSVPGSPGLPGR	30	Acetyl (Protein N-term),Phospho (STY)		O75427	Leucine-rich repeat and calponin homology domain-containing protein 4 OS=Homo sapiens OX=9606 GN=LRCH4 PE=1 SV=2	3	913.783	1.9173	NaN	NaN	0	RA_XVII	17280
1427	AAAVAAPLAAGGEEAAATTSVPGSPGLPGR	30	Acetyl (Protein N-term),2 Phospho (STY)	_(ac)AAAVAAPLAAGGEEAAATTpSVPGpSPGLPGR_	O75427	Leucine-rich repeat and calponin homology domain-containing protein 4 OS=Homo sapiens OX=9606 GN=LRCH4 PE=1 SV=2	3	940.439	7.6818	1.1361e-11	48.037	1	HC_VIII	49780
1428	AAAVAAPLAAGGEEAAATTSVPGSPGLPGR	30	Acetyl (Protein N-term),2 Phospho (STY)	_(ac)AAAVAAPLAAGGEEAAATTpSVPGpSPGLPGR_	O75427	Leucine-rich repeat and calponin homology domain-containing protein 4 OS=Homo sapiens OX=9606 GN=LRCH4 PE=1 SV=2	3	940.439	1.7604	6.9155e-11	60.648	1	HC_V	75446
1429	AAAVAAPLAAGGEEAAATTSVPGSPGLPGR	30	Acetyl (Protein N-term),2 Phospho (STY)	_(ac)AAAVAAPLAAGGEEAAATTpSVPGpSPGLPGR_	O75427	Leucine-rich repeat and calponin homology domain-containing protein 4 OS=Homo sapiens OX=9606 GN=LRCH4 PE=1 SV=2	3	940.439	2.2896	1.3576e-06	42.698	1	HC_XV	33931
1430	AAAVAAPLAAGGEEAAATTSVPGSPGLPGR	30	Acetyl (Protein N-term),2 Phospho (STY)		O75427	Leucine-rich repeat and calponin homology domain-containing protein 4 OS=Homo sapiens OX=9606 GN=LRCH4 PE=1 SV=2	3	940.439	4.9158	NaN	NaN	0	HC_VII	30856
1431	AAAVAAPLAAGGEEAAATTSVPGSPGLPGR	30	Acetyl (Protein N-term),2 Phospho (STY)		O75427	Leucine-rich repeat and calponin homology domain-containing protein 4 OS=Homo sapiens OX=9606 GN=LRCH4 PE=1 SV=2	3	940.439	4.2359	NaN	NaN	0	HC_VII	34357
1432	AAAVAAPLAAGGEEAAATTSVPGSPGLPGR	30	Acetyl (Protein N-term),2 Phospho (STY)		O75427	Leucine-rich repeat and calponin homology domain-containing protein 4 OS=Homo sapiens OX=9606 GN=LRCH4 PE=1 SV=2	3	940.439	3.5512	NaN	NaN	0	HC_VI	40582
1433	AAAVAAPLAAGGEEAAATTSVPGSPGLPGR	30	Acetyl (Protein N-term),2 Phospho (STY)		O75427	Leucine-rich repeat and calponin homology domain-containing protein 4 OS=Homo sapiens OX=9606 GN=LRCH4 PE=1 SV=2	3	940.439	1.5756	NaN	NaN	0	HC_XII	3628.7
1434	AAAVAAPLAAGGEEAAATTSVPGSPGLPGR	30	Acetyl (Protein N-term),2 Phospho (STY)		O75427	Leucine-rich repeat and calponin homology domain-containing protein 4 OS=Homo sapiens OX=9606 GN=LRCH4 PE=1 SV=2	3	940.439	3.6031	NaN	NaN	0	HC_XIV	26251
1435	AAAVAAPLAAGGEEAAATTSVPGSPGLPGR	30	Acetyl (Protein N-term),2 Phospho (STY)		O75427	Leucine-rich repeat and calponin homology domain-containing protein 4 OS=Homo sapiens OX=9606 GN=LRCH4 PE=1 SV=2	3	940.439	0.32508	NaN	NaN	0	HC_X	2043.2
1436	AAAVAAPLAAGGEEAAATTSVPGSPGLPGR	30	Acetyl (Protein N-term),2 Phospho (STY)		O75427	Leucine-rich repeat and calponin homology domain-containing protein 4 OS=Homo sapiens OX=9606 GN=LRCH4 PE=1 SV=2	3	940.439	1.0233	NaN	NaN	0	RA_XI	4125.4
1437	AAAVAAPLAAGGEEAAATTSVPGSPGLPGR	30	Acetyl (Protein N-term),2 Phospho (STY)		O75427	Leucine-rich repeat and calponin homology domain-containing protein 4 OS=Homo sapiens OX=9606 GN=LRCH4 PE=1 SV=2	3	940.439	3.0126	NaN	NaN	0	SLE_A_IV	28236
1438	AAAVAAPLAAGGEEAAATTSVPGSPGLPGR	30	Acetyl (Protein N-term),2 Phospho (STY)		O75427	Leucine-rich repeat and calponin homology domain-containing protein 4 OS=Homo sapiens OX=9606 GN=LRCH4 PE=1 SV=2	3	940.439	2.1724	NaN	NaN	0	SLE_A_VI	11338
1439	AAAVAAPLAAGGEEAAATTSVPGSPGLPGR	30	Acetyl (Protein N-term),2 Phospho (STY)		O75427	Leucine-rich repeat and calponin homology domain-containing protein 4 OS=Homo sapiens OX=9606 GN=LRCH4 PE=1 SV=2	3	940.439	1.7899	NaN	NaN	0	SLE_S_XIII	4684.2
1440	AAAVAAPLAAGGEEAAATTSVPGSPGLPGR	30	Acetyl (Protein N-term),2 Phospho (STY)		O75427	Leucine-rich repeat and calponin homology domain-containing protein 4 OS=Homo sapiens OX=9606 GN=LRCH4 PE=1 SV=2	3	940.439	-1.0079	NaN	NaN	0	SLE_S_X	3499.6
1441	AAAVAAPLAAGGEEAAATTSVPGSPGLPGRR	31	Acetyl (Protein N-term),Phospho (STY)		O75427	Leucine-rich repeat and calponin homology domain-containing protein 4 OS=Homo sapiens OX=9606 GN=LRCH4 PE=1 SV=2	3	965.817	5.657	NaN	NaN	0	HC_III	5007.1
1442	AAAVAAPLAAGGEEAAATTSVPGSPGLPGRR	31	Acetyl (Protein N-term),Phospho (STY)		O75427	Leucine-rich repeat and calponin homology domain-containing protein 4 OS=Homo sapiens OX=9606 GN=LRCH4 PE=1 SV=2	3	965.817	0.65216	NaN	NaN	0	HC_II	9686.3
1443	AAAVAAPLAAGGEEAAATTSVPGSPGLPGRR	31	Acetyl (Protein N-term),Phospho (STY)		O75427	Leucine-rich repeat and calponin homology domain-containing protein 4 OS=Homo sapiens OX=9606 GN=LRCH4 PE=1 SV=2	3	965.817	-0.74869	NaN	NaN	0	HC_IV	4129.7
1444	AAAVAAPLAAGGEEAAATTSVPGSPGLPGRR	31	Acetyl (Protein N-term),Phospho (STY)		O75427	Leucine-rich repeat and calponin homology domain-containing protein 4 OS=Homo sapiens OX=9606 GN=LRCH4 PE=1 SV=2	3	965.817	4.9114	NaN	NaN	0	HC_IX	3880.8
1445	AAAVAAPLAAGGEEAAATTSVPGSPGLPGRR	31	Acetyl (Protein N-term),Phospho (STY)		O75427	Leucine-rich repeat and calponin homology domain-containing protein 4 OS=Homo sapiens OX=9606 GN=LRCH4 PE=1 SV=2	3	965.817	4.7295	NaN	NaN	0	HC_VIII	5600.5
1446	AAAVAAPLAAGGEEAAATTSVPGSPGLPGRR	31	Acetyl (Protein N-term),Phospho (STY)		O75427	Leucine-rich repeat and calponin homology domain-containing protein 4 OS=Homo sapiens OX=9606 GN=LRCH4 PE=1 SV=2	3	965.817	1.9784	NaN	NaN	0	HC_V	2501
1470	AACLPLPGYRVR	12	Unmodified	_AACLPLPGYRVR_	P13796	Plastin-2 OS=Homo sapiens OX=9606 GN=LCP1 PE=1 SV=6	3	458.255	-1.8082	0.0258	43.734	1	HC_I	10744
1471	AACLPLPGYRVR	12	Unmodified		P13796	Plastin-2 OS=Homo sapiens OX=9606 GN=LCP1 PE=1 SV=6	3	458.255	-2.7154	NaN	NaN	0	HC_III	4387.1
1472	AACLPLPGYRVR	12	Unmodified		P13796	Plastin-2 OS=Homo sapiens OX=9606 GN=LCP1 PE=1 SV=6	3	458.255	-0.62594	NaN	NaN	0	HC_II	7654.4
1530	AADAEAEVASLNR	13	Phospho (STY)	_AADAEAEVApSLNR_	P06753	Tropomyosin alpha-3 chain OS=Homo sapiens OX=9606 GN=TPM3 PE=1 SV=2	2	698.809	-0.026462	0.0022621	179.21	1	HC_IV	99317
1531	AADAEAEVASLNR	13	Phospho (STY)	_AADAEAEVApSLNR_	P06753	Tropomyosin alpha-3 chain OS=Homo sapiens OX=9606 GN=TPM3 PE=1 SV=2	2	698.809	0.71044	0.0020266	157.67	1	HC_IX	157730
1532	AADAEAEVASLNR	13	Phospho (STY)	_AADAEAEVApSLNR_	P06753	Tropomyosin alpha-3 chain OS=Homo sapiens OX=9606 GN=TPM3 PE=1 SV=2	2	698.809	-0.55627	1.2495e-05	84.58	1	HC_I	152140
1533	AADAEAEVASLNR	13	Phospho (STY)	_AADAEAEVApSLNR_	P06753	Tropomyosin alpha-3 chain OS=Homo sapiens OX=9606 GN=TPM3 PE=1 SV=2	2	698.809	1.306	7.3346e-05	77.696	1	HC_VIII	91054
1534	AADAEAEVASLNR	13	Phospho (STY)	_AADAEAEVApSLNR_	P06753	Tropomyosin alpha-3 chain OS=Homo sapiens OX=9606 GN=TPM3 PE=1 SV=2	2	698.809	-3.2651	0.0033166	108.34	1	HC_VII	161640
1535	AADAEAEVASLNR	13	Phospho (STY)	_AADAEAEVApSLNR_	P06753	Tropomyosin alpha-3 chain OS=Homo sapiens OX=9606 GN=TPM3 PE=1 SV=2	2	698.809	-22.204	0.015524	54.912	1	HC_VI	71730
1536	AADAEAEVASLNR	13	Phospho (STY)	_AADAEAEVApSLNR_	P06753	Tropomyosin alpha-3 chain OS=Homo sapiens OX=9606 GN=TPM3 PE=1 SV=2	2	698.809	0.88194	0.0094883	57.279	1	HC_VI	59259
1537	AADAEAEVASLNR	13	Phospho (STY)	_AADAEAEVApSLNR_	P06753	Tropomyosin alpha-3 chain OS=Homo sapiens OX=9606 GN=TPM3 PE=1 SV=2	2	698.809	2.2077	3.0967e-05	128.68	1	HC_V	119420
1539	AADAEAEVASLNR	13	Phospho (STY)	_AADAEAEVApSLNR_	P06753	Tropomyosin alpha-3 chain OS=Homo sapiens OX=9606 GN=TPM3 PE=1 SV=2	2	698.809	4.7075	0.011996	48.892	1	RA_VIII	65032
1540	AADAEAEVASLNR	13	Phospho (STY)	_AADAEAEVApSLNR_	P06753	Tropomyosin alpha-3 chain OS=Homo sapiens OX=9606 GN=TPM3 PE=1 SV=2	2	698.809	10.681	0.010755	49.967	1	SLE_A_I	49596
1541	AADAEAEVASLNR	13	Phospho (STY)	_AADAEAEVApSLNR_	P06753	Tropomyosin alpha-3 chain OS=Homo sapiens OX=9606 GN=TPM3 PE=1 SV=2	2	698.809	0.57281	0.0011084	102.26	1	SLE_S_I	212230
1542	AADAEAEVASLNR	13	Phospho (STY)	_AADAEAEVApSLNR_	P06753	Tropomyosin alpha-3 chain OS=Homo sapiens OX=9606 GN=TPM3 PE=1 SV=2	2	698.809	2.2495	0.002029	86.135	1	SLE_S_I	126060
1543	AADAEAEVASLNR	13	Phospho (STY)	_AADAEAEVApSLNR_	P06753	Tropomyosin alpha-3 chain OS=Homo sapiens OX=9606 GN=TPM3 PE=1 SV=2	2	698.809	5.6216	0.0026292	102.26	1	SLE_S_VIII	303630
1544	AADAEAEVASLNR	13	Phospho (STY)	_AADAEAEVApSLNR_	P06753	Tropomyosin alpha-3 chain OS=Homo sapiens OX=9606 GN=TPM3 PE=1 SV=2	2	698.809	1.5213	0.0030784	80.128	1	SLE_S_VI	84405
1545	AADAEAEVASLNR	13	Phospho (STY)	_AADAEAEVApSLNR_	P06753	Tropomyosin alpha-3 chain OS=Homo sapiens OX=9606 GN=TPM3 PE=1 SV=2	2	698.809	-0.081807	6.1692e-06	105.78	1	HC_XIII	94920
1546	AADAEAEVASLNR	13	Phospho (STY)	_AADAEAEVApSLNR_	P06753	Tropomyosin alpha-3 chain OS=Homo sapiens OX=9606 GN=TPM3 PE=1 SV=2	2	698.809	-1.2477	0.001115	176.58	1	HC_XII	166810
1547	AADAEAEVASLNR	13	Phospho (STY)	_AADAEAEVApSLNR_	P06753	Tropomyosin alpha-3 chain OS=Homo sapiens OX=9606 GN=TPM3 PE=1 SV=2	2	698.809	0.52653	1.0858e-09	172.09	1	HC_XIV	70128
1548	AADAEAEVASLNR	13	Phospho (STY)	_AADAEAEVApSLNR_	P06753	Tropomyosin alpha-3 chain OS=Homo sapiens OX=9606 GN=TPM3 PE=1 SV=2	2	698.809	0.97685	0.0018177	131.06	1	HC_XI	156080
1549	AADAEAEVASLNR	13	Phospho (STY)	_AADAEAEVApSLNR_	P06753	Tropomyosin alpha-3 chain OS=Homo sapiens OX=9606 GN=TPM3 PE=1 SV=2	2	698.809	1.3701	0.00062127	160.07	1	HC_XV	108350
1550	AADAEAEVASLNR	13	Phospho (STY)	_AADAEAEVApSLNR_	P06753	Tropomyosin alpha-3 chain OS=Homo sapiens OX=9606 GN=TPM3 PE=1 SV=2	2	698.809	-2.03	0.024398	54.912	1	RA_XIII	63722
1551	AADAEAEVASLNR	13	Phospho (STY)	_AADAEAEVApSLNR_	P06753	Tropomyosin alpha-3 chain OS=Homo sapiens OX=9606 GN=TPM3 PE=1 SV=2	2	698.809	-1.3869	0.003149	61.23	1	RA_XII	80252
1552	AADAEAEVASLNR	13	Phospho (STY)	_AADAEAEVApSLNR_	P06753	Tropomyosin alpha-3 chain OS=Homo sapiens OX=9606 GN=TPM3 PE=1 SV=2	2	698.809	-1.316	3.651e-15	186.39	1	RA_XVIII	172870
1553	AADAEAEVASLNR	13	Phospho (STY)	_AADAEAEVApSLNR_	P06753	Tropomyosin alpha-3 chain OS=Homo sapiens OX=9606 GN=TPM3 PE=1 SV=2	2	698.809	0.30036	0.0034126	117.77	1	RA_XV	87263
1554	AADAEAEVASLNR	13	Phospho (STY)	_AADAEAEVApSLNR_	P06753	Tropomyosin alpha-3 chain OS=Homo sapiens OX=9606 GN=TPM3 PE=1 SV=2	2	698.809	1.3716	0.030274	48.892	1	SLE_A_VII	74313
1555	AADAEAEVASLNR	13	Phospho (STY)	_AADAEAEVApSLNR_	P06753	Tropomyosin alpha-3 chain OS=Homo sapiens OX=9606 GN=TPM3 PE=1 SV=2	2	698.809	-1.736	0.0029357	113.86	1	SLE_S_IX	50225
1556	AADAEAEVASLNR	13	Phospho (STY)	_AADAEAEVApSLNR_	P06753	Tropomyosin alpha-3 chain OS=Homo sapiens OX=9606 GN=TPM3 PE=1 SV=2	2	698.809	0.85849	6.9814e-10	199.3	1	SLE_S_XIII	95397
1557	AADAEAEVASLNR	13	Phospho (STY)	_AADAEAEVApSLNR_	P06753	Tropomyosin alpha-3 chain OS=Homo sapiens OX=9606 GN=TPM3 PE=1 SV=2	2	698.809	0.71272	0.0040151	62.494	1	SLE_S_XI	86051
1558	AADAEAEVASLNR	13	Phospho (STY)	_AADAEAEVApSLNR_	P06753	Tropomyosin alpha-3 chain OS=Homo sapiens OX=9606 GN=TPM3 PE=1 SV=2	2	698.809	1.2434	0.015234	44.16	1	SLE_S_X	40426
1559	AADAEAEVASLNR	13	Phospho (STY)		P06753	Tropomyosin alpha-3 chain OS=Homo sapiens OX=9606 GN=TPM3 PE=1 SV=2	2	698.809	2.2244	NaN	NaN	0	HC_III	63842
1560	AADAEAEVASLNR	13	Phospho (STY)		P06753	Tropomyosin alpha-3 chain OS=Homo sapiens OX=9606 GN=TPM3 PE=1 SV=2	2	698.809	6.5573	NaN	NaN	0	HC_III	25216
1561	AADAEAEVASLNR	13	Phospho (STY)		P06753	Tropomyosin alpha-3 chain OS=Homo sapiens OX=9606 GN=TPM3 PE=1 SV=2	2	698.809	2.1644	NaN	NaN	0	HC_II	39869
1562	AADAEAEVASLNR	13	Phospho (STY)		P06753	Tropomyosin alpha-3 chain OS=Homo sapiens OX=9606 GN=TPM3 PE=1 SV=2	2	698.809	8.4067	NaN	NaN	0	HC_II	2784.8
1563	AADAEAEVASLNR	13	Phospho (STY)		P06753	Tropomyosin alpha-3 chain OS=Homo sapiens OX=9606 GN=TPM3 PE=1 SV=2	2	698.809	1.4023	NaN	NaN	0	HC_IV	188810
1564	AADAEAEVASLNR	13	Phospho (STY)		P06753	Tropomyosin alpha-3 chain OS=Homo sapiens OX=9606 GN=TPM3 PE=1 SV=2	2	698.809	6.4178	NaN	NaN	0	HC_IV	106100
1565	AADAEAEVASLNR	13	Phospho (STY)		P06753	Tropomyosin alpha-3 chain OS=Homo sapiens OX=9606 GN=TPM3 PE=1 SV=2	2	698.809	-18.476	NaN	NaN	0	HC_IX	5305.7
1566	AADAEAEVASLNR	13	Phospho (STY)		P06753	Tropomyosin alpha-3 chain OS=Homo sapiens OX=9606 GN=TPM3 PE=1 SV=2	2	698.809	-1.6155	NaN	NaN	0	HC_IX	8434.1
1567	AADAEAEVASLNR	13	Phospho (STY)		P06753	Tropomyosin alpha-3 chain OS=Homo sapiens OX=9606 GN=TPM3 PE=1 SV=2	2	698.809	0.42782	NaN	NaN	0	HC_VIII	3882.8
1568	AADAEAEVASLNR	13	Phospho (STY)		P06753	Tropomyosin alpha-3 chain OS=Homo sapiens OX=9606 GN=TPM3 PE=1 SV=2	2	698.809	7.7756	NaN	NaN	0	HC_VIII	17897
1569	AADAEAEVASLNR	13	Phospho (STY)		P06753	Tropomyosin alpha-3 chain OS=Homo sapiens OX=9606 GN=TPM3 PE=1 SV=2	2	698.809	11.096	NaN	NaN	0	HC_VIII	14938
1570	AADAEAEVASLNR	13	Phospho (STY)		P06753	Tropomyosin alpha-3 chain OS=Homo sapiens OX=9606 GN=TPM3 PE=1 SV=2	2	698.809	-17.891	NaN	NaN	0	HC_VII	5612.6
1571	AADAEAEVASLNR	13	Phospho (STY)		P06753	Tropomyosin alpha-3 chain OS=Homo sapiens OX=9606 GN=TPM3 PE=1 SV=2	2	698.809	-2.2157	NaN	NaN	0	HC_VII	18191
1572	AADAEAEVASLNR	13	Phospho (STY)		P06753	Tropomyosin alpha-3 chain OS=Homo sapiens OX=9606 GN=TPM3 PE=1 SV=2	2	698.809	12.858	NaN	NaN	0	HC_VII	23680
1573	AADAEAEVASLNR	13	Phospho (STY)		P06753	Tropomyosin alpha-3 chain OS=Homo sapiens OX=9606 GN=TPM3 PE=1 SV=2	2	698.809	-2.6762	NaN	NaN	0	HC_VI	80304
1574	AADAEAEVASLNR	13	Phospho (STY)		P06753	Tropomyosin alpha-3 chain OS=Homo sapiens OX=9606 GN=TPM3 PE=1 SV=2	2	698.809	0.16456	NaN	NaN	0	HC_VI	27150
1575	AADAEAEVASLNR	13	Phospho (STY)		P06753	Tropomyosin alpha-3 chain OS=Homo sapiens OX=9606 GN=TPM3 PE=1 SV=2	2	698.809	-26.004	NaN	NaN	0	HC_V	80948
1576	AADAEAEVASLNR	13	Phospho (STY)		P06753	Tropomyosin alpha-3 chain OS=Homo sapiens OX=9606 GN=TPM3 PE=1 SV=2	2	698.809	6.8646	NaN	NaN	0	RA_III	9169.6
1577	AADAEAEVASLNR	13	Phospho (STY)		P06753	Tropomyosin alpha-3 chain OS=Homo sapiens OX=9606 GN=TPM3 PE=1 SV=2	2	698.809	10.252	NaN	NaN	0	RA_III	5353
1578	AADAEAEVASLNR	13	Phospho (STY)		P06753	Tropomyosin alpha-3 chain OS=Homo sapiens OX=9606 GN=TPM3 PE=1 SV=2	2	698.809	9.3202	NaN	NaN	0	RA_III	106610
1579	AADAEAEVASLNR	13	Phospho (STY)		P06753	Tropomyosin alpha-3 chain OS=Homo sapiens OX=9606 GN=TPM3 PE=1 SV=2	2	698.809	-5.5964	NaN	NaN	0	RA_II	12824
1580	AADAEAEVASLNR	13	Phospho (STY)		P06753	Tropomyosin alpha-3 chain OS=Homo sapiens OX=9606 GN=TPM3 PE=1 SV=2	2	698.809	12.029	NaN	NaN	0	RA_II	259240
1581	AADAEAEVASLNR	13	Phospho (STY)		P06753	Tropomyosin alpha-3 chain OS=Homo sapiens OX=9606 GN=TPM3 PE=1 SV=2	2	698.809	0.99328	NaN	NaN	0	RA_IV	19660
1582	AADAEAEVASLNR	13	Phospho (STY)		P06753	Tropomyosin alpha-3 chain OS=Homo sapiens OX=9606 GN=TPM3 PE=1 SV=2	2	698.809	6.3955	NaN	NaN	0	RA_IV	5797
1583	AADAEAEVASLNR	13	Phospho (STY)		P06753	Tropomyosin alpha-3 chain OS=Homo sapiens OX=9606 GN=TPM3 PE=1 SV=2	2	698.809	-1.0522	NaN	NaN	0	RA_IV	17972
1584	AADAEAEVASLNR	13	Phospho (STY)		P06753	Tropomyosin alpha-3 chain OS=Homo sapiens OX=9606 GN=TPM3 PE=1 SV=2	2	698.809	4.5833	NaN	NaN	0	RA_IV	16695
1585	AADAEAEVASLNR	13	Phospho (STY)		P06753	Tropomyosin alpha-3 chain OS=Homo sapiens OX=9606 GN=TPM3 PE=1 SV=2	2	698.809	10.604	NaN	NaN	0	RA_IV	84788
1586	AADAEAEVASLNR	13	Phospho (STY)		P06753	Tropomyosin alpha-3 chain OS=Homo sapiens OX=9606 GN=TPM3 PE=1 SV=2	2	698.809	4.7275	NaN	NaN	0	RA_IX	32898
1587	AADAEAEVASLNR	13	Phospho (STY)		P06753	Tropomyosin alpha-3 chain OS=Homo sapiens OX=9606 GN=TPM3 PE=1 SV=2	2	698.809	5.5674	NaN	NaN	0	RA_IX	139870
1588	AADAEAEVASLNR	13	Phospho (STY)		P06753	Tropomyosin alpha-3 chain OS=Homo sapiens OX=9606 GN=TPM3 PE=1 SV=2	2	698.809	4.4905	NaN	NaN	0	RA_IX	83267
1589	AADAEAEVASLNR	13	Phospho (STY)		P06753	Tropomyosin alpha-3 chain OS=Homo sapiens OX=9606 GN=TPM3 PE=1 SV=2	2	698.809	4.7558	NaN	NaN	0	RA_IX	1092
1592	AADAEAEVASLNR	13	Phospho (STY)		P06753	Tropomyosin alpha-3 chain OS=Homo sapiens OX=9606 GN=TPM3 PE=1 SV=2	2	698.809	1.9141	NaN	NaN	0	RA_VIII	5051.9
1593	AADAEAEVASLNR	13	Phospho (STY)		P06753	Tropomyosin alpha-3 chain OS=Homo sapiens OX=9606 GN=TPM3 PE=1 SV=2	2	698.809	0.38195	NaN	NaN	0	RA_VIII	21973
1594	AADAEAEVASLNR	13	Phospho (STY)		P06753	Tropomyosin alpha-3 chain OS=Homo sapiens OX=9606 GN=TPM3 PE=1 SV=2	2	698.809	6.2003	NaN	NaN	0	RA_VIII	29411
1595	AADAEAEVASLNR	13	Phospho (STY)		P06753	Tropomyosin alpha-3 chain OS=Homo sapiens OX=9606 GN=TPM3 PE=1 SV=2	2	698.809	11.047	NaN	NaN	0	RA_VIII	10059
1596	AADAEAEVASLNR	13	Phospho (STY)		P06753	Tropomyosin alpha-3 chain OS=Homo sapiens OX=9606 GN=TPM3 PE=1 SV=2	2	698.809	14.196	NaN	NaN	0	RA_VIII	283040
1598	AADAEAEVASLNR	13	Phospho (STY)		P06753	Tropomyosin alpha-3 chain OS=Homo sapiens OX=9606 GN=TPM3 PE=1 SV=2	2	698.809	9.1765	NaN	NaN	0	SLE_A_III	206200
1599	AADAEAEVASLNR	13	Phospho (STY)		P06753	Tropomyosin alpha-3 chain OS=Homo sapiens OX=9606 GN=TPM3 PE=1 SV=2	2	698.809	2.1913	NaN	NaN	0	SLE_A_II	118200
1600	AADAEAEVASLNR	13	Phospho (STY)		P06753	Tropomyosin alpha-3 chain OS=Homo sapiens OX=9606 GN=TPM3 PE=1 SV=2	2	698.809	9.7059	NaN	NaN	0	SLE_A_II	8810.3
1601	AADAEAEVASLNR	13	Phospho (STY)		P06753	Tropomyosin alpha-3 chain OS=Homo sapiens OX=9606 GN=TPM3 PE=1 SV=2	2	698.809	7.9196	NaN	NaN	0	SLE_A_II	8069
1602	AADAEAEVASLNR	13	Phospho (STY)		P06753	Tropomyosin alpha-3 chain OS=Homo sapiens OX=9606 GN=TPM3 PE=1 SV=2	2	698.809	9.0033	NaN	NaN	0	SLE_A_II	161310
1603	AADAEAEVASLNR	13	Phospho (STY)		P06753	Tropomyosin alpha-3 chain OS=Homo sapiens OX=9606 GN=TPM3 PE=1 SV=2	2	698.809	5.3687	NaN	NaN	0	SLE_A_I	3746.9
1604	AADAEAEVASLNR	13	Phospho (STY)		P06753	Tropomyosin alpha-3 chain OS=Homo sapiens OX=9606 GN=TPM3 PE=1 SV=2	2	698.809	1.4393	NaN	NaN	0	SLE_S_III	174940
1605	AADAEAEVASLNR	13	Phospho (STY)		P06753	Tropomyosin alpha-3 chain OS=Homo sapiens OX=9606 GN=TPM3 PE=1 SV=2	2	698.809	7.8551	NaN	NaN	0	SLE_S_III	202100
1606	AADAEAEVASLNR	13	Phospho (STY)		P06753	Tropomyosin alpha-3 chain OS=Homo sapiens OX=9606 GN=TPM3 PE=1 SV=2	2	698.809	0.29512	NaN	NaN	0	SLE_S_II	6635.2
1607	AADAEAEVASLNR	13	Phospho (STY)		P06753	Tropomyosin alpha-3 chain OS=Homo sapiens OX=9606 GN=TPM3 PE=1 SV=2	2	698.809	-2.9134	NaN	NaN	0	SLE_S_II	5132.5
1608	AADAEAEVASLNR	13	Phospho (STY)		P06753	Tropomyosin alpha-3 chain OS=Homo sapiens OX=9606 GN=TPM3 PE=1 SV=2	2	698.809	3.617	NaN	NaN	0	SLE_S_II	171160
1609	AADAEAEVASLNR	13	Phospho (STY)		P06753	Tropomyosin alpha-3 chain OS=Homo sapiens OX=9606 GN=TPM3 PE=1 SV=2	2	698.809	11.142	NaN	NaN	0	SLE_S_II	23076
1610	AADAEAEVASLNR	13	Phospho (STY)		P06753	Tropomyosin alpha-3 chain OS=Homo sapiens OX=9606 GN=TPM3 PE=1 SV=2	2	698.809	0.51687	NaN	NaN	0	SLE_S_IV	83997
1611	AADAEAEVASLNR	13	Phospho (STY)		P06753	Tropomyosin alpha-3 chain OS=Homo sapiens OX=9606 GN=TPM3 PE=1 SV=2	2	698.809	4.963	NaN	NaN	0	SLE_S_IV	37589
1612	AADAEAEVASLNR	13	Phospho (STY)		P06753	Tropomyosin alpha-3 chain OS=Homo sapiens OX=9606 GN=TPM3 PE=1 SV=2	2	698.809	7.0697	NaN	NaN	0	SLE_S_IV	8071.5
1613	AADAEAEVASLNR	13	Phospho (STY)		P06753	Tropomyosin alpha-3 chain OS=Homo sapiens OX=9606 GN=TPM3 PE=1 SV=2	2	698.809	10.095	NaN	NaN	0	SLE_S_IV	116930
1614	AADAEAEVASLNR	13	Phospho (STY)		P06753	Tropomyosin alpha-3 chain OS=Homo sapiens OX=9606 GN=TPM3 PE=1 SV=2	2	698.809	-5.3459	NaN	NaN	0	SLE_S_I	2438.2
1615	AADAEAEVASLNR	13	Phospho (STY)		P06753	Tropomyosin alpha-3 chain OS=Homo sapiens OX=9606 GN=TPM3 PE=1 SV=2	2	698.809	-0.58268	NaN	NaN	0	SLE_S_I	15985
1616	AADAEAEVASLNR	13	Phospho (STY)		P06753	Tropomyosin alpha-3 chain OS=Homo sapiens OX=9606 GN=TPM3 PE=1 SV=2	2	698.809	2.1464	NaN	NaN	0	SLE_S_I	25247
1617	AADAEAEVASLNR	13	Phospho (STY)		P06753	Tropomyosin alpha-3 chain OS=Homo sapiens OX=9606 GN=TPM3 PE=1 SV=2	2	698.809	4.022	NaN	NaN	0	SLE_S_I	5998.7
1618	AADAEAEVASLNR	13	Phospho (STY)		P06753	Tropomyosin alpha-3 chain OS=Homo sapiens OX=9606 GN=TPM3 PE=1 SV=2	2	698.809	3.2239	NaN	NaN	0	SLE_S_VIII	22906
1619	AADAEAEVASLNR	13	Phospho (STY)		P06753	Tropomyosin alpha-3 chain OS=Homo sapiens OX=9606 GN=TPM3 PE=1 SV=2	2	698.809	7.0715	NaN	NaN	0	SLE_S_VIII	6267.1
1620	AADAEAEVASLNR	13	Phospho (STY)		P06753	Tropomyosin alpha-3 chain OS=Homo sapiens OX=9606 GN=TPM3 PE=1 SV=2	2	698.809	-0.26015	NaN	NaN	0	SLE_S_VII	32895
1621	AADAEAEVASLNR	13	Phospho (STY)		P06753	Tropomyosin alpha-3 chain OS=Homo sapiens OX=9606 GN=TPM3 PE=1 SV=2	2	698.809	7.6827	NaN	NaN	0	SLE_S_VII	7026.1
1622	AADAEAEVASLNR	13	Phospho (STY)		P06753	Tropomyosin alpha-3 chain OS=Homo sapiens OX=9606 GN=TPM3 PE=1 SV=2	2	698.809	-3.2213	NaN	NaN	0	SLE_S_VI	8176.6
1623	AADAEAEVASLNR	13	Phospho (STY)		P06753	Tropomyosin alpha-3 chain OS=Homo sapiens OX=9606 GN=TPM3 PE=1 SV=2	2	698.809	2.0547	NaN	NaN	0	SLE_S_VI	20768
1624	AADAEAEVASLNR	13	Phospho (STY)		P06753	Tropomyosin alpha-3 chain OS=Homo sapiens OX=9606 GN=TPM3 PE=1 SV=2	2	698.809	11.375	NaN	NaN	0	SLE_S_V	58449
1625	AADAEAEVASLNR	13	Phospho (STY)		P06753	Tropomyosin alpha-3 chain OS=Homo sapiens OX=9606 GN=TPM3 PE=1 SV=2	2	698.809	-1.6104	NaN	NaN	0	HC_XIII	151780
1626	AADAEAEVASLNR	13	Phospho (STY)		P06753	Tropomyosin alpha-3 chain OS=Homo sapiens OX=9606 GN=TPM3 PE=1 SV=2	2	698.809	7.2381	NaN	NaN	0	HC_XIII	31915
1627	AADAEAEVASLNR	13	Phospho (STY)		P06753	Tropomyosin alpha-3 chain OS=Homo sapiens OX=9606 GN=TPM3 PE=1 SV=2	2	698.809	-0.28248	NaN	NaN	0	HC_XII	167820
1628	AADAEAEVASLNR	13	Phospho (STY)		P06753	Tropomyosin alpha-3 chain OS=Homo sapiens OX=9606 GN=TPM3 PE=1 SV=2	2	698.809	6.8466	NaN	NaN	0	HC_XIV	12380
1629	AADAEAEVASLNR	13	Phospho (STY)		P06753	Tropomyosin alpha-3 chain OS=Homo sapiens OX=9606 GN=TPM3 PE=1 SV=2	2	698.809	3.0625	NaN	NaN	0	HC_XI	4032
1630	AADAEAEVASLNR	13	Phospho (STY)		P06753	Tropomyosin alpha-3 chain OS=Homo sapiens OX=9606 GN=TPM3 PE=1 SV=2	2	698.809	-4.6826	NaN	NaN	0	HC_XI	3967.1
1631	AADAEAEVASLNR	13	Phospho (STY)		P06753	Tropomyosin alpha-3 chain OS=Homo sapiens OX=9606 GN=TPM3 PE=1 SV=2	2	698.809	1.681	NaN	NaN	0	HC_XI	4161.8
1632	AADAEAEVASLNR	13	Phospho (STY)		P06753	Tropomyosin alpha-3 chain OS=Homo sapiens OX=9606 GN=TPM3 PE=1 SV=2	2	698.809	7.5529	NaN	NaN	0	HC_XI	2289.1
1633	AADAEAEVASLNR	13	Phospho (STY)		P06753	Tropomyosin alpha-3 chain OS=Homo sapiens OX=9606 GN=TPM3 PE=1 SV=2	2	698.809	-1.5324	NaN	NaN	0	HC_XV	2463.9
1634	AADAEAEVASLNR	13	Phospho (STY)		P06753	Tropomyosin alpha-3 chain OS=Homo sapiens OX=9606 GN=TPM3 PE=1 SV=2	2	698.809	3.3529	NaN	NaN	0	HC_XV	3052.3
1635	AADAEAEVASLNR	13	Phospho (STY)		P06753	Tropomyosin alpha-3 chain OS=Homo sapiens OX=9606 GN=TPM3 PE=1 SV=2	2	698.809	11.819	NaN	NaN	0	HC_XV	5258.1
1636	AADAEAEVASLNR	13	Phospho (STY)		P06753	Tropomyosin alpha-3 chain OS=Homo sapiens OX=9606 GN=TPM3 PE=1 SV=2	2	698.809	13.83	NaN	NaN	0	HC_XV	3977.7
1637	AADAEAEVASLNR	13	Phospho (STY)		P06753	Tropomyosin alpha-3 chain OS=Homo sapiens OX=9606 GN=TPM3 PE=1 SV=2	2	698.809	5.1546	NaN	NaN	0	HC_X	51946
1638	AADAEAEVASLNR	13	Phospho (STY)		P06753	Tropomyosin alpha-3 chain OS=Homo sapiens OX=9606 GN=TPM3 PE=1 SV=2	2	698.809	0.26825	NaN	NaN	0	HC_X	158470
1639	AADAEAEVASLNR	13	Phospho (STY)		P06753	Tropomyosin alpha-3 chain OS=Homo sapiens OX=9606 GN=TPM3 PE=1 SV=2	2	698.809	-15.203	NaN	NaN	0	RA_XIII	3606.4
1640	AADAEAEVASLNR	13	Phospho (STY)		P06753	Tropomyosin alpha-3 chain OS=Homo sapiens OX=9606 GN=TPM3 PE=1 SV=2	2	698.809	-2.6955	NaN	NaN	0	RA_XIII	153030
1641	AADAEAEVASLNR	13	Phospho (STY)		P06753	Tropomyosin alpha-3 chain OS=Homo sapiens OX=9606 GN=TPM3 PE=1 SV=2	2	698.809	4.0111	NaN	NaN	0	RA_XIII	22254
1642	AADAEAEVASLNR	13	Phospho (STY)		P06753	Tropomyosin alpha-3 chain OS=Homo sapiens OX=9606 GN=TPM3 PE=1 SV=2	2	698.809	4.713	NaN	NaN	0	RA_XIII	8385.8
1643	AADAEAEVASLNR	13	Phospho (STY)		P06753	Tropomyosin alpha-3 chain OS=Homo sapiens OX=9606 GN=TPM3 PE=1 SV=2	2	698.809	2.2215	NaN	NaN	0	RA_XII	14316
1644	AADAEAEVASLNR	13	Phospho (STY)		P06753	Tropomyosin alpha-3 chain OS=Homo sapiens OX=9606 GN=TPM3 PE=1 SV=2	2	698.809	9.2207	NaN	NaN	0	RA_XII	1559.4
1645	AADAEAEVASLNR	13	Phospho (STY)		P06753	Tropomyosin alpha-3 chain OS=Homo sapiens OX=9606 GN=TPM3 PE=1 SV=2	2	698.809	0.3352	NaN	NaN	0	RA_XIV	76723
1646	AADAEAEVASLNR	13	Phospho (STY)		P06753	Tropomyosin alpha-3 chain OS=Homo sapiens OX=9606 GN=TPM3 PE=1 SV=2	2	698.809	2.6864	NaN	NaN	0	RA_XIV	12528
1647	AADAEAEVASLNR	13	Phospho (STY)		P06753	Tropomyosin alpha-3 chain OS=Homo sapiens OX=9606 GN=TPM3 PE=1 SV=2	2	698.809	0.90264	NaN	NaN	0	RA_XIV	9382.5
1648	AADAEAEVASLNR	13	Phospho (STY)		P06753	Tropomyosin alpha-3 chain OS=Homo sapiens OX=9606 GN=TPM3 PE=1 SV=2	2	698.809	4.2969	NaN	NaN	0	RA_XIV	50821
1649	AADAEAEVASLNR	13	Phospho (STY)		P06753	Tropomyosin alpha-3 chain OS=Homo sapiens OX=9606 GN=TPM3 PE=1 SV=2	2	698.809	1.6791	NaN	NaN	0	RA_XI	52096
1650	AADAEAEVASLNR	13	Phospho (STY)		P06753	Tropomyosin alpha-3 chain OS=Homo sapiens OX=9606 GN=TPM3 PE=1 SV=2	2	698.809	-2.7021	NaN	NaN	0	RA_XI	82918
1651	AADAEAEVASLNR	13	Phospho (STY)		P06753	Tropomyosin alpha-3 chain OS=Homo sapiens OX=9606 GN=TPM3 PE=1 SV=2	2	698.809	-0.92923	NaN	NaN	0	RA_XI	5517.6
1652	AADAEAEVASLNR	13	Phospho (STY)		P06753	Tropomyosin alpha-3 chain OS=Homo sapiens OX=9606 GN=TPM3 PE=1 SV=2	2	698.809	2.0108	NaN	NaN	0	RA_XI	7806.7
1653	AADAEAEVASLNR	13	Phospho (STY)		P06753	Tropomyosin alpha-3 chain OS=Homo sapiens OX=9606 GN=TPM3 PE=1 SV=2	2	698.809	-3.3826	NaN	NaN	0	RA_XVIII	5595.6
1654	AADAEAEVASLNR	13	Phospho (STY)		P06753	Tropomyosin alpha-3 chain OS=Homo sapiens OX=9606 GN=TPM3 PE=1 SV=2	2	698.809	3.4875	NaN	NaN	0	RA_XVIII	2353.8
1655	AADAEAEVASLNR	13	Phospho (STY)		P06753	Tropomyosin alpha-3 chain OS=Homo sapiens OX=9606 GN=TPM3 PE=1 SV=2	2	698.809	-0.8869	NaN	NaN	0	RA_XVII	50137
1656	AADAEAEVASLNR	13	Phospho (STY)		P06753	Tropomyosin alpha-3 chain OS=Homo sapiens OX=9606 GN=TPM3 PE=1 SV=2	2	698.809	-4.4773	NaN	NaN	0	RA_XVII	155280
1657	AADAEAEVASLNR	13	Phospho (STY)		P06753	Tropomyosin alpha-3 chain OS=Homo sapiens OX=9606 GN=TPM3 PE=1 SV=2	2	698.809	4.7379	NaN	NaN	0	RA_XVII	52303
1658	AADAEAEVASLNR	13	Phospho (STY)		P06753	Tropomyosin alpha-3 chain OS=Homo sapiens OX=9606 GN=TPM3 PE=1 SV=2	2	698.809	2.4466	NaN	NaN	0	RA_XVII	30567
1659	AADAEAEVASLNR	13	Phospho (STY)		P06753	Tropomyosin alpha-3 chain OS=Homo sapiens OX=9606 GN=TPM3 PE=1 SV=2	2	698.809	1.9819	NaN	NaN	0	RA_XVI	74597
1660	AADAEAEVASLNR	13	Phospho (STY)		P06753	Tropomyosin alpha-3 chain OS=Homo sapiens OX=9606 GN=TPM3 PE=1 SV=2	2	698.809	3.2539	NaN	NaN	0	RA_XVI	10056
1661	AADAEAEVASLNR	13	Phospho (STY)		P06753	Tropomyosin alpha-3 chain OS=Homo sapiens OX=9606 GN=TPM3 PE=1 SV=2	2	698.809	5.4883	NaN	NaN	0	RA_XVI	20052
1662	AADAEAEVASLNR	13	Phospho (STY)		P06753	Tropomyosin alpha-3 chain OS=Homo sapiens OX=9606 GN=TPM3 PE=1 SV=2	2	698.809	-1.4894	NaN	NaN	0	RA_X	5356.4
1663	AADAEAEVASLNR	13	Phospho (STY)		P06753	Tropomyosin alpha-3 chain OS=Homo sapiens OX=9606 GN=TPM3 PE=1 SV=2	2	698.809	0.56156	NaN	NaN	0	RA_X	5915.5
1664	AADAEAEVASLNR	13	Phospho (STY)		P06753	Tropomyosin alpha-3 chain OS=Homo sapiens OX=9606 GN=TPM3 PE=1 SV=2	2	698.809	1.5725	NaN	NaN	0	SLE_A_IV	47865
1665	AADAEAEVASLNR	13	Phospho (STY)		P06753	Tropomyosin alpha-3 chain OS=Homo sapiens OX=9606 GN=TPM3 PE=1 SV=2	2	698.809	-2.1994	NaN	NaN	0	SLE_A_VII	2735.1
1666	AADAEAEVASLNR	13	Phospho (STY)		P06753	Tropomyosin alpha-3 chain OS=Homo sapiens OX=9606 GN=TPM3 PE=1 SV=2	2	698.809	2.8581	NaN	NaN	0	SLE_A_VII	14224
1667	AADAEAEVASLNR	13	Phospho (STY)		P06753	Tropomyosin alpha-3 chain OS=Homo sapiens OX=9606 GN=TPM3 PE=1 SV=2	2	698.809	3.1464	NaN	NaN	0	SLE_A_VI	61070
1668	AADAEAEVASLNR	13	Phospho (STY)		P06753	Tropomyosin alpha-3 chain OS=Homo sapiens OX=9606 GN=TPM3 PE=1 SV=2	2	698.809	1.9417	NaN	NaN	0	SLE_A_VI	18149
1669	AADAEAEVASLNR	13	Phospho (STY)		P06753	Tropomyosin alpha-3 chain OS=Homo sapiens OX=9606 GN=TPM3 PE=1 SV=2	2	698.809	6.2048	NaN	NaN	0	SLE_A_VI	21066
1670	AADAEAEVASLNR	13	Phospho (STY)		P06753	Tropomyosin alpha-3 chain OS=Homo sapiens OX=9606 GN=TPM3 PE=1 SV=2	2	698.809	3.78	NaN	NaN	0	SLE_A_V	11418
1671	AADAEAEVASLNR	13	Phospho (STY)		P06753	Tropomyosin alpha-3 chain OS=Homo sapiens OX=9606 GN=TPM3 PE=1 SV=2	2	698.809	5.3328	NaN	NaN	0	SLE_A_V	43245
1672	AADAEAEVASLNR	13	Phospho (STY)		P06753	Tropomyosin alpha-3 chain OS=Homo sapiens OX=9606 GN=TPM3 PE=1 SV=2	2	698.809	-4.9265	NaN	NaN	0	SLE_S_XIII	8784.3
1673	AADAEAEVASLNR	13	Phospho (STY)		P06753	Tropomyosin alpha-3 chain OS=Homo sapiens OX=9606 GN=TPM3 PE=1 SV=2	2	698.809	7.5488	NaN	NaN	0	SLE_S_XIII	2403.5
1674	AADAEAEVASLNR	13	Phospho (STY)		P06753	Tropomyosin alpha-3 chain OS=Homo sapiens OX=9606 GN=TPM3 PE=1 SV=2	2	698.809	2.7155	NaN	NaN	0	SLE_S_XIII	2779.6
1675	AADAEAEVASLNR	13	Phospho (STY)		P06753	Tropomyosin alpha-3 chain OS=Homo sapiens OX=9606 GN=TPM3 PE=1 SV=2	2	698.809	-1.9281	NaN	NaN	0	SLE_S_XII	4166.2
1676	AADAEAEVASLNR	13	Phospho (STY)		P06753	Tropomyosin alpha-3 chain OS=Homo sapiens OX=9606 GN=TPM3 PE=1 SV=2	2	698.809	1.341	NaN	NaN	0	SLE_S_XII	66232
1677	AADAEAEVASLNR	13	Phospho (STY)		P06753	Tropomyosin alpha-3 chain OS=Homo sapiens OX=9606 GN=TPM3 PE=1 SV=2	2	698.809	6.5048	NaN	NaN	0	SLE_S_XII	108470
1678	AADAEAEVASLNR	13	Phospho (STY)		P06753	Tropomyosin alpha-3 chain OS=Homo sapiens OX=9606 GN=TPM3 PE=1 SV=2	2	698.809	4.0179	NaN	NaN	0	SLE_S_XII	44196
1679	AADAEAEVASLNR	13	Phospho (STY)		P06753	Tropomyosin alpha-3 chain OS=Homo sapiens OX=9606 GN=TPM3 PE=1 SV=2	2	698.809	0.68448	NaN	NaN	0	SLE_S_XIV	91728
1680	AADAEAEVASLNR	13	Phospho (STY)		P06753	Tropomyosin alpha-3 chain OS=Homo sapiens OX=9606 GN=TPM3 PE=1 SV=2	2	698.809	-3.1062	NaN	NaN	0	SLE_S_XI	5962.3
1681	AADAEAEVASLNR	13	Phospho (STY)		P06753	Tropomyosin alpha-3 chain OS=Homo sapiens OX=9606 GN=TPM3 PE=1 SV=2	2	698.809	1.4861	NaN	NaN	0	SLE_S_XI	7185.3
1682	AADAEAEVASLNR	13	Phospho (STY)		P06753	Tropomyosin alpha-3 chain OS=Homo sapiens OX=9606 GN=TPM3 PE=1 SV=2	2	698.809	-4.0615	NaN	NaN	0	SLE_S_X	21152
1683	AADAEAEVASLNR	13	Phospho (STY)		P06753	Tropomyosin alpha-3 chain OS=Homo sapiens OX=9606 GN=TPM3 PE=1 SV=2	2	698.809	-0.5705	NaN	NaN	0	SLE_S_X	36086
1684	AADAEAEVASLNR	13	Phospho (STY)		P06753	Tropomyosin alpha-3 chain OS=Homo sapiens OX=9606 GN=TPM3 PE=1 SV=2	2	698.809	3.4391	NaN	NaN	0	SLE_S_X	43340
1685	AADAEAEVASLNR	13	Phospho (STY)		P06753	Tropomyosin alpha-3 chain OS=Homo sapiens OX=9606 GN=TPM3 PE=1 SV=2	2	698.809	5.0487	NaN	NaN	0	SLE_S_X	2127.7
1686	AADAEAEVASLNRR	14	Phospho (STY)	_AADAEAEVApSLNRR_	P06753	Tropomyosin alpha-3 chain OS=Homo sapiens OX=9606 GN=TPM3 PE=1 SV=2	2	776.859	0.51503	0.052406	40.53	1	HC_II	252770
1687	AADAEAEVASLNRR	14	Phospho (STY)	_AADAEAEVApSLNRR_	P06753	Tropomyosin alpha-3 chain OS=Homo sapiens OX=9606 GN=TPM3 PE=1 SV=2	2	776.859	-0.88201	0.00032525	81.578	1	HC_IX	85285
1688	AADAEAEVASLNRR	14	Phospho (STY)	_AADAEAEVApSLNRR_	P06753	Tropomyosin alpha-3 chain OS=Homo sapiens OX=9606 GN=TPM3 PE=1 SV=2	2	776.859	-4.3786	0.0021664	69.224	1	HC_VII	111970
1690	AADAEAEVASLNRR	14	Phospho (STY)	_AADAEAEVApSLNRR_	P06753	Tropomyosin alpha-3 chain OS=Homo sapiens OX=9606 GN=TPM3 PE=1 SV=2	2	776.859	7.4433	0.0017119	61.503	1	RA_VI	51263
1691	AADAEAEVASLNRR	14	Phospho (STY)	_AADAEAEVApSLNRR_	P06753	Tropomyosin alpha-3 chain OS=Homo sapiens OX=9606 GN=TPM3 PE=1 SV=2	2	776.859	2.9244	0.0064028	78.71	1	SLE_A_I	1020100
1692	AADAEAEVASLNRR	14	Phospho (STY)	_AADAEAEVApSLNRR_	P06753	Tropomyosin alpha-3 chain OS=Homo sapiens OX=9606 GN=TPM3 PE=1 SV=2	2	776.859	2.7042	0.052011	44.16	1	SLE_S_IV	527990
1693	AADAEAEVASLNRR	14	Phospho (STY)	_AADAEAEVApSLNRR_	P06753	Tropomyosin alpha-3 chain OS=Homo sapiens OX=9606 GN=TPM3 PE=1 SV=2	2	776.859	4.8195	0.0054177	63.947	1	SLE_S_VI	388690
1694	AADAEAEVASLNRR	14	Phospho (STY)	_AADAEAEVApSLNRR_	P06753	Tropomyosin alpha-3 chain OS=Homo sapiens OX=9606 GN=TPM3 PE=1 SV=2	2	776.859	7.6754	0.034436	63.79	1	SLE_S_V	353350
1695	AADAEAEVASLNRR	14	Phospho (STY)	_AADAEAEVApSLNRR_	P06753	Tropomyosin alpha-3 chain OS=Homo sapiens OX=9606 GN=TPM3 PE=1 SV=2	2	776.859	0.39204	1.7415e-05	181.08	1	HC_XIII	204590
1696	AADAEAEVASLNRR	14	Phospho (STY)	_AADAEAEVApSLNRR_	P06753	Tropomyosin alpha-3 chain OS=Homo sapiens OX=9606 GN=TPM3 PE=1 SV=2	2	776.859	1.5695	8.6788e-32	221.62	1	HC_XII	165620
1697	AADAEAEVASLNRR	14	Phospho (STY)	_AADAEAEVApSLNRR_	P06753	Tropomyosin alpha-3 chain OS=Homo sapiens OX=9606 GN=TPM3 PE=1 SV=2	2	776.859	-2.1108	8.8245e-16	211.15	1	HC_XIV	291850
1698	AADAEAEVASLNRR	14	Phospho (STY)	_AADAEAEVApSLNRR_	P06753	Tropomyosin alpha-3 chain OS=Homo sapiens OX=9606 GN=TPM3 PE=1 SV=2	2	776.859	1.3784	0.00024381	90.376	1	HC_XI	119090
1699	AADAEAEVASLNRR	14	Phospho (STY)	_AADAEAEVApSLNRR_	P06753	Tropomyosin alpha-3 chain OS=Homo sapiens OX=9606 GN=TPM3 PE=1 SV=2	2	776.859	-2.6068	0.00010348	176	1	HC_XV	307400
1700	AADAEAEVASLNRR	14	Phospho (STY)	_AADAEAEVApSLNRR_	P06753	Tropomyosin alpha-3 chain OS=Homo sapiens OX=9606 GN=TPM3 PE=1 SV=2	2	776.859	0.7313	0.001642	88.796	1	HC_X	61726
1701	AADAEAEVASLNRR	14	Phospho (STY)	_AADAEAEVApSLNRR_	P06753	Tropomyosin alpha-3 chain OS=Homo sapiens OX=9606 GN=TPM3 PE=1 SV=2	2	776.859	0.0090146	4.2863e-06	97.084	1	RA_XIII	179820
1702	AADAEAEVASLNRR	14	Phospho (STY)	_AADAEAEVApSLNRR_	P06753	Tropomyosin alpha-3 chain OS=Homo sapiens OX=9606 GN=TPM3 PE=1 SV=2	2	776.859	-2.5968	0.0021664	83.061	1	RA_XII	189090
1703	AADAEAEVASLNRR	14	Phospho (STY)	_AADAEAEVApSLNRR_	P06753	Tropomyosin alpha-3 chain OS=Homo sapiens OX=9606 GN=TPM3 PE=1 SV=2	2	776.859	-1.0658	6.8792e-32	214.32	1	RA_XIV	152560
1704	AADAEAEVASLNRR	14	Phospho (STY)	_AADAEAEVApSLNRR_	P06753	Tropomyosin alpha-3 chain OS=Homo sapiens OX=9606 GN=TPM3 PE=1 SV=2	2	776.859	-2.4454	0.0006801	137.58	1	RA_XI	199480
1705	AADAEAEVASLNRR	14	Phospho (STY)	_AADAEAEVApSLNRR_	P06753	Tropomyosin alpha-3 chain OS=Homo sapiens OX=9606 GN=TPM3 PE=1 SV=2	2	776.859	-0.6866	0.00022512	148.57	1	RA_XVIII	90588
1706	AADAEAEVASLNRR	14	Phospho (STY)	_AADAEAEVApSLNRR_	P06753	Tropomyosin alpha-3 chain OS=Homo sapiens OX=9606 GN=TPM3 PE=1 SV=2	2	776.859	-2.3675	0.0014253	142.03	1	RA_XVII	187740
1707	AADAEAEVASLNRR	14	Phospho (STY)	_AADAEAEVApSLNRR_	P06753	Tropomyosin alpha-3 chain OS=Homo sapiens OX=9606 GN=TPM3 PE=1 SV=2	2	776.859	0.62321	0.00012807	93.649	1	RA_XVI	150430
1708	AADAEAEVASLNRR	14	Phospho (STY)	_AADAEAEVApSLNRR_	P06753	Tropomyosin alpha-3 chain OS=Homo sapiens OX=9606 GN=TPM3 PE=1 SV=2	2	776.859	-0.17341	0.00088986	118.26	1	RA_XV	166970
1709	AADAEAEVASLNRR	14	Phospho (STY)	_AADAEAEVApSLNRR_	P06753	Tropomyosin alpha-3 chain OS=Homo sapiens OX=9606 GN=TPM3 PE=1 SV=2	2	776.859	-1.0991	0.00069074	148.57	1	RA_X	187780
1710	AADAEAEVASLNRR	14	Phospho (STY)	_AADAEAEVApSLNRR_	P06753	Tropomyosin alpha-3 chain OS=Homo sapiens OX=9606 GN=TPM3 PE=1 SV=2	2	776.859	1.0222	4.7197e-43	183	1	SLE_A_IV	290310
1711	AADAEAEVASLNRR	14	Phospho (STY)	_AADAEAEVApSLNRR_	P06753	Tropomyosin alpha-3 chain OS=Homo sapiens OX=9606 GN=TPM3 PE=1 SV=2	2	776.859	-0.47484	0.00065546	168.78	1	SLE_A_VII	169690
1712	AADAEAEVASLNRR	14	Phospho (STY)	_AADAEAEVApSLNRR_	P06753	Tropomyosin alpha-3 chain OS=Homo sapiens OX=9606 GN=TPM3 PE=1 SV=2	2	776.859	1.366	2.9328e-05	150.81	1	SLE_A_VI	215260
1713	AADAEAEVASLNRR	14	Phospho (STY)	_AADAEAEVApSLNRR_	P06753	Tropomyosin alpha-3 chain OS=Homo sapiens OX=9606 GN=TPM3 PE=1 SV=2	2	776.859	-0.96178	1.0293e-31	174.02	1	SLE_A_V	281850
1714	AADAEAEVASLNRR	14	Phospho (STY)	_AADAEAEVApSLNRR_	P06753	Tropomyosin alpha-3 chain OS=Homo sapiens OX=9606 GN=TPM3 PE=1 SV=2	2	776.859	1.4924	0.0014909	144.16	1	SLE_S_IX	201690
1715	AADAEAEVASLNRR	14	Phospho (STY)	_AADAEAEVApSLNRR_	P06753	Tropomyosin alpha-3 chain OS=Homo sapiens OX=9606 GN=TPM3 PE=1 SV=2	2	776.859	1.1937	0.00038048	84.58	1	SLE_S_XIII	156380
1716	AADAEAEVASLNRR	14	Phospho (STY)	_AADAEAEVApSLNRR_	P06753	Tropomyosin alpha-3 chain OS=Homo sapiens OX=9606 GN=TPM3 PE=1 SV=2	2	776.859	0.48443	1.3567e-05	124.62	1	SLE_S_XIV	198460
1717	AADAEAEVASLNRR	14	Phospho (STY)	_AADAEAEVApSLNRR_	P06753	Tropomyosin alpha-3 chain OS=Homo sapiens OX=9606 GN=TPM3 PE=1 SV=2	2	776.859	0.50617	0.00078136	112.68	1	SLE_S_XI	167100
1718	AADAEAEVASLNRR	14	Phospho (STY)	_AADAEAEVApSLNRR_	P06753	Tropomyosin alpha-3 chain OS=Homo sapiens OX=9606 GN=TPM3 PE=1 SV=2	2	776.859	-0.18605	7.6352e-05	178.51	1	SLE_S_X	225520
1719	AADAEAEVASLNRR	14	Phospho (STY)		P06753	Tropomyosin alpha-3 chain OS=Homo sapiens OX=9606 GN=TPM3 PE=1 SV=2	2	776.859	10.708	NaN	NaN	0	HC_II	18619
1720	AADAEAEVASLNRR	14	Phospho (STY)		P06753	Tropomyosin alpha-3 chain OS=Homo sapiens OX=9606 GN=TPM3 PE=1 SV=2	2	776.859	0.51343	NaN	NaN	0	HC_IV	506100
1721	AADAEAEVASLNRR	14	Phospho (STY)		P06753	Tropomyosin alpha-3 chain OS=Homo sapiens OX=9606 GN=TPM3 PE=1 SV=2	2	776.859	0.96686	NaN	NaN	0	HC_I	16917
1722	AADAEAEVASLNRR	14	Phospho (STY)		P06753	Tropomyosin alpha-3 chain OS=Homo sapiens OX=9606 GN=TPM3 PE=1 SV=2	2	776.859	1.6096	NaN	NaN	0	HC_I	8972.2
1723	AADAEAEVASLNRR	14	Phospho (STY)		P06753	Tropomyosin alpha-3 chain OS=Homo sapiens OX=9606 GN=TPM3 PE=1 SV=2	2	776.859	3.7123	NaN	NaN	0	HC_VIII	3643.7
1724	AADAEAEVASLNRR	14	Phospho (STY)		P06753	Tropomyosin alpha-3 chain OS=Homo sapiens OX=9606 GN=TPM3 PE=1 SV=2	2	776.859	-0.5123	NaN	NaN	0	HC_VI	123490
1725	AADAEAEVASLNRR	14	Phospho (STY)		P06753	Tropomyosin alpha-3 chain OS=Homo sapiens OX=9606 GN=TPM3 PE=1 SV=2	2	776.859	-0.95269	NaN	NaN	0	HC_VI	4997.6
1726	AADAEAEVASLNRR	14	Phospho (STY)		P06753	Tropomyosin alpha-3 chain OS=Homo sapiens OX=9606 GN=TPM3 PE=1 SV=2	2	776.859	6.1885	NaN	NaN	0	RA_IV	20671
1727	AADAEAEVASLNRR	14	Phospho (STY)		P06753	Tropomyosin alpha-3 chain OS=Homo sapiens OX=9606 GN=TPM3 PE=1 SV=2	2	776.859	4.7636	NaN	NaN	0	RA_IX	190350
1729	AADAEAEVASLNRR	14	Phospho (STY)		P06753	Tropomyosin alpha-3 chain OS=Homo sapiens OX=9606 GN=TPM3 PE=1 SV=2	2	776.859	-0.9867	NaN	NaN	0	SLE_A_III	562610
1730	AADAEAEVASLNRR	14	Phospho (STY)		P06753	Tropomyosin alpha-3 chain OS=Homo sapiens OX=9606 GN=TPM3 PE=1 SV=2	2	776.859	-0.22167	NaN	NaN	0	SLE_S_III	375620
1731	AADAEAEVASLNRR	14	Phospho (STY)		P06753	Tropomyosin alpha-3 chain OS=Homo sapiens OX=9606 GN=TPM3 PE=1 SV=2	2	776.859	6.0839	NaN	NaN	0	SLE_S_II	408510
1732	AADAEAEVASLNRR	14	Phospho (STY)		P06753	Tropomyosin alpha-3 chain OS=Homo sapiens OX=9606 GN=TPM3 PE=1 SV=2	2	776.859	12.261	NaN	NaN	0	SLE_S_IV	1907.5
1733	AADAEAEVASLNRR	14	Phospho (STY)		P06753	Tropomyosin alpha-3 chain OS=Homo sapiens OX=9606 GN=TPM3 PE=1 SV=2	2	776.859	2.8343	NaN	NaN	0	SLE_S_VII	15277
1734	AADAEAEVASLNRR	14	Phospho (STY)		P06753	Tropomyosin alpha-3 chain OS=Homo sapiens OX=9606 GN=TPM3 PE=1 SV=2	2	776.859	6.1971	NaN	NaN	0	SLE_S_V	8113.2
1735	AADAEAEVASLNRR	14	Phospho (STY)		P06753	Tropomyosin alpha-3 chain OS=Homo sapiens OX=9606 GN=TPM3 PE=1 SV=2	2	776.859	-1.1018	NaN	NaN	0	HC_XV	6365.7
1736	AADAEAEVASLNRR	14	Phospho (STY)		P06753	Tropomyosin alpha-3 chain OS=Homo sapiens OX=9606 GN=TPM3 PE=1 SV=2	2	776.859	-2.0247	NaN	NaN	0	RA_XIV	1664.9
1737	AADAEAEVASLNRR	14	Phospho (STY)		P06753	Tropomyosin alpha-3 chain OS=Homo sapiens OX=9606 GN=TPM3 PE=1 SV=2	2	776.859	-5.0148	NaN	NaN	0	RA_XV	4851.5
1738	AADAEAEVASLNRR	14	Phospho (STY)		P06753	Tropomyosin alpha-3 chain OS=Homo sapiens OX=9606 GN=TPM3 PE=1 SV=2	2	776.859	-4.7729	NaN	NaN	0	SLE_A_VII	6840.5
1739	AADAEAEVASLNRR	14	Phospho (STY)		P06753	Tropomyosin alpha-3 chain OS=Homo sapiens OX=9606 GN=TPM3 PE=1 SV=2	2	776.859	-1.4126	NaN	NaN	0	SLE_S_XIV	8832.4
2235	AAEMVPDLPSPPMEAPAPASNPSGR	25	Phospho (STY)	_AAEMVPDLPpSPPMEAPAPASNPSGR_	Q6ZVM7	TOM1-like protein 2 OS=Homo sapiens OX=9606 GN=TOM1L2 PE=1 SV=1	2	1285.08	7.426	2.3135e-21	59.09	1	HC_III	448510
2236	AAEMVPDLPSPPMEAPAPASNPSGR	25	Phospho (STY)	_AAEMVPDLPpSPPMEAPAPASNPSGR_	Q6ZVM7	TOM1-like protein 2 OS=Homo sapiens OX=9606 GN=TOM1L2 PE=1 SV=1	2	1285.08	1.0945	7.0904e-13	58.061	1	HC_II	354870
2237	AAEMVPDLPSPPMEAPAPASNPSGR	25	Phospho (STY)	_AAEMVPDLPpSPPMEAPAPASNPSGR_	Q6ZVM7	TOM1-like protein 2 OS=Homo sapiens OX=9606 GN=TOM1L2 PE=1 SV=1	3	857.054	3.0809	1.0537e-05	42.888	1	HC_IX	31216
2238	AAEMVPDLPSPPMEAPAPASNPSGR	25	Phospho (STY)	_AAEMVPDLPpSPPMEAPAPASNPSGR_	Q6ZVM7	TOM1-like protein 2 OS=Homo sapiens OX=9606 GN=TOM1L2 PE=1 SV=1	2	1285.08	6.5954	1.0893e-06	41.186	1	HC_IX	369040
2239	AAEMVPDLPSPPMEAPAPASNPSGR	25	Phospho (STY)	_AAEMVPDLPpSPPMEAPAPASNPSGR_	Q6ZVM7	TOM1-like protein 2 OS=Homo sapiens OX=9606 GN=TOM1L2 PE=1 SV=1	3	857.054	0.42946	2.4181e-05	56.436	1	HC_I	54390
2240	AAEMVPDLPSPPMEAPAPASNPSGR	25	Phospho (STY)	_AAEMVPDLPpSPPMEAPAPASNPSGR_	Q6ZVM7	TOM1-like protein 2 OS=Homo sapiens OX=9606 GN=TOM1L2 PE=1 SV=1	2	1285.08	0.63663	1.381e-05	40.324	1	HC_I	354520
2242	AAEMVPDLPSPPMEAPAPASNPSGR	25	Phospho (STY)	_AAEMVPDLPpSPPMEAPAPASNPSGR_	Q6ZVM7	TOM1-like protein 2 OS=Homo sapiens OX=9606 GN=TOM1L2 PE=1 SV=1	3	857.054	-0.64616	4.4128e-05	42.888	1	HC_XIII	143070
2243	AAEMVPDLPSPPMEAPAPASNPSGR	25	Phospho (STY)	_AAEMVPDLPpSPPMEAPAPASNPSGR_	Q6ZVM7	TOM1-like protein 2 OS=Homo sapiens OX=9606 GN=TOM1L2 PE=1 SV=1	3	857.054	-0.029457	1.2216e-10	69.232	1	HC_XII	235980
2244	AAEMVPDLPSPPMEAPAPASNPSGR	25	Phospho (STY)	_AAEMVPDLPpSPPMEAPAPASNPSGR_	Q6ZVM7	TOM1-like protein 2 OS=Homo sapiens OX=9606 GN=TOM1L2 PE=1 SV=1	3	857.054	-0.033304	6.8359e-11	81.449	1	HC_XIV	144240
2245	AAEMVPDLPSPPMEAPAPASNPSGR	25	Phospho (STY)	_AAEMVPDLPpSPPMEAPAPASNPSGR_	Q6ZVM7	TOM1-like protein 2 OS=Homo sapiens OX=9606 GN=TOM1L2 PE=1 SV=1	2	1285.08	1.7605	2.9578e-10	50.819	1	HC_XIV	398860
2246	AAEMVPDLPSPPMEAPAPASNPSGR	25	Phospho (STY)	_AAEMVPDLPpSPPMEAPAPASNPSGR_	Q6ZVM7	TOM1-like protein 2 OS=Homo sapiens OX=9606 GN=TOM1L2 PE=1 SV=1	3	857.054	-1.2606	1.0429e-10	53.964	1	HC_XI	229310
2247	AAEMVPDLPSPPMEAPAPASNPSGR	25	Phospho (STY)	_AAEMVPDLPpSPPMEAPAPASNPSGR_	Q6ZVM7	TOM1-like protein 2 OS=Homo sapiens OX=9606 GN=TOM1L2 PE=1 SV=1	2	1285.08	-0.95465	3.9187e-10	43.767	1	HC_XI	500850
2248	AAEMVPDLPSPPMEAPAPASNPSGR	25	Phospho (STY)	_AAEMVPDLPpSPPMEAPAPASNPSGR_	Q6ZVM7	TOM1-like protein 2 OS=Homo sapiens OX=9606 GN=TOM1L2 PE=1 SV=1	3	857.054	1.246	2.6763e-05	55.524	1	HC_XV	110930
2249	AAEMVPDLPSPPMEAPAPASNPSGR	25	Phospho (STY)	_AAEMVPDLPpSPPMEAPAPASNPSGR_	Q6ZVM7	TOM1-like protein 2 OS=Homo sapiens OX=9606 GN=TOM1L2 PE=1 SV=1	3	857.054	-0.49779	2.0791e-05	60.54	1	HC_X	237940
2250	AAEMVPDLPSPPMEAPAPASNPSGR	25	Phospho (STY)	_AAEMVPDLPpSPPMEAPAPASNPSGR_	Q6ZVM7	TOM1-like protein 2 OS=Homo sapiens OX=9606 GN=TOM1L2 PE=1 SV=1	2	1285.08	0.31052	2.5328e-10	42.888	1	HC_X	701280
2251	AAEMVPDLPSPPMEAPAPASNPSGR	25	Phospho (STY)	_AAEMVPDLPpSPPMEAPAPASNPSGR_	Q6ZVM7	TOM1-like protein 2 OS=Homo sapiens OX=9606 GN=TOM1L2 PE=1 SV=1	3	857.054	-0.37363	2.913e-10	50.621	1	RA_XIII	245920
2252	AAEMVPDLPSPPMEAPAPASNPSGR	25	Phospho (STY)	_AAEMVPDLPpSPPMEAPAPASNPSGR_	Q6ZVM7	TOM1-like protein 2 OS=Homo sapiens OX=9606 GN=TOM1L2 PE=1 SV=1	3	857.054	-0.76274	5.4234e-08	80.175	1	RA_XIV	357320
2253	AAEMVPDLPSPPMEAPAPASNPSGR	25	Phospho (STY)	_AAEMVPDLPpSPPMEAPAPASNPSGR_	Q6ZVM7	TOM1-like protein 2 OS=Homo sapiens OX=9606 GN=TOM1L2 PE=1 SV=1	3	857.054	0.98553	8.9466e-11	73.06	1	RA_XI	338760
2254	AAEMVPDLPSPPMEAPAPASNPSGR	25	Phospho (STY)	_AAEMVPDLPpSPPMEAPAPASNPSGR_	Q6ZVM7	TOM1-like protein 2 OS=Homo sapiens OX=9606 GN=TOM1L2 PE=1 SV=1	2	1285.08	0.45999	2.0672e-10	56.436	1	RA_XI	906750
2255	AAEMVPDLPSPPMEAPAPASNPSGR	25	Phospho (STY)	_AAEMVPDLPpSPPMEAPAPASNPSGR_	Q6ZVM7	TOM1-like protein 2 OS=Homo sapiens OX=9606 GN=TOM1L2 PE=1 SV=1	3	857.054	0.27708	3.9241e-07	77.698	1	RA_XVIII	463630
2256	AAEMVPDLPSPPMEAPAPASNPSGR	25	Phospho (STY)	_AAEMVPDLPpSPPMEAPAPASNPSGR_	Q6ZVM7	TOM1-like protein 2 OS=Homo sapiens OX=9606 GN=TOM1L2 PE=1 SV=1	3	857.054	-0.15559	4.0561e-13	68.789	1	RA_XVII	312010
2257	AAEMVPDLPSPPMEAPAPASNPSGR	25	Phospho (STY)	_AAEMVPDLPpSPPMEAPAPASNPSGR_	Q6ZVM7	TOM1-like protein 2 OS=Homo sapiens OX=9606 GN=TOM1L2 PE=1 SV=1	2	1285.08	-0.49932	1.5728e-12	45.459	1	RA_XVII	869820
2258	AAEMVPDLPSPPMEAPAPASNPSGR	25	Phospho (STY)	_AAEMVPDLPpSPPMEAPAPASNPSGR_	Q6ZVM7	TOM1-like protein 2 OS=Homo sapiens OX=9606 GN=TOM1L2 PE=1 SV=1	3	857.054	-0.60212	4.3176e-11	71.471	1	RA_XVI	270220
2259	AAEMVPDLPSPPMEAPAPASNPSGR	25	Phospho (STY)	_AAEMVPDLPpSPPMEAPAPASNPSGR_	Q6ZVM7	TOM1-like protein 2 OS=Homo sapiens OX=9606 GN=TOM1L2 PE=1 SV=1	2	1285.08	-1.2513	1.9219e-10	40.324	1	RA_XVI	626150
2260	AAEMVPDLPSPPMEAPAPASNPSGR	25	Phospho (STY)	_AAEMVPDLPpSPPMEAPAPASNPSGR_	Q6ZVM7	TOM1-like protein 2 OS=Homo sapiens OX=9606 GN=TOM1L2 PE=1 SV=1	3	857.054	-0.67227	1.0056e-10	86.766	1	RA_XV	446700
2261	AAEMVPDLPSPPMEAPAPASNPSGR	25	Phospho (STY)	_AAEMVPDLPpSPPMEAPAPASNPSGR_	Q6ZVM7	TOM1-like protein 2 OS=Homo sapiens OX=9606 GN=TOM1L2 PE=1 SV=1	3	857.054	-0.020501	1.0419e-10	69.232	1	RA_X	342430
2262	AAEMVPDLPSPPMEAPAPASNPSGR	25	Phospho (STY)	_AAEMVPDLPpSPPMEAPAPASNPSGR_	Q6ZVM7	TOM1-like protein 2 OS=Homo sapiens OX=9606 GN=TOM1L2 PE=1 SV=1	3	857.054	-0.93466	1.3736e-07	83.979	1	SLE_A_IV	296720
2263	AAEMVPDLPSPPMEAPAPASNPSGR	25	Phospho (STY)	_AAEMVPDLPpSPPMEAPAPASNPSGR_	Q6ZVM7	TOM1-like protein 2 OS=Homo sapiens OX=9606 GN=TOM1L2 PE=1 SV=1	2	1285.08	0.39342	6.8914e-16	75.006	1	SLE_A_IV	660610
2264	AAEMVPDLPSPPMEAPAPASNPSGR	25	Phospho (STY)	_AAEMVPDLPpSPPMEAPAPASNPSGR_	Q6ZVM7	TOM1-like protein 2 OS=Homo sapiens OX=9606 GN=TOM1L2 PE=1 SV=1	3	857.054	-1.8777	1.0056e-10	75.669	1	SLE_A_VII	262080
2265	AAEMVPDLPSPPMEAPAPASNPSGR	25	Phospho (STY)	_AAEMVPDLPpSPPMEAPAPASNPSGR_	Q6ZVM7	TOM1-like protein 2 OS=Homo sapiens OX=9606 GN=TOM1L2 PE=1 SV=1	2	1285.08	-1.6565	7.8307e-07	43.727	1	SLE_A_VII	598700
2266	AAEMVPDLPSPPMEAPAPASNPSGR	25	Phospho (STY)	_AAEMVPDLPpSPPMEAPAPASNPSGR_	Q6ZVM7	TOM1-like protein 2 OS=Homo sapiens OX=9606 GN=TOM1L2 PE=1 SV=1	3	857.054	-0.31472	1.658e-07	66.66	1	SLE_A_VI	498480
2267	AAEMVPDLPSPPMEAPAPASNPSGR	25	Phospho (STY)	_AAEMVPDLPpSPPMEAPAPASNPSGR_	Q6ZVM7	TOM1-like protein 2 OS=Homo sapiens OX=9606 GN=TOM1L2 PE=1 SV=1	2	1285.08	0.28782	5.993e-45	77.684	1	SLE_A_VI	1008300
2268	AAEMVPDLPSPPMEAPAPASNPSGR	25	Phospho (STY)	_AAEMVPDLPpSPPMEAPAPASNPSGR_	Q6ZVM7	TOM1-like protein 2 OS=Homo sapiens OX=9606 GN=TOM1L2 PE=1 SV=1	3	857.054	-0.6831	1.7199e-10	97.396	1	SLE_A_V	257500
2269	AAEMVPDLPSPPMEAPAPASNPSGR	25	Phospho (STY)	_AAEMVPDLPpSPPMEAPAPASNPSGR_	Q6ZVM7	TOM1-like protein 2 OS=Homo sapiens OX=9606 GN=TOM1L2 PE=1 SV=1	2	1285.08	-0.37411	4.7486e-16	63.421	1	SLE_A_V	571130
2270	AAEMVPDLPSPPMEAPAPASNPSGR	25	Phospho (STY)	_AAEMVPDLPpSPPMEAPAPASNPSGR_	Q6ZVM7	TOM1-like protein 2 OS=Homo sapiens OX=9606 GN=TOM1L2 PE=1 SV=1	3	857.054	-0.22767	3.878e-07	77.287	1	SLE_S_IX	267750
2271	AAEMVPDLPSPPMEAPAPASNPSGR	25	Phospho (STY)	_AAEMVPDLPpSPPMEAPAPASNPSGR_	Q6ZVM7	TOM1-like protein 2 OS=Homo sapiens OX=9606 GN=TOM1L2 PE=1 SV=1	2	1285.08	-0.24254	6.0213e-11	50.819	1	SLE_S_IX	747890
2272	AAEMVPDLPSPPMEAPAPASNPSGR	25	Phospho (STY)	_AAEMVPDLPpSPPMEAPAPASNPSGR_	Q6ZVM7	TOM1-like protein 2 OS=Homo sapiens OX=9606 GN=TOM1L2 PE=1 SV=1	3	857.054	-0.32248	5.2113e-11	77.287	1	SLE_S_XIII	345710
2273	AAEMVPDLPSPPMEAPAPASNPSGR	25	Phospho (STY)	_AAEMVPDLPpSPPMEAPAPASNPSGR_	Q6ZVM7	TOM1-like protein 2 OS=Homo sapiens OX=9606 GN=TOM1L2 PE=1 SV=1	2	1285.08	-1.0533	9.0161e-22	49.872	1	SLE_S_XIII	766980
2274	AAEMVPDLPSPPMEAPAPASNPSGR	25	Phospho (STY)	_AAEMVPDLPpSPPMEAPAPASNPSGR_	Q6ZVM7	TOM1-like protein 2 OS=Homo sapiens OX=9606 GN=TOM1L2 PE=1 SV=1	3	857.054	-0.17835	1.8034e-07	88.115	1	SLE_S_XII	216770
2275	AAEMVPDLPSPPMEAPAPASNPSGR	25	Phospho (STY)	_AAEMVPDLPpSPPMEAPAPASNPSGR_	Q6ZVM7	TOM1-like protein 2 OS=Homo sapiens OX=9606 GN=TOM1L2 PE=1 SV=1	3	857.054	0.34702	3.8647e-05	47.267	1	SLE_S_XIV	265560
2276	AAEMVPDLPSPPMEAPAPASNPSGR	25	Phospho (STY)	_AAEMVPDLPpSPPMEAPAPASNPSGR_	Q6ZVM7	TOM1-like protein 2 OS=Homo sapiens OX=9606 GN=TOM1L2 PE=1 SV=1	2	1285.08	-0.13462	3.3452e-10	61.211	1	SLE_S_XIV	663860
2277	AAEMVPDLPSPPMEAPAPASNPSGR	25	Phospho (STY)	_AAEMVPDLPpSPPMEAPAPASNPSGR_	Q6ZVM7	TOM1-like protein 2 OS=Homo sapiens OX=9606 GN=TOM1L2 PE=1 SV=1	3	857.054	-1.6889	1.6463e-07	77.287	1	SLE_S_XI	339190
2278	AAEMVPDLPSPPMEAPAPASNPSGR	25	Phospho (STY)	_AAEMVPDLPpSPPMEAPAPASNPSGR_	Q6ZVM7	TOM1-like protein 2 OS=Homo sapiens OX=9606 GN=TOM1L2 PE=1 SV=1	2	1285.08	-2.2803	3.9631e-10	60.14	1	SLE_S_XI	899180
2279	AAEMVPDLPSPPMEAPAPASNPSGR	25	Phospho (STY)	_AAEMVPDLPpSPPMEAPAPASNPSGR_	Q6ZVM7	TOM1-like protein 2 OS=Homo sapiens OX=9606 GN=TOM1L2 PE=1 SV=1	3	857.054	-1.8345	1.0056e-10	60.14	1	SLE_S_X	354780
2280	AAEMVPDLPSPPMEAPAPASNPSGR	25	Phospho (STY)	_AAEMVPDLPpSPPMEAPAPASNPSGR_	Q6ZVM7	TOM1-like protein 2 OS=Homo sapiens OX=9606 GN=TOM1L2 PE=1 SV=1	2	1285.08	-1.9474	2.8972e-21	45.459	1	SLE_S_X	837040
2281	AAEMVPDLPSPPMEAPAPASNPSGR	25	Phospho (STY)		Q6ZVM7	TOM1-like protein 2 OS=Homo sapiens OX=9606 GN=TOM1L2 PE=1 SV=1	2	1285.08	7.5178	NaN	NaN	0	HC_III	9428.7
2282	AAEMVPDLPSPPMEAPAPASNPSGR	25	Phospho (STY)		Q6ZVM7	TOM1-like protein 2 OS=Homo sapiens OX=9606 GN=TOM1L2 PE=1 SV=1	2	1285.08	6.184	NaN	NaN	0	HC_II	13035
2283	AAEMVPDLPSPPMEAPAPASNPSGR	25	Phospho (STY)		Q6ZVM7	TOM1-like protein 2 OS=Homo sapiens OX=9606 GN=TOM1L2 PE=1 SV=1	2	1285.08	6.8234	NaN	NaN	0	HC_II	8047.4
2284	AAEMVPDLPSPPMEAPAPASNPSGR	25	Phospho (STY)		Q6ZVM7	TOM1-like protein 2 OS=Homo sapiens OX=9606 GN=TOM1L2 PE=1 SV=1	2	1285.08	16.816	NaN	NaN	0	HC_II	3913.1
2285	AAEMVPDLPSPPMEAPAPASNPSGR	25	Phospho (STY)		Q6ZVM7	TOM1-like protein 2 OS=Homo sapiens OX=9606 GN=TOM1L2 PE=1 SV=1	2	1285.08	0.89172	NaN	NaN	0	HC_IV	11664
2286	AAEMVPDLPSPPMEAPAPASNPSGR	25	Phospho (STY)		Q6ZVM7	TOM1-like protein 2 OS=Homo sapiens OX=9606 GN=TOM1L2 PE=1 SV=1	3	857.054	6.2129	NaN	NaN	0	HC_IV	6941
2287	AAEMVPDLPSPPMEAPAPASNPSGR	25	Phospho (STY)		Q6ZVM7	TOM1-like protein 2 OS=Homo sapiens OX=9606 GN=TOM1L2 PE=1 SV=1	2	1285.08	5.6866	NaN	NaN	0	HC_IX	96408
2288	AAEMVPDLPSPPMEAPAPASNPSGR	25	Phospho (STY)		Q6ZVM7	TOM1-like protein 2 OS=Homo sapiens OX=9606 GN=TOM1L2 PE=1 SV=1	2	1285.08	5.5432	NaN	NaN	0	HC_VIII	15238
2289	AAEMVPDLPSPPMEAPAPASNPSGR	25	Phospho (STY)		Q6ZVM7	TOM1-like protein 2 OS=Homo sapiens OX=9606 GN=TOM1L2 PE=1 SV=1	2	1285.08	0.88695	NaN	NaN	0	HC_VII	18852
2290	AAEMVPDLPSPPMEAPAPASNPSGR	25	Phospho (STY)		Q6ZVM7	TOM1-like protein 2 OS=Homo sapiens OX=9606 GN=TOM1L2 PE=1 SV=1	3	857.054	9.0821	NaN	NaN	0	HC_VII	11045
2291	AAEMVPDLPSPPMEAPAPASNPSGR	25	Phospho (STY)		Q6ZVM7	TOM1-like protein 2 OS=Homo sapiens OX=9606 GN=TOM1L2 PE=1 SV=1	2	1285.08	1.5914	NaN	NaN	0	HC_VI	15065
2292	AAEMVPDLPSPPMEAPAPASNPSGR	25	Phospho (STY)		Q6ZVM7	TOM1-like protein 2 OS=Homo sapiens OX=9606 GN=TOM1L2 PE=1 SV=1	2	1285.08	-0.60826	NaN	NaN	0	HC_V	39441
2293	AAEMVPDLPSPPMEAPAPASNPSGR	25	Phospho (STY)		Q6ZVM7	TOM1-like protein 2 OS=Homo sapiens OX=9606 GN=TOM1L2 PE=1 SV=1	2	1285.08	7.2395	NaN	NaN	0	RA_III	17868
2294	AAEMVPDLPSPPMEAPAPASNPSGR	25	Phospho (STY)		Q6ZVM7	TOM1-like protein 2 OS=Homo sapiens OX=9606 GN=TOM1L2 PE=1 SV=1	2	1285.08	2.4725	NaN	NaN	0	RA_III	18991
2295	AAEMVPDLPSPPMEAPAPASNPSGR	25	Phospho (STY)		Q6ZVM7	TOM1-like protein 2 OS=Homo sapiens OX=9606 GN=TOM1L2 PE=1 SV=1	2	1285.08	-0.73435	NaN	NaN	0	RA_II	69956
2296	AAEMVPDLPSPPMEAPAPASNPSGR	25	Phospho (STY)		Q6ZVM7	TOM1-like protein 2 OS=Homo sapiens OX=9606 GN=TOM1L2 PE=1 SV=1	3	857.054	1.369	NaN	NaN	0	RA_II	24047
2297	AAEMVPDLPSPPMEAPAPASNPSGR	25	Phospho (STY)		Q6ZVM7	TOM1-like protein 2 OS=Homo sapiens OX=9606 GN=TOM1L2 PE=1 SV=1	2	1285.08	3.7815	NaN	NaN	0	RA_IV	78420
2302	AAEMVPDLPSPPMEAPAPASNPSGR	25	Phospho (STY)		Q6ZVM7	TOM1-like protein 2 OS=Homo sapiens OX=9606 GN=TOM1L2 PE=1 SV=1	2	1285.08	10.012	NaN	NaN	0	RA_VI	11402
2303	AAEMVPDLPSPPMEAPAPASNPSGR	25	Phospho (STY)		Q6ZVM7	TOM1-like protein 2 OS=Homo sapiens OX=9606 GN=TOM1L2 PE=1 SV=1	2	1285.08	6.7902	NaN	NaN	0	SLE_A_III	14278
2304	AAEMVPDLPSPPMEAPAPASNPSGR	25	Phospho (STY)		Q6ZVM7	TOM1-like protein 2 OS=Homo sapiens OX=9606 GN=TOM1L2 PE=1 SV=1	2	1285.08	0.21464	NaN	NaN	0	SLE_A_III	113790
2305	AAEMVPDLPSPPMEAPAPASNPSGR	25	Phospho (STY)		Q6ZVM7	TOM1-like protein 2 OS=Homo sapiens OX=9606 GN=TOM1L2 PE=1 SV=1	3	857.054	-0.22958	NaN	NaN	0	SLE_A_III	37072
2306	AAEMVPDLPSPPMEAPAPASNPSGR	25	Phospho (STY)		Q6ZVM7	TOM1-like protein 2 OS=Homo sapiens OX=9606 GN=TOM1L2 PE=1 SV=1	2	1285.08	6.5659	NaN	NaN	0	SLE_A_II	109310
2307	AAEMVPDLPSPPMEAPAPASNPSGR	25	Phospho (STY)		Q6ZVM7	TOM1-like protein 2 OS=Homo sapiens OX=9606 GN=TOM1L2 PE=1 SV=1	2	1285.08	4.0669	NaN	NaN	0	SLE_A_I	6688
2308	AAEMVPDLPSPPMEAPAPASNPSGR	25	Phospho (STY)		Q6ZVM7	TOM1-like protein 2 OS=Homo sapiens OX=9606 GN=TOM1L2 PE=1 SV=1	2	1285.08	4.3831	NaN	NaN	0	SLE_A_I	24561
2309	AAEMVPDLPSPPMEAPAPASNPSGR	25	Phospho (STY)		Q6ZVM7	TOM1-like protein 2 OS=Homo sapiens OX=9606 GN=TOM1L2 PE=1 SV=1	2	1285.08	5.8221	NaN	NaN	0	SLE_S_III	178990
2310	AAEMVPDLPSPPMEAPAPASNPSGR	25	Phospho (STY)		Q6ZVM7	TOM1-like protein 2 OS=Homo sapiens OX=9606 GN=TOM1L2 PE=1 SV=1	3	857.054	-1.002	NaN	NaN	0	SLE_S_III	3169.6
2311	AAEMVPDLPSPPMEAPAPASNPSGR	25	Phospho (STY)		Q6ZVM7	TOM1-like protein 2 OS=Homo sapiens OX=9606 GN=TOM1L2 PE=1 SV=1	2	1285.08	12.744	NaN	NaN	0	SLE_S_II	11243
2312	AAEMVPDLPSPPMEAPAPASNPSGR	25	Phospho (STY)		Q6ZVM7	TOM1-like protein 2 OS=Homo sapiens OX=9606 GN=TOM1L2 PE=1 SV=1	2	1285.08	-2.7431	NaN	NaN	0	SLE_S_IV	18426
2313	AAEMVPDLPSPPMEAPAPASNPSGR	25	Phospho (STY)		Q6ZVM7	TOM1-like protein 2 OS=Homo sapiens OX=9606 GN=TOM1L2 PE=1 SV=1	2	1285.08	5.2248	NaN	NaN	0	SLE_S_IV	7542.4
2314	AAEMVPDLPSPPMEAPAPASNPSGR	25	Phospho (STY)		Q6ZVM7	TOM1-like protein 2 OS=Homo sapiens OX=9606 GN=TOM1L2 PE=1 SV=1	2	1285.08	8.9696	NaN	NaN	0	SLE_S_I	16091
2315	AAEMVPDLPSPPMEAPAPASNPSGR	25	Phospho (STY)		Q6ZVM7	TOM1-like protein 2 OS=Homo sapiens OX=9606 GN=TOM1L2 PE=1 SV=1	2	1285.08	-1.9664	NaN	NaN	0	SLE_S_I	107710
2316	AAEMVPDLPSPPMEAPAPASNPSGR	25	Phospho (STY)		Q6ZVM7	TOM1-like protein 2 OS=Homo sapiens OX=9606 GN=TOM1L2 PE=1 SV=1	2	1285.08	2.651	NaN	NaN	0	SLE_S_I	7464.2
2317	AAEMVPDLPSPPMEAPAPASNPSGR	25	Phospho (STY)		Q6ZVM7	TOM1-like protein 2 OS=Homo sapiens OX=9606 GN=TOM1L2 PE=1 SV=1	2	1285.08	7.5363	NaN	NaN	0	SLE_S_VIII	7276.4
2318	AAEMVPDLPSPPMEAPAPASNPSGR	25	Phospho (STY)		Q6ZVM7	TOM1-like protein 2 OS=Homo sapiens OX=9606 GN=TOM1L2 PE=1 SV=1	2	1285.08	2.4063	NaN	NaN	0	SLE_S_VIII	3689.5
2319	AAEMVPDLPSPPMEAPAPASNPSGR	25	Phospho (STY)		Q6ZVM7	TOM1-like protein 2 OS=Homo sapiens OX=9606 GN=TOM1L2 PE=1 SV=1	2	1285.08	8.6355	NaN	NaN	0	SLE_S_VII	4328.2
2320	AAEMVPDLPSPPMEAPAPASNPSGR	25	Phospho (STY)		Q6ZVM7	TOM1-like protein 2 OS=Homo sapiens OX=9606 GN=TOM1L2 PE=1 SV=1	3	857.054	-0.27856	NaN	NaN	0	SLE_S_VII	4175.2
2321	AAEMVPDLPSPPMEAPAPASNPSGR	25	Phospho (STY)		Q6ZVM7	TOM1-like protein 2 OS=Homo sapiens OX=9606 GN=TOM1L2 PE=1 SV=1	2	1285.08	6.2226	NaN	NaN	0	SLE_S_VI	7247.4
2322	AAEMVPDLPSPPMEAPAPASNPSGR	25	Phospho (STY)		Q6ZVM7	TOM1-like protein 2 OS=Homo sapiens OX=9606 GN=TOM1L2 PE=1 SV=1	2	1285.08	3.7171	NaN	NaN	0	SLE_S_V	112590
2323	AAEMVPDLPSPPMEAPAPASNPSGR	25	Phospho (STY)		Q6ZVM7	TOM1-like protein 2 OS=Homo sapiens OX=9606 GN=TOM1L2 PE=1 SV=1	2	1285.08	3.2392	NaN	NaN	0	HC_XV	53246
2324	AAEMVPDLPSPPMEAPAPASNPSGR	25	Phospho (STY)		Q6ZVM7	TOM1-like protein 2 OS=Homo sapiens OX=9606 GN=TOM1L2 PE=1 SV=1	2	1285.08	2.0512	NaN	NaN	0	HC_XV	288590
2325	AAEMVPDLPSPPMEAPAPASNPSGR	25	Phospho (STY)		Q6ZVM7	TOM1-like protein 2 OS=Homo sapiens OX=9606 GN=TOM1L2 PE=1 SV=1	2	1285.08	-2.1728	NaN	NaN	0	RA_XV	6182.6
2326	AAEMVPDLPSPPMEAPAPASNPSGR	25	Phospho (STY)		Q6ZVM7	TOM1-like protein 2 OS=Homo sapiens OX=9606 GN=TOM1L2 PE=1 SV=1	2	1285.08	2.139	NaN	NaN	0	SLE_A_IV	99958
2327	AAEMVPDLPSPPMEAPAPASNPSGR	25	Phospho (STY)		Q6ZVM7	TOM1-like protein 2 OS=Homo sapiens OX=9606 GN=TOM1L2 PE=1 SV=1	3	857.054	-1.6926	NaN	NaN	0	SLE_S_XIV	8295.7
2328	AAEMVPDLPSPPMEAPAPASNPSGR	25	Oxidation (M),Phospho (STY)		Q6ZVM7	TOM1-like protein 2 OS=Homo sapiens OX=9606 GN=TOM1L2 PE=1 SV=1	3	862.385	3.1666	NaN	NaN	0	HC_III	23081
2329	AAEMVPDLPSPPMEAPAPASNPSGR	25	Oxidation (M),Phospho (STY)		Q6ZVM7	TOM1-like protein 2 OS=Homo sapiens OX=9606 GN=TOM1L2 PE=1 SV=1	3	862.385	4.0762	NaN	NaN	0	HC_II	3230.1
2330	AAEMVPDLPSPPMEAPAPASNPSGR	25	Oxidation (M),Phospho (STY)		Q6ZVM7	TOM1-like protein 2 OS=Homo sapiens OX=9606 GN=TOM1L2 PE=1 SV=1	3	862.385	2.7212	NaN	NaN	0	HC_IV	11006
2331	AAEMVPDLPSPPMEAPAPASNPSGR	25	Oxidation (M),Phospho (STY)		Q6ZVM7	TOM1-like protein 2 OS=Homo sapiens OX=9606 GN=TOM1L2 PE=1 SV=1	3	862.385	5.0588	NaN	NaN	0	HC_IX	20228
2332	AAEMVPDLPSPPMEAPAPASNPSGR	25	Oxidation (M),Phospho (STY)		Q6ZVM7	TOM1-like protein 2 OS=Homo sapiens OX=9606 GN=TOM1L2 PE=1 SV=1	3	862.385	3.6992	NaN	NaN	0	HC_VIII	35178
2333	AAEMVPDLPSPPMEAPAPASNPSGR	25	Oxidation (M),Phospho (STY)		Q6ZVM7	TOM1-like protein 2 OS=Homo sapiens OX=9606 GN=TOM1L2 PE=1 SV=1	3	862.385	0.6185	NaN	NaN	0	HC_VII	3053.9
2392	AAEVLNKHSLSGR	13	Phospho (STY)	_AAEVLNKHSLpSGR_	P52272	Heterogeneous nuclear ribonucleoprotein M OS=Homo sapiens OX=9606 GN=HNRNPM PE=1 SV=3	2	731.364	-2.5817	9.5057e-06	70.598	1	HC_XIII	14437
2393	AAEVLNKHSLSGR	13	Phospho (STY)	_AAEVLNKHSLpSGR_	P52272	Heterogeneous nuclear ribonucleoprotein M OS=Homo sapiens OX=9606 GN=HNRNPM PE=1 SV=3	2	731.364	0.89132	0.023482	62.711	1	HC_X	14530
2394	AAEVLNKHSLSGR	13	Phospho (STY)		P52272	Heterogeneous nuclear ribonucleoprotein M OS=Homo sapiens OX=9606 GN=HNRNPM PE=1 SV=3	2	731.364	-1.9618	NaN	NaN	0	HC_XII	5554.9
2395	AAEVLNKHSLSGR	13	Phospho (STY)		P52272	Heterogeneous nuclear ribonucleoprotein M OS=Homo sapiens OX=9606 GN=HNRNPM PE=1 SV=3	2	731.364	-7.1433	NaN	NaN	0	HC_XIV	2561.6
2396	AAEVLNKHSLSGR	13	Phospho (STY)		P52272	Heterogeneous nuclear ribonucleoprotein M OS=Homo sapiens OX=9606 GN=HNRNPM PE=1 SV=3	3	487.912	-2.0662	NaN	NaN	0	HC_XIV	3165.1
2397	AAEVLNKHSLSGR	13	Phospho (STY)		P52272	Heterogeneous nuclear ribonucleoprotein M OS=Homo sapiens OX=9606 GN=HNRNPM PE=1 SV=3	2	731.364	-4.9225	NaN	NaN	0	HC_XI	4576.2
2398	AAEVLNKHSLSGR	13	Phospho (STY)		P52272	Heterogeneous nuclear ribonucleoprotein M OS=Homo sapiens OX=9606 GN=HNRNPM PE=1 SV=3	3	487.912	-7.3145	NaN	NaN	0	HC_XI	2039
2399	AAEVLNKHSLSGR	13	Phospho (STY)		P52272	Heterogeneous nuclear ribonucleoprotein M OS=Homo sapiens OX=9606 GN=HNRNPM PE=1 SV=3	2	731.364	-3.2328	NaN	NaN	0	RA_XIII	6954
2400	AAEVLNKHSLSGR	13	Phospho (STY)		P52272	Heterogeneous nuclear ribonucleoprotein M OS=Homo sapiens OX=9606 GN=HNRNPM PE=1 SV=3	2	731.364	-3.403	NaN	NaN	0	RA_XII	7899.4
2401	AAEVLNKHSLSGR	13	Phospho (STY)		P52272	Heterogeneous nuclear ribonucleoprotein M OS=Homo sapiens OX=9606 GN=HNRNPM PE=1 SV=3	2	731.364	-7.451	NaN	NaN	0	RA_XI	1996.4
2402	AAEVLNKHSLSGR	13	Phospho (STY)		P52272	Heterogeneous nuclear ribonucleoprotein M OS=Homo sapiens OX=9606 GN=HNRNPM PE=1 SV=3	2	731.364	-5.7943	NaN	NaN	0	RA_XVI	3045.2
2403	AAEVLNKHSLSGR	13	Phospho (STY)		P52272	Heterogeneous nuclear ribonucleoprotein M OS=Homo sapiens OX=9606 GN=HNRNPM PE=1 SV=3	2	731.364	-1.0032	NaN	NaN	0	SLE_A_VII	7502.2
2404	AAEVLNKHSLSGR	13	Phospho (STY)		P52272	Heterogeneous nuclear ribonucleoprotein M OS=Homo sapiens OX=9606 GN=HNRNPM PE=1 SV=3	2	731.364	-4.4798	NaN	NaN	0	SLE_A_VI	1294.9
2405	AAEVLNKHSLSGR	13	Phospho (STY)		P52272	Heterogeneous nuclear ribonucleoprotein M OS=Homo sapiens OX=9606 GN=HNRNPM PE=1 SV=3	2	731.364	-4.2049	NaN	NaN	0	SLE_A_V	4912.3
2406	AAEVLNKHSLSGR	13	Phospho (STY)		P52272	Heterogeneous nuclear ribonucleoprotein M OS=Homo sapiens OX=9606 GN=HNRNPM PE=1 SV=3	2	731.364	-4.2913	NaN	NaN	0	SLE_S_XII	4251.1
2407	AAEVLNKHSLSGR	13	Phospho (STY)		P52272	Heterogeneous nuclear ribonucleoprotein M OS=Homo sapiens OX=9606 GN=HNRNPM PE=1 SV=3	2	731.364	-4.3541	NaN	NaN	0	SLE_S_XI	2744
2408	AAEVLNKHSLSGR	13	Phospho (STY)		P52272	Heterogeneous nuclear ribonucleoprotein M OS=Homo sapiens OX=9606 GN=HNRNPM PE=1 SV=3	2	731.364	-8.5996	NaN	NaN	0	SLE_S_X	1347.8
2409	AAEVLNKHSLSGRPLK	16	Phospho (STY)		P52272	Heterogeneous nuclear ribonucleoprotein M OS=Homo sapiens OX=9606 GN=HNRNPM PE=1 SV=3	3	600.656	-0.03537	NaN	NaN	0	HC_XIII	11879
2410	AAEVLNKHSLSGRPLK	16	Phospho (STY)		P52272	Heterogeneous nuclear ribonucleoprotein M OS=Homo sapiens OX=9606 GN=HNRNPM PE=1 SV=3	3	600.656	-1.9396	NaN	NaN	0	RA_XIII	6143.7
2411	AAEVLNKHSLSGRPLK	16	Phospho (STY)		P52272	Heterogeneous nuclear ribonucleoprotein M OS=Homo sapiens OX=9606 GN=HNRNPM PE=1 SV=3	3	600.656	-4.9225	NaN	NaN	0	RA_XII	4263.4
2412	AAEVLNKHSLSGRPLK	16	Phospho (STY)		P52272	Heterogeneous nuclear ribonucleoprotein M OS=Homo sapiens OX=9606 GN=HNRNPM PE=1 SV=3	3	600.656	-2.062	NaN	NaN	0	SLE_A_V	6228.4
2413	AAEVLNKHSLSGRPLK	16	Phospho (STY)		P52272	Heterogeneous nuclear ribonucleoprotein M OS=Homo sapiens OX=9606 GN=HNRNPM PE=1 SV=3	3	600.656	-7.0954	NaN	NaN	0	SLE_S_IX	1857.3
2414	AAEVLNKHSLSGRPLK	16	Phospho (STY)		P52272	Heterogeneous nuclear ribonucleoprotein M OS=Homo sapiens OX=9606 GN=HNRNPM PE=1 SV=3	3	600.656	-5.6412	NaN	NaN	0	SLE_S_XII	5904.6
2415	AAFDDAIAELDTLSEESYK	19	Phospho (STY)	_AAFDDAIAELDTLpSEESYK_	P62258	14-3-3 protein epsilon OS=Homo sapiens OX=9606 GN=YWHAE PE=1 SV=1	2	1084.47	6.1231	4.7313e-17	122.61	1	HC_III	164580
2416	AAFDDAIAELDTLSEESYK	19	Phospho (STY)	_AAFDDAIAELDTLpSEESYK_	P62258	14-3-3 protein epsilon OS=Homo sapiens OX=9606 GN=YWHAE PE=1 SV=1	2	1084.47	0.84664	3.4927e-17	126.37	1	HC_IV	245660
2417	AAFDDAIAELDTLSEESYK	19	Phospho (STY)	_AAFDDAIAELDTLpSEESYK_	P62258	14-3-3 protein epsilon OS=Homo sapiens OX=9606 GN=YWHAE PE=1 SV=1	2	1084.47	8.6412	7.4489e-18	145.34	1	HC_IX	214110
2418	AAFDDAIAELDTLSEESYK	19	Phospho (STY)	_AAFDDAIAELDTLpSEESYK_	P62258	14-3-3 protein epsilon OS=Homo sapiens OX=9606 GN=YWHAE PE=1 SV=1	2	1084.47	0.07855	5.994e-17	148.7	1	HC_I	166040
2419	AAFDDAIAELDTLSEESYK	19	Phospho (STY)	_AAFDDAIAELDTLpSEESYK_	P62258	14-3-3 protein epsilon OS=Homo sapiens OX=9606 GN=YWHAE PE=1 SV=1	2	1084.47	12.341	5.3484e-17	107.6	1	HC_VIII	13233
2420	AAFDDAIAELDTLSEESYK	19	Phospho (STY)	_AAFDDAIAELDTLpSEESYK_	P62258	14-3-3 protein epsilon OS=Homo sapiens OX=9606 GN=YWHAE PE=1 SV=1	2	1084.47	3.4576	4.6074e-25	144.42	1	HC_VII	167910
2421	AAFDDAIAELDTLSEESYK	19	Phospho (STY)	_AAFDDAIAELDTLpSEESYK_	P62258	14-3-3 protein epsilon OS=Homo sapiens OX=9606 GN=YWHAE PE=1 SV=1	2	1084.47	3.5756	5.1023e-89	200.17	1	HC_VI	265780
2422	AAFDDAIAELDTLSEESYK	19	Phospho (STY)	_AAFDDAIAELDTLpSEESYK_	P62258	14-3-3 protein epsilon OS=Homo sapiens OX=9606 GN=YWHAE PE=1 SV=1	2	1084.47	0.97805	5.4137e-25	163.34	1	HC_V	276670
2423	AAFDDAIAELDTLSEESYK	19	Phospho (STY)	_AAFDDAIAELDTLpSEESYK_	P62258	14-3-3 protein epsilon OS=Homo sapiens OX=9606 GN=YWHAE PE=1 SV=1	2	1084.47	8.3451	0.0011825	41.87	1	RA_III	76937
2424	AAFDDAIAELDTLSEESYK	19	Phospho (STY)	_AAFDDAIAELDTLpSEESYK_	P62258	14-3-3 protein epsilon OS=Homo sapiens OX=9606 GN=YWHAE PE=1 SV=1	2	1084.47	8.2723	0.00015559	62.494	1	RA_VIII	81056
2426	AAFDDAIAELDTLSEESYK	19	Phospho (STY)	_AAFDDAIAELDTLpSEESYK_	P62258	14-3-3 protein epsilon OS=Homo sapiens OX=9606 GN=YWHAE PE=1 SV=1	2	1084.47	5.8311	0.00086273	77.696	1	SLE_A_III	116160
2427	AAFDDAIAELDTLSEESYK	19	Phospho (STY)	_AAFDDAIAELDTLpSEESYK_	P62258	14-3-3 protein epsilon OS=Homo sapiens OX=9606 GN=YWHAE PE=1 SV=1	2	1084.47	5.4602	6.1466e-17	110.14	1	SLE_A_II	111320
2428	AAFDDAIAELDTLSEESYK	19	Phospho (STY)	_AAFDDAIAELDTLpSEESYK_	P62258	14-3-3 protein epsilon OS=Homo sapiens OX=9606 GN=YWHAE PE=1 SV=1	2	1084.47	6.7066	1.7286e-17	151.41	1	SLE_S_III	173910
2429	AAFDDAIAELDTLSEESYK	19	Phospho (STY)	_AAFDDAIAELDTLpSEESYK_	P62258	14-3-3 protein epsilon OS=Homo sapiens OX=9606 GN=YWHAE PE=1 SV=1	2	1084.47	6.0182	8.2844e-17	87.727	1	SLE_S_II	85993
2430	AAFDDAIAELDTLSEESYK	19	Phospho (STY)	_AAFDDAIAELDTLpSEESYK_	P62258	14-3-3 protein epsilon OS=Homo sapiens OX=9606 GN=YWHAE PE=1 SV=1	2	1084.47	8.3977	6.6746e-17	108.34	1	SLE_S_I	156250
2431	AAFDDAIAELDTLSEESYK	19	Phospho (STY)	_AAFDDAIAELDTLpSEESYK_	P62258	14-3-3 protein epsilon OS=Homo sapiens OX=9606 GN=YWHAE PE=1 SV=1	2	1084.47	6.3258	7.5781e-17	105.6	1	SLE_S_VIII	168940
2432	AAFDDAIAELDTLSEESYK	19	Phospho (STY)	_AAFDDAIAELDTLpSEESYK_	P62258	14-3-3 protein epsilon OS=Homo sapiens OX=9606 GN=YWHAE PE=1 SV=1	2	1084.47	4.7363	0.00082271	42.495	1	SLE_S_VI	94346
2433	AAFDDAIAELDTLSEESYK	19	Phospho (STY)	_AAFDDAIAELDTLpSEESYK_	P62258	14-3-3 protein epsilon OS=Homo sapiens OX=9606 GN=YWHAE PE=1 SV=1	2	1084.47	5.4127	7.3206e-06	66.485	1	SLE_S_V	67529
2434	AAFDDAIAELDTLSEESYK	19	Phospho (STY)	_AAFDDAIAELDTLpSEESYK_	P62258	14-3-3 protein epsilon OS=Homo sapiens OX=9606 GN=YWHAE PE=1 SV=1	2	1084.47	1.8093	4.6074e-17	152.99	1	HC_XII	34629
2435	AAFDDAIAELDTLSEESYK	19	Phospho (STY)	_AAFDDAIAELDTLpSEESYK_	P62258	14-3-3 protein epsilon OS=Homo sapiens OX=9606 GN=YWHAE PE=1 SV=1	2	1084.47	5.1452	0	283.1	1	HC_XIV	69002
2436	AAFDDAIAELDTLSEESYK	19	Phospho (STY)	_AAFDDAIAELDTLpSEESYK_	P62258	14-3-3 protein epsilon OS=Homo sapiens OX=9606 GN=YWHAE PE=1 SV=1	2	1084.47	4.0331	2.5849e-13	97.525	1	HC_XI	40996
2437	AAFDDAIAELDTLSEESYK	19	Phospho (STY)	_AAFDDAIAELDTLpSEESYK_	P62258	14-3-3 protein epsilon OS=Homo sapiens OX=9606 GN=YWHAE PE=1 SV=1	2	1084.47	2.1453	1.6555e-213	226.64	1	HC_XV	60860
2438	AAFDDAIAELDTLSEESYK	19	Phospho (STY)	_AAFDDAIAELDTLpSEESYK_	P62258	14-3-3 protein epsilon OS=Homo sapiens OX=9606 GN=YWHAE PE=1 SV=1	2	1084.47	3.3818	3.909e-25	147.94	1	HC_X	43853
2439	AAFDDAIAELDTLSEESYK	19	Phospho (STY)	_AAFDDAIAELDTLpSEESYK_	P62258	14-3-3 protein epsilon OS=Homo sapiens OX=9606 GN=YWHAE PE=1 SV=1	2	1084.47	2.2983	4.7361e-17	127.89	1	RA_XII	34716
2440	AAFDDAIAELDTLSEESYK	19	Phospho (STY)	_AAFDDAIAELDTLpSEESYK_	P62258	14-3-3 protein epsilon OS=Homo sapiens OX=9606 GN=YWHAE PE=1 SV=1	2	1084.47	1.981	6.6899e-19	170.08	1	RA_XIV	44607
2441	AAFDDAIAELDTLSEESYK	19	Phospho (STY)	_AAFDDAIAELDTLpSEESYK_	P62258	14-3-3 protein epsilon OS=Homo sapiens OX=9606 GN=YWHAE PE=1 SV=1	2	1084.47	2.9901	7.3324e-17	113.93	1	RA_XI	34547
2442	AAFDDAIAELDTLSEESYK	19	Phospho (STY)	_AAFDDAIAELDTLpSEESYK_	P62258	14-3-3 protein epsilon OS=Homo sapiens OX=9606 GN=YWHAE PE=1 SV=1	2	1084.47	4.256	3.0945e-31	194.01	1	RA_XVIII	71985
2443	AAFDDAIAELDTLSEESYK	19	Phospho (STY)	_AAFDDAIAELDTLpSEESYK_	P62258	14-3-3 protein epsilon OS=Homo sapiens OX=9606 GN=YWHAE PE=1 SV=1	2	1084.47	2.2527	2.6778e-18	132.61	1	RA_XVII	29398
2444	AAFDDAIAELDTLSEESYK	19	Phospho (STY)	_AAFDDAIAELDTLpSEESYK_	P62258	14-3-3 protein epsilon OS=Homo sapiens OX=9606 GN=YWHAE PE=1 SV=1	2	1084.47	1.3257	4.6574e-18	141.09	1	RA_XVI	26350
2445	AAFDDAIAELDTLSEESYK	19	Phospho (STY)	_AAFDDAIAELDTLpSEESYK_	P62258	14-3-3 protein epsilon OS=Homo sapiens OX=9606 GN=YWHAE PE=1 SV=1	2	1084.47	2.0056	0.00091164	45.654	1	RA_XV	28498
2446	AAFDDAIAELDTLSEESYK	19	Phospho (STY)	_AAFDDAIAELDTLpSEESYK_	P62258	14-3-3 protein epsilon OS=Homo sapiens OX=9606 GN=YWHAE PE=1 SV=1	2	1084.47	1.3503	8.0225e-17	127.38	1	RA_X	24549
2447	AAFDDAIAELDTLSEESYK	19	Phospho (STY)	_AAFDDAIAELDTLpSEESYK_	P62258	14-3-3 protein epsilon OS=Homo sapiens OX=9606 GN=YWHAE PE=1 SV=1	2	1084.47	1.7696	4.8827e-17	98.167	1	SLE_A_IV	28998
2448	AAFDDAIAELDTLSEESYK	19	Phospho (STY)	_AAFDDAIAELDTLpSEESYK_	P62258	14-3-3 protein epsilon OS=Homo sapiens OX=9606 GN=YWHAE PE=1 SV=1	2	1084.47	2.9137	3.3056e-48	172.54	1	SLE_A_VI	36989
2449	AAFDDAIAELDTLSEESYK	19	Phospho (STY)	_AAFDDAIAELDTLpSEESYK_	P62258	14-3-3 protein epsilon OS=Homo sapiens OX=9606 GN=YWHAE PE=1 SV=1	2	1084.47	3.315	1.2851e-05	73.455	1	SLE_A_V	31548
2450	AAFDDAIAELDTLSEESYK	19	Phospho (STY)	_AAFDDAIAELDTLpSEESYK_	P62258	14-3-3 protein epsilon OS=Homo sapiens OX=9606 GN=YWHAE PE=1 SV=1	2	1084.47	1.0578	7.161e-17	108.39	1	SLE_S_XIII	36562
2451	AAFDDAIAELDTLSEESYK	19	Phospho (STY)	_AAFDDAIAELDTLpSEESYK_	P62258	14-3-3 protein epsilon OS=Homo sapiens OX=9606 GN=YWHAE PE=1 SV=1	2	1084.47	2.274	1.7329e-16	135.23	1	SLE_S_XII	36942
2452	AAFDDAIAELDTLSEESYK	19	Phospho (STY)	_AAFDDAIAELDTLpSEESYK_	P62258	14-3-3 protein epsilon OS=Homo sapiens OX=9606 GN=YWHAE PE=1 SV=1	2	1084.47	2.6598	5.8192e-18	155.75	1	SLE_S_XI	33760
2453	AAFDDAIAELDTLSEESYK	19	Phospho (STY)	_AAFDDAIAELDTLpSEESYK_	P62258	14-3-3 protein epsilon OS=Homo sapiens OX=9606 GN=YWHAE PE=1 SV=1	2	1084.47	2.7214	3.949e-17	162.6	1	SLE_S_X	27048
2454	AAFDDAIAELDTLSEESYK	19	Phospho (STY)		P62258	14-3-3 protein epsilon OS=Homo sapiens OX=9606 GN=YWHAE PE=1 SV=1	2	1084.47	10.278	NaN	NaN	0	HC_III	13113
2455	AAFDDAIAELDTLSEESYK	19	Phospho (STY)		P62258	14-3-3 protein epsilon OS=Homo sapiens OX=9606 GN=YWHAE PE=1 SV=1	2	1084.47	11.93	NaN	NaN	0	HC_IX	8530.2
2456	AAFDDAIAELDTLSEESYK	19	Phospho (STY)		P62258	14-3-3 protein epsilon OS=Homo sapiens OX=9606 GN=YWHAE PE=1 SV=1	2	1084.47	6.4195	NaN	NaN	0	HC_VIII	195270
2457	AAFDDAIAELDTLSEESYK	19	Phospho (STY)		P62258	14-3-3 protein epsilon OS=Homo sapiens OX=9606 GN=YWHAE PE=1 SV=1	2	1084.47	6.8872	NaN	NaN	0	RA_IV	17653
2462	AAFDDAIAELDTLSEESYK	19	Phospho (STY)		P62258	14-3-3 protein epsilon OS=Homo sapiens OX=9606 GN=YWHAE PE=1 SV=1	2	1084.47	7.6902	NaN	NaN	0	RA_V	21351
2463	AAFDDAIAELDTLSEESYK	19	Phospho (STY)		P62258	14-3-3 protein epsilon OS=Homo sapiens OX=9606 GN=YWHAE PE=1 SV=1	2	1084.47	6.5138	NaN	NaN	0	SLE_S_III	4167.5
2464	AAFDDAIAELDTLSEESYK	19	Phospho (STY)		P62258	14-3-3 protein epsilon OS=Homo sapiens OX=9606 GN=YWHAE PE=1 SV=1	2	1084.47	6.0199	NaN	NaN	0	SLE_S_I	4185.3
2465	AAFDDAIAELDTLSEESYK	19	Phospho (STY)		P62258	14-3-3 protein epsilon OS=Homo sapiens OX=9606 GN=YWHAE PE=1 SV=1	2	1084.47	9.2263	NaN	NaN	0	SLE_S_VII	37260
2466	AAFDDAIAELDTLSEESYK	19	Phospho (STY)		P62258	14-3-3 protein epsilon OS=Homo sapiens OX=9606 GN=YWHAE PE=1 SV=1	2	1084.47	0.32119	NaN	NaN	0	SLE_S_V	2120.6
2467	AAFDDAIAELDTLSEESYK	19	Phospho (STY)		P62258	14-3-3 protein epsilon OS=Homo sapiens OX=9606 GN=YWHAE PE=1 SV=1	2	1084.47	0.021406	NaN	NaN	0	SLE_A_VII	3019.2
2468	AAFDDAIAELDTLSEESYK	19	Phospho (STY)		P62258	14-3-3 protein epsilon OS=Homo sapiens OX=9606 GN=YWHAE PE=1 SV=1	2	1084.47	1.2303	NaN	NaN	0	SLE_S_IX	24374
2469	AAFSQEKSR	9	Phospho (STY)	_AAFSQEKpSR_	Q9UEW8	STE20/SPS1-related proline-alanine-rich protein kinase OS=Homo sapiens OX=9606 GN=STK39 PE=1 SV=3	2	552.248	2.7209	0.022628	63.212	1	RA_XIV	11620
2470	AAFSQEKSR	9	Phospho (STY)	_AAFSQEKpSR_	Q9UEW8	STE20/SPS1-related proline-alanine-rich protein kinase OS=Homo sapiens OX=9606 GN=STK39 PE=1 SV=3	2	552.248	3.3663	0.038719	57.888	1	RA_XI	19783
2471	AAFSQEKSR	9	Phospho (STY)	_AAFSQEKpSR_	Q9UEW8	STE20/SPS1-related proline-alanine-rich protein kinase OS=Homo sapiens OX=9606 GN=STK39 PE=1 SV=3	2	552.248	2.5536	0.0098776	70.389	1	RA_XV	19977
2472	AAFSQEKSR	9	Phospho (STY)	_AAFSQEKpSR_	Q9UEW8	STE20/SPS1-related proline-alanine-rich protein kinase OS=Homo sapiens OX=9606 GN=STK39 PE=1 SV=3	2	552.248	4.6513	0.017515	71.066	1	SLE_S_XIII	11986
2473	AAFSQEKSR	9	Phospho (STY)	_AAFSQEKpSR_	Q9UEW8	STE20/SPS1-related proline-alanine-rich protein kinase OS=Homo sapiens OX=9606 GN=STK39 PE=1 SV=3	2	552.248	2.5809	0.0052987	78.932	1	SLE_S_XI	13019
2474	AAFSQEKSR	9	Phospho (STY)	_AAFSQEKpSR_	Q9UEW8	STE20/SPS1-related proline-alanine-rich protein kinase OS=Homo sapiens OX=9606 GN=STK39 PE=1 SV=3	2	552.248	0.15093	0.051584	44.598	1	SLE_S_X	9281.9
2475	AAFSQEKSR	9	Phospho (STY)		Q9UEW8	STE20/SPS1-related proline-alanine-rich protein kinase OS=Homo sapiens OX=9606 GN=STK39 PE=1 SV=3	2	552.248	0.071766	NaN	NaN	0	HC_XII	6206.8
2476	AAFSQEKSR	9	Phospho (STY)		Q9UEW8	STE20/SPS1-related proline-alanine-rich protein kinase OS=Homo sapiens OX=9606 GN=STK39 PE=1 SV=3	2	552.248	1.5638	NaN	NaN	0	HC_XI	9040
2477	AAFSQEKSR	9	Phospho (STY)		Q9UEW8	STE20/SPS1-related proline-alanine-rich protein kinase OS=Homo sapiens OX=9606 GN=STK39 PE=1 SV=3	2	552.248	-3.8466	NaN	NaN	0	HC_XV	4135.2
2478	AAFSQEKSR	9	Phospho (STY)		Q9UEW8	STE20/SPS1-related proline-alanine-rich protein kinase OS=Homo sapiens OX=9606 GN=STK39 PE=1 SV=3	2	552.248	-0.3845	NaN	NaN	0	HC_X	15384
2479	AAFSQEKSR	9	Phospho (STY)		Q9UEW8	STE20/SPS1-related proline-alanine-rich protein kinase OS=Homo sapiens OX=9606 GN=STK39 PE=1 SV=3	2	552.248	-2.376	NaN	NaN	0	RA_XIII	12959
2480	AAFSQEKSR	9	Phospho (STY)		Q9UEW8	STE20/SPS1-related proline-alanine-rich protein kinase OS=Homo sapiens OX=9606 GN=STK39 PE=1 SV=3	2	552.248	-0.73236	NaN	NaN	0	RA_XII	2829.5
2481	AAFSQEKSR	9	Phospho (STY)		Q9UEW8	STE20/SPS1-related proline-alanine-rich protein kinase OS=Homo sapiens OX=9606 GN=STK39 PE=1 SV=3	2	552.248	1.0508	NaN	NaN	0	RA_XVIII	11411
2482	AAFSQEKSR	9	Phospho (STY)		Q9UEW8	STE20/SPS1-related proline-alanine-rich protein kinase OS=Homo sapiens OX=9606 GN=STK39 PE=1 SV=3	2	552.248	4.0042	NaN	NaN	0	RA_XVII	9266
2483	AAFSQEKSR	9	Phospho (STY)		Q9UEW8	STE20/SPS1-related proline-alanine-rich protein kinase OS=Homo sapiens OX=9606 GN=STK39 PE=1 SV=3	2	552.248	4.1277	NaN	NaN	0	RA_XVI	13784
2484	AAFSQEKSR	9	Phospho (STY)		Q9UEW8	STE20/SPS1-related proline-alanine-rich protein kinase OS=Homo sapiens OX=9606 GN=STK39 PE=1 SV=3	2	552.248	-2.0285	NaN	NaN	0	RA_X	7071
2485	AAFSQEKSR	9	Phospho (STY)		Q9UEW8	STE20/SPS1-related proline-alanine-rich protein kinase OS=Homo sapiens OX=9606 GN=STK39 PE=1 SV=3	2	552.248	-2.6794	NaN	NaN	0	SLE_A_IV	10349
2486	AAFSQEKSR	9	Phospho (STY)		Q9UEW8	STE20/SPS1-related proline-alanine-rich protein kinase OS=Homo sapiens OX=9606 GN=STK39 PE=1 SV=3	2	552.248	1.121	NaN	NaN	0	SLE_A_VII	7197.4
2487	AAFSQEKSR	9	Phospho (STY)		Q9UEW8	STE20/SPS1-related proline-alanine-rich protein kinase OS=Homo sapiens OX=9606 GN=STK39 PE=1 SV=3	2	552.248	4.5767	NaN	NaN	0	SLE_A_VI	4771.4
2488	AAFSQEKSR	9	Phospho (STY)		Q9UEW8	STE20/SPS1-related proline-alanine-rich protein kinase OS=Homo sapiens OX=9606 GN=STK39 PE=1 SV=3	2	552.248	0.018886	NaN	NaN	0	SLE_A_V	8549.8
2489	AAFSQEKSR	9	Phospho (STY)		Q9UEW8	STE20/SPS1-related proline-alanine-rich protein kinase OS=Homo sapiens OX=9606 GN=STK39 PE=1 SV=3	2	552.248	-0.92508	NaN	NaN	0	SLE_S_IX	7382.2
2490	AAFSQEKSR	9	Phospho (STY)		Q9UEW8	STE20/SPS1-related proline-alanine-rich protein kinase OS=Homo sapiens OX=9606 GN=STK39 PE=1 SV=3	2	552.248	-3.2955	NaN	NaN	0	SLE_S_XII	4914.4
2724	AAGGAPSPPPPVR	13	Phospho (STY)	_AAGGAPpSPPPPVR_	Q4KMP7	TBC1 domain family member 10B OS=Homo sapiens OX=9606 GN=TBC1D10B PE=1 SV=3	2	627.306	-0.47692	0.0032213	135.24	1	HC_IV	2969600
2725	AAGGAPSPPPPVR	13	Phospho (STY)	_AAGGAPpSPPPPVR_	Q4KMP7	TBC1 domain family member 10B OS=Homo sapiens OX=9606 GN=TBC1D10B PE=1 SV=3	2	627.306	0.29246	0.00083578	73.305	1	HC_IV	42291
2726	AAGGAPSPPPPVR	13	Phospho (STY)	_AAGGAPpSPPPPVR_	Q4KMP7	TBC1 domain family member 10B OS=Homo sapiens OX=9606 GN=TBC1D10B PE=1 SV=3	2	627.306	0.49431	0.024854	46.768	1	HC_IX	35508
2727	AAGGAPSPPPPVR	13	Phospho (STY)	_AAGGAPpSPPPPVR_	Q4KMP7	TBC1 domain family member 10B OS=Homo sapiens OX=9606 GN=TBC1D10B PE=1 SV=3	2	627.306	-0.97409	0.0032616	62.398	1	HC_IX	245790
2728	AAGGAPSPPPPVR	13	Phospho (STY)	_AAGGAPpSPPPPVR_	Q4KMP7	TBC1 domain family member 10B OS=Homo sapiens OX=9606 GN=TBC1D10B PE=1 SV=3	2	627.306	0.14359	0.0035911	70.552	1	HC_IX	237900
2729	AAGGAPSPPPPVR	13	Phospho (STY)	_AAGGAPpSPPPPVR_	Q4KMP7	TBC1 domain family member 10B OS=Homo sapiens OX=9606 GN=TBC1D10B PE=1 SV=3	2	627.306	-0.50214	0.028171	51.07	1	HC_IX	120620
2730	AAGGAPSPPPPVR	13	Phospho (STY)	_AAGGAPpSPPPPVR_	Q4KMP7	TBC1 domain family member 10B OS=Homo sapiens OX=9606 GN=TBC1D10B PE=1 SV=3	2	627.306	0.50602	3.2463e-05	84.58	1	HC_IX	5150800
2731	AAGGAPSPPPPVR	13	Phospho (STY)	_AAGGAPpSPPPPVR_	Q4KMP7	TBC1 domain family member 10B OS=Homo sapiens OX=9606 GN=TBC1D10B PE=1 SV=3	2	627.306	0.69454	0.0029329	109.47	1	HC_I	2283500
2732	AAGGAPSPPPPVR	13	Phospho (STY)	_AAGGAPpSPPPPVR_	Q4KMP7	TBC1 domain family member 10B OS=Homo sapiens OX=9606 GN=TBC1D10B PE=1 SV=3	2	627.306	0.23772	0.0029357	90.376	1	HC_I	1717200
2733	AAGGAPSPPPPVR	13	Phospho (STY)	_AAGGAPpSPPPPVR_	Q4KMP7	TBC1 domain family member 10B OS=Homo sapiens OX=9606 GN=TBC1D10B PE=1 SV=3	2	627.306	0.4691	1.3955e-05	59.67	1	HC_I	14770
2734	AAGGAPSPPPPVR	13	Phospho (STY)	_AAGGAPpSPPPPVR_	Q4KMP7	TBC1 domain family member 10B OS=Homo sapiens OX=9606 GN=TBC1D10B PE=1 SV=3	2	627.306	-0.22453	0.0031794	59.997	1	HC_VIII	329840
2735	AAGGAPSPPPPVR	13	Phospho (STY)	_AAGGAPpSPPPPVR_	Q4KMP7	TBC1 domain family member 10B OS=Homo sapiens OX=9606 GN=TBC1D10B PE=1 SV=3	2	627.306	0.77251	0.0032072	72.031	1	HC_VIII	60488
2736	AAGGAPSPPPPVR	13	Phospho (STY)	_AAGGAPpSPPPPVR_	Q4KMP7	TBC1 domain family member 10B OS=Homo sapiens OX=9606 GN=TBC1D10B PE=1 SV=3	2	627.306	0.73311	0.0036209	113.86	1	HC_VIII	3434200
2737	AAGGAPSPPPPVR	13	Phospho (STY)	_AAGGAPpSPPPPVR_	Q4KMP7	TBC1 domain family member 10B OS=Homo sapiens OX=9606 GN=TBC1D10B PE=1 SV=3	2	627.306	1.0202	0.003248	56.08	1	HC_VIII	200470
2738	AAGGAPSPPPPVR	13	Phospho (STY)	_AAGGAPpSPPPPVR_	Q4KMP7	TBC1 domain family member 10B OS=Homo sapiens OX=9606 GN=TBC1D10B PE=1 SV=3	2	627.306	2.4147	0.018228	61.23	1	HC_VIII	21356
2739	AAGGAPSPPPPVR	13	Phospho (STY)	_AAGGAPpSPPPPVR_	Q4KMP7	TBC1 domain family member 10B OS=Homo sapiens OX=9606 GN=TBC1D10B PE=1 SV=3	2	627.306	-1.4713	0.0031969	73.305	1	HC_VII	95054
2740	AAGGAPSPPPPVR	13	Phospho (STY)	_AAGGAPpSPPPPVR_	Q4KMP7	TBC1 domain family member 10B OS=Homo sapiens OX=9606 GN=TBC1D10B PE=1 SV=3	2	627.306	-0.57942	0.0030176	58.508	1	HC_VII	478230
2741	AAGGAPSPPPPVR	13	Phospho (STY)	_AAGGAPpSPPPPVR_	Q4KMP7	TBC1 domain family member 10B OS=Homo sapiens OX=9606 GN=TBC1D10B PE=1 SV=3	2	627.306	-0.55083	0.0023276	105.78	1	HC_VII	2489600
2742	AAGGAPSPPPPVR	13	Phospho (STY)	_AAGGAPpSPPPPVR_	Q4KMP7	TBC1 domain family member 10B OS=Homo sapiens OX=9606 GN=TBC1D10B PE=1 SV=3	2	627.306	-1.7699	9.8569e-06	87.727	1	HC_VI	20665
2743	AAGGAPSPPPPVR	13	Phospho (STY)	_AAGGAPpSPPPPVR_	Q4KMP7	TBC1 domain family member 10B OS=Homo sapiens OX=9606 GN=TBC1D10B PE=1 SV=3	2	627.306	-0.4304	0.0038968	118.26	1	HC_VI	2996200
2744	AAGGAPSPPPPVR	13	Phospho (STY)	_AAGGAPpSPPPPVR_	Q4KMP7	TBC1 domain family member 10B OS=Homo sapiens OX=9606 GN=TBC1D10B PE=1 SV=3	2	627.306	0.8862	1.1116e-05	93.649	1	HC_VI	1843600
2745	AAGGAPSPPPPVR	13	Phospho (STY)	_AAGGAPpSPPPPVR_	Q4KMP7	TBC1 domain family member 10B OS=Homo sapiens OX=9606 GN=TBC1D10B PE=1 SV=3	2	627.306	2.238	0.023858	44.571	1	HC_VI	18499
2746	AAGGAPSPPPPVR	13	Phospho (STY)	_AAGGAPpSPPPPVR_	Q4KMP7	TBC1 domain family member 10B OS=Homo sapiens OX=9606 GN=TBC1D10B PE=1 SV=3	2	627.306	0.27531	0.00052715	89.359	1	HC_V	1864900
2747	AAGGAPSPPPPVR	13	Phospho (STY)	_AAGGAPpSPPPPVR_	Q4KMP7	TBC1 domain family member 10B OS=Homo sapiens OX=9606 GN=TBC1D10B PE=1 SV=3	2	627.306	-0.1993	0.028831	49.967	1	RA_III	285570
2748	AAGGAPSPPPPVR	13	Phospho (STY)	_AAGGAPpSPPPPVR_	Q4KMP7	TBC1 domain family member 10B OS=Homo sapiens OX=9606 GN=TBC1D10B PE=1 SV=3	2	627.306	1.5556	0.031688	53.773	1	RA_III	1758300
2749	AAGGAPSPPPPVR	13	Phospho (STY)	_AAGGAPpSPPPPVR_	Q4KMP7	TBC1 domain family member 10B OS=Homo sapiens OX=9606 GN=TBC1D10B PE=1 SV=3	2	627.306	1.0984	0.033884	46.768	1	RA_II	10556
2750	AAGGAPSPPPPVR	13	Phospho (STY)	_AAGGAPpSPPPPVR_	Q4KMP7	TBC1 domain family member 10B OS=Homo sapiens OX=9606 GN=TBC1D10B PE=1 SV=3	2	627.306	2.5648	0.0038968	110.14	1	RA_II	494790
2751	AAGGAPSPPPPVR	13	Phospho (STY)	_AAGGAPpSPPPPVR_	Q4KMP7	TBC1 domain family member 10B OS=Homo sapiens OX=9606 GN=TBC1D10B PE=1 SV=3	2	627.306	2.867	4.2636e-06	90.376	1	RA_IV	59156
2756	AAGGAPSPPPPVR	13	Phospho (STY)	_AAGGAPpSPPPPVR_	Q4KMP7	TBC1 domain family member 10B OS=Homo sapiens OX=9606 GN=TBC1D10B PE=1 SV=3	2	627.306	3.9544	0.0034038	46.206	1	RA_VIII	224300
2757	AAGGAPSPPPPVR	13	Phospho (STY)	_AAGGAPpSPPPPVR_	Q4KMP7	TBC1 domain family member 10B OS=Homo sapiens OX=9606 GN=TBC1D10B PE=1 SV=3	2	627.306	4.8933	0.0030659	137.4	1	RA_VIII	840210
2758	AAGGAPSPPPPVR	13	Phospho (STY)	_AAGGAPpSPPPPVR_	Q4KMP7	TBC1 domain family member 10B OS=Homo sapiens OX=9606 GN=TBC1D10B PE=1 SV=3	2	627.306	5.1091	0.00307	83.061	1	RA_VIII	735110
2759	AAGGAPSPPPPVR	13	Phospho (STY)	_AAGGAPpSPPPPVR_	Q4KMP7	TBC1 domain family member 10B OS=Homo sapiens OX=9606 GN=TBC1D10B PE=1 SV=3	2	627.306	6.129	5.2958e-06	77.696	1	RA_VIII	418890
2760	AAGGAPSPPPPVR	13	Phospho (STY)	_AAGGAPpSPPPPVR_	Q4KMP7	TBC1 domain family member 10B OS=Homo sapiens OX=9606 GN=TBC1D10B PE=1 SV=3	2	627.306	6.7201	0.0036143	63.79	1	RA_VIII	2046200
2761	AAGGAPSPPPPVR	13	Phospho (STY)	_AAGGAPpSPPPPVR_	Q4KMP7	TBC1 domain family member 10B OS=Homo sapiens OX=9606 GN=TBC1D10B PE=1 SV=3	2	627.306	6.6826	0.0065902	70.552	1	RA_VIII	57913
2762	AAGGAPSPPPPVR	13	Phospho (STY)	_AAGGAPpSPPPPVR_	Q4KMP7	TBC1 domain family member 10B OS=Homo sapiens OX=9606 GN=TBC1D10B PE=1 SV=3	2	627.306	7.5814	0.00098065	111.98	1	RA_VIII	667780
2769	AAGGAPSPPPPVR	13	Phospho (STY)	_AAGGAPpSPPPPVR_	Q4KMP7	TBC1 domain family member 10B OS=Homo sapiens OX=9606 GN=TBC1D10B PE=1 SV=3	2	627.306	1.2898	7.3462e-06	83.474	1	RA_VI	212080
2770	AAGGAPSPPPPVR	13	Phospho (STY)	_AAGGAPpSPPPPVR_	Q4KMP7	TBC1 domain family member 10B OS=Homo sapiens OX=9606 GN=TBC1D10B PE=1 SV=3	2	627.306	4.8707	0.0017004	99.668	1	RA_VI	2159300
2771	AAGGAPSPPPPVR	13	Phospho (STY)	_AAGGAPpSPPPPVR_	Q4KMP7	TBC1 domain family member 10B OS=Homo sapiens OX=9606 GN=TBC1D10B PE=1 SV=3	2	627.306	1.1794	0.0097062	48.363	1	SLE_A_III	1068500
2772	AAGGAPSPPPPVR	13	Phospho (STY)	_AAGGAPpSPPPPVR_	Q4KMP7	TBC1 domain family member 10B OS=Homo sapiens OX=9606 GN=TBC1D10B PE=1 SV=3	2	627.306	0.27576	0.0044141	51.07	1	SLE_A_II	672800
2773	AAGGAPSPPPPVR	13	Phospho (STY)	_AAGGAPpSPPPPVR_	Q4KMP7	TBC1 domain family member 10B OS=Homo sapiens OX=9606 GN=TBC1D10B PE=1 SV=3	2	627.306	1.3441	2.1699e-06	83.474	1	SLE_A_I	1597700
2774	AAGGAPSPPPPVR	13	Phospho (STY)	_AAGGAPpSPPPPVR_	Q4KMP7	TBC1 domain family member 10B OS=Homo sapiens OX=9606 GN=TBC1D10B PE=1 SV=3	2	627.306	-1.8974	0.0006388	110.14	1	SLE_S_III	496600
2775	AAGGAPSPPPPVR	13	Phospho (STY)	_AAGGAPpSPPPPVR_	Q4KMP7	TBC1 domain family member 10B OS=Homo sapiens OX=9606 GN=TBC1D10B PE=1 SV=3	2	627.306	-0.90517	1.3019e-05	101.43	1	SLE_S_III	955420
2776	AAGGAPSPPPPVR	13	Phospho (STY)	_AAGGAPpSPPPPVR_	Q4KMP7	TBC1 domain family member 10B OS=Homo sapiens OX=9606 GN=TBC1D10B PE=1 SV=3	2	627.306	1.9618	0.010755	62.494	1	SLE_S_II	434780
2777	AAGGAPSPPPPVR	13	Phospho (STY)	_AAGGAPpSPPPPVR_	Q4KMP7	TBC1 domain family member 10B OS=Homo sapiens OX=9606 GN=TBC1D10B PE=1 SV=3	2	627.306	2.5021	2.0497e-05	66.509	1	SLE_S_II	3548300
2778	AAGGAPSPPPPVR	13	Phospho (STY)	_AAGGAPpSPPPPVR_	Q4KMP7	TBC1 domain family member 10B OS=Homo sapiens OX=9606 GN=TBC1D10B PE=1 SV=3	2	627.306	2.2198	0.0036195	150.85	1	SLE_S_IV	1486200
2779	AAGGAPSPPPPVR	13	Phospho (STY)	_AAGGAPpSPPPPVR_	Q4KMP7	TBC1 domain family member 10B OS=Homo sapiens OX=9606 GN=TBC1D10B PE=1 SV=3	2	627.306	0.28913	0.0024437	120.21	1	SLE_S_I	287810
2780	AAGGAPSPPPPVR	13	Phospho (STY)	_AAGGAPpSPPPPVR_	Q4KMP7	TBC1 domain family member 10B OS=Homo sapiens OX=9606 GN=TBC1D10B PE=1 SV=3	2	627.306	0.2186	0.019004	58.338	1	SLE_S_VIII	219300
2781	AAGGAPSPPPPVR	13	Phospho (STY)	_AAGGAPpSPPPPVR_	Q4KMP7	TBC1 domain family member 10B OS=Homo sapiens OX=9606 GN=TBC1D10B PE=1 SV=3	2	627.306	5.0136	6.1692e-06	83.061	1	SLE_S_VIII	353120
2782	AAGGAPSPPPPVR	13	Phospho (STY)	_AAGGAPpSPPPPVR_	Q4KMP7	TBC1 domain family member 10B OS=Homo sapiens OX=9606 GN=TBC1D10B PE=1 SV=3	2	627.306	1.0832	0.00023359	96.27	1	SLE_S_VII	1690200
2783	AAGGAPSPPPPVR	13	Phospho (STY)	_AAGGAPpSPPPPVR_	Q4KMP7	TBC1 domain family member 10B OS=Homo sapiens OX=9606 GN=TBC1D10B PE=1 SV=3	2	627.306	3.4064	0.016822	62.494	1	SLE_S_VII	44858
2784	AAGGAPSPPPPVR	13	Phospho (STY)	_AAGGAPpSPPPPVR_	Q4KMP7	TBC1 domain family member 10B OS=Homo sapiens OX=9606 GN=TBC1D10B PE=1 SV=3	2	627.306	-0.094445	0.025858	46.206	1	SLE_S_VI	289700
2785	AAGGAPSPPPPVR	13	Phospho (STY)	_AAGGAPpSPPPPVR_	Q4KMP7	TBC1 domain family member 10B OS=Homo sapiens OX=9606 GN=TBC1D10B PE=1 SV=3	2	627.306	0.1132	0.0014531	120.21	1	SLE_S_VI	3268600
2786	AAGGAPSPPPPVR	13	Phospho (STY)	_AAGGAPpSPPPPVR_	Q4KMP7	TBC1 domain family member 10B OS=Homo sapiens OX=9606 GN=TBC1D10B PE=1 SV=3	2	627.306	-1.5064	0.0021769	158.02	1	HC_XIII	1842700
2787	AAGGAPSPPPPVR	13	Phospho (STY)	_AAGGAPpSPPPPVR_	Q4KMP7	TBC1 domain family member 10B OS=Homo sapiens OX=9606 GN=TBC1D10B PE=1 SV=3	2	627.306	-0.38619	0.0030357	165.02	1	HC_XII	3165800
2788	AAGGAPSPPPPVR	13	Phospho (STY)	_AAGGAPpSPPPPVR_	Q4KMP7	TBC1 domain family member 10B OS=Homo sapiens OX=9606 GN=TBC1D10B PE=1 SV=3	2	627.306	-1.3294	0.0026474	156.02	1	HC_XIV	1454500
2789	AAGGAPSPPPPVR	13	Phospho (STY)	_AAGGAPpSPPPPVR_	Q4KMP7	TBC1 domain family member 10B OS=Homo sapiens OX=9606 GN=TBC1D10B PE=1 SV=3	2	627.306	-0.71231	0.0047006	165.02	1	HC_XI	2787300
2790	AAGGAPSPPPPVR	13	Phospho (STY)	_AAGGAPpSPPPPVR_	Q4KMP7	TBC1 domain family member 10B OS=Homo sapiens OX=9606 GN=TBC1D10B PE=1 SV=3	2	627.306	0.24845	0.0033547	144.2	1	HC_XV	2412100
2791	AAGGAPSPPPPVR	13	Phospho (STY)	_AAGGAPpSPPPPVR_	Q4KMP7	TBC1 domain family member 10B OS=Homo sapiens OX=9606 GN=TBC1D10B PE=1 SV=3	2	627.306	-2.5598	0.0028446	146.58	1	HC_X	2557800
2792	AAGGAPSPPPPVR	13	Phospho (STY)	_AAGGAPpSPPPPVR_	Q4KMP7	TBC1 domain family member 10B OS=Homo sapiens OX=9606 GN=TBC1D10B PE=1 SV=3	2	627.306	-4.6446	0.0031992	106.97	1	RA_XIII	1015600
2793	AAGGAPSPPPPVR	13	Phospho (STY)	_AAGGAPpSPPPPVR_	Q4KMP7	TBC1 domain family member 10B OS=Homo sapiens OX=9606 GN=TBC1D10B PE=1 SV=3	2	627.306	-4.0555	0.0039252	113.34	1	RA_XII	1814500
2794	AAGGAPSPPPPVR	13	Phospho (STY)	_AAGGAPpSPPPPVR_	Q4KMP7	TBC1 domain family member 10B OS=Homo sapiens OX=9606 GN=TBC1D10B PE=1 SV=3	2	627.306	-1.9839	0.0037701	115.79	1	RA_XI	1126300
2795	AAGGAPSPPPPVR	13	Phospho (STY)	_AAGGAPpSPPPPVR_	Q4KMP7	TBC1 domain family member 10B OS=Homo sapiens OX=9606 GN=TBC1D10B PE=1 SV=3	2	627.306	-4.4394	0.0038541	113.34	1	RA_XVII	967120
2796	AAGGAPSPPPPVR	13	Phospho (STY)	_AAGGAPpSPPPPVR_	Q4KMP7	TBC1 domain family member 10B OS=Homo sapiens OX=9606 GN=TBC1D10B PE=1 SV=3	2	627.306	-1.2553	0.0029872	146.58	1	RA_XVI	1220800
2797	AAGGAPSPPPPVR	13	Phospho (STY)	_AAGGAPpSPPPPVR_	Q4KMP7	TBC1 domain family member 10B OS=Homo sapiens OX=9606 GN=TBC1D10B PE=1 SV=3	2	627.306	-2.5526	0.0029808	113.34	1	RA_XV	2035100
2798	AAGGAPSPPPPVR	13	Phospho (STY)	_AAGGAPpSPPPPVR_	Q4KMP7	TBC1 domain family member 10B OS=Homo sapiens OX=9606 GN=TBC1D10B PE=1 SV=3	2	627.306	-2.5497	0.0016298	98.865	1	RA_X	1247100
2799	AAGGAPSPPPPVR	13	Phospho (STY)	_AAGGAPpSPPPPVR_	Q4KMP7	TBC1 domain family member 10B OS=Homo sapiens OX=9606 GN=TBC1D10B PE=1 SV=3	2	627.306	-2.6075	0.0021397	151.08	1	SLE_A_VII	1086300
2800	AAGGAPSPPPPVR	13	Phospho (STY)	_AAGGAPpSPPPPVR_	Q4KMP7	TBC1 domain family member 10B OS=Homo sapiens OX=9606 GN=TBC1D10B PE=1 SV=3	2	627.306	-0.57463	0.0039252	105.08	1	SLE_A_VI	1251100
2801	AAGGAPSPPPPVR	13	Phospho (STY)	_AAGGAPpSPPPPVR_	Q4KMP7	TBC1 domain family member 10B OS=Homo sapiens OX=9606 GN=TBC1D10B PE=1 SV=3	2	627.306	0.46847	0.0012586	69.327	1	SLE_A_VI	346180
2802	AAGGAPSPPPPVR	13	Phospho (STY)	_AAGGAPpSPPPPVR_	Q4KMP7	TBC1 domain family member 10B OS=Homo sapiens OX=9606 GN=TBC1D10B PE=1 SV=3	2	627.306	-2.8475	0.0011896	92.747	1	SLE_A_V	799450
2803	AAGGAPSPPPPVR	13	Phospho (STY)	_AAGGAPpSPPPPVR_	Q4KMP7	TBC1 domain family member 10B OS=Homo sapiens OX=9606 GN=TBC1D10B PE=1 SV=3	2	627.306	-4.1745	0.0027204	130.65	1	SLE_S_IX	945370
2804	AAGGAPSPPPPVR	13	Phospho (STY)	_AAGGAPpSPPPPVR_	Q4KMP7	TBC1 domain family member 10B OS=Homo sapiens OX=9606 GN=TBC1D10B PE=1 SV=3	2	627.306	-4.0495	7.4129e-06	97.084	1	SLE_S_IX	314220
2805	AAGGAPSPPPPVR	13	Phospho (STY)	_AAGGAPpSPPPPVR_	Q4KMP7	TBC1 domain family member 10B OS=Homo sapiens OX=9606 GN=TBC1D10B PE=1 SV=3	2	627.306	-1.3299	0.0028446	128.46	1	SLE_S_XIII	1405300
2806	AAGGAPSPPPPVR	13	Phospho (STY)	_AAGGAPpSPPPPVR_	Q4KMP7	TBC1 domain family member 10B OS=Homo sapiens OX=9606 GN=TBC1D10B PE=1 SV=3	2	627.306	-3.3102	0.0021397	124.24	1	SLE_S_XII	1263300
2807	AAGGAPSPPPPVR	13	Phospho (STY)	_AAGGAPpSPPPPVR_	Q4KMP7	TBC1 domain family member 10B OS=Homo sapiens OX=9606 GN=TBC1D10B PE=1 SV=3	2	627.306	-1.6642	0.0034126	135.13	1	SLE_S_XI	1615200
2808	AAGGAPSPPPPVR	13	Phospho (STY)		Q4KMP7	TBC1 domain family member 10B OS=Homo sapiens OX=9606 GN=TBC1D10B PE=1 SV=3	2	627.306	-3.1374	NaN	NaN	0	HC_III	1184.4
2809	AAGGAPSPPPPVR	13	Phospho (STY)		Q4KMP7	TBC1 domain family member 10B OS=Homo sapiens OX=9606 GN=TBC1D10B PE=1 SV=3	2	627.306	-0.091568	NaN	NaN	0	HC_III	92348
2810	AAGGAPSPPPPVR	13	Phospho (STY)		Q4KMP7	TBC1 domain family member 10B OS=Homo sapiens OX=9606 GN=TBC1D10B PE=1 SV=3	2	627.306	2.5989	NaN	NaN	0	HC_III	17757
2811	AAGGAPSPPPPVR	13	Phospho (STY)		Q4KMP7	TBC1 domain family member 10B OS=Homo sapiens OX=9606 GN=TBC1D10B PE=1 SV=3	2	627.306	-8.2023	NaN	NaN	0	HC_II	29001
2812	AAGGAPSPPPPVR	13	Phospho (STY)		Q4KMP7	TBC1 domain family member 10B OS=Homo sapiens OX=9606 GN=TBC1D10B PE=1 SV=3	2	627.306	0.93706	NaN	NaN	0	HC_II	23481
2813	AAGGAPSPPPPVR	13	Phospho (STY)		Q4KMP7	TBC1 domain family member 10B OS=Homo sapiens OX=9606 GN=TBC1D10B PE=1 SV=3	2	627.306	-1.031	NaN	NaN	0	HC_II	1457700
2814	AAGGAPSPPPPVR	13	Phospho (STY)		Q4KMP7	TBC1 domain family member 10B OS=Homo sapiens OX=9606 GN=TBC1D10B PE=1 SV=3	2	627.306	1.7838	NaN	NaN	0	HC_II	8817.2
2815	AAGGAPSPPPPVR	13	Phospho (STY)		Q4KMP7	TBC1 domain family member 10B OS=Homo sapiens OX=9606 GN=TBC1D10B PE=1 SV=3	2	627.306	7.827	NaN	NaN	0	HC_II	6640.3
2816	AAGGAPSPPPPVR	13	Phospho (STY)		Q4KMP7	TBC1 domain family member 10B OS=Homo sapiens OX=9606 GN=TBC1D10B PE=1 SV=3	2	627.306	10.023	NaN	NaN	0	HC_II	11845
2817	AAGGAPSPPPPVR	13	Phospho (STY)		Q4KMP7	TBC1 domain family member 10B OS=Homo sapiens OX=9606 GN=TBC1D10B PE=1 SV=3	2	627.306	0.26297	NaN	NaN	0	HC_IV	18684
2818	AAGGAPSPPPPVR	13	Phospho (STY)		Q4KMP7	TBC1 domain family member 10B OS=Homo sapiens OX=9606 GN=TBC1D10B PE=1 SV=3	2	627.306	-6.7884	NaN	NaN	0	HC_IV	5743.2
2819	AAGGAPSPPPPVR	13	Phospho (STY)		Q4KMP7	TBC1 domain family member 10B OS=Homo sapiens OX=9606 GN=TBC1D10B PE=1 SV=3	2	627.306	0.50088	NaN	NaN	0	HC_IV	37393
2820	AAGGAPSPPPPVR	13	Phospho (STY)		Q4KMP7	TBC1 domain family member 10B OS=Homo sapiens OX=9606 GN=TBC1D10B PE=1 SV=3	2	627.306	2.149	NaN	NaN	0	HC_IV	9217.2
2821	AAGGAPSPPPPVR	13	Phospho (STY)		Q4KMP7	TBC1 domain family member 10B OS=Homo sapiens OX=9606 GN=TBC1D10B PE=1 SV=3	2	627.306	-0.16005	NaN	NaN	0	HC_IV	12144
2822	AAGGAPSPPPPVR	13	Phospho (STY)		Q4KMP7	TBC1 domain family member 10B OS=Homo sapiens OX=9606 GN=TBC1D10B PE=1 SV=3	2	627.306	-4.8132	NaN	NaN	0	HC_IX	33809
2823	AAGGAPSPPPPVR	13	Phospho (STY)		Q4KMP7	TBC1 domain family member 10B OS=Homo sapiens OX=9606 GN=TBC1D10B PE=1 SV=3	2	627.306	-1.2503	NaN	NaN	0	HC_IX	74875
2824	AAGGAPSPPPPVR	13	Phospho (STY)		Q4KMP7	TBC1 domain family member 10B OS=Homo sapiens OX=9606 GN=TBC1D10B PE=1 SV=3	2	627.306	-2.0165	NaN	NaN	0	HC_IX	10568
2825	AAGGAPSPPPPVR	13	Phospho (STY)		Q4KMP7	TBC1 domain family member 10B OS=Homo sapiens OX=9606 GN=TBC1D10B PE=1 SV=3	2	627.306	-0.84311	NaN	NaN	0	HC_IX	7078.2
2826	AAGGAPSPPPPVR	13	Phospho (STY)		Q4KMP7	TBC1 domain family member 10B OS=Homo sapiens OX=9606 GN=TBC1D10B PE=1 SV=3	2	627.306	-0.6435	NaN	NaN	0	HC_IX	39309
2827	AAGGAPSPPPPVR	13	Phospho (STY)		Q4KMP7	TBC1 domain family member 10B OS=Homo sapiens OX=9606 GN=TBC1D10B PE=1 SV=3	2	627.306	0.07323	NaN	NaN	0	HC_IX	8305.9
2828	AAGGAPSPPPPVR	13	Phospho (STY)		Q4KMP7	TBC1 domain family member 10B OS=Homo sapiens OX=9606 GN=TBC1D10B PE=1 SV=3	2	627.306	-0.28538	NaN	NaN	0	HC_IX	27170
2829	AAGGAPSPPPPVR	13	Phospho (STY)		Q4KMP7	TBC1 domain family member 10B OS=Homo sapiens OX=9606 GN=TBC1D10B PE=1 SV=3	2	627.306	1.5921	NaN	NaN	0	HC_IX	6217.3
2830	AAGGAPSPPPPVR	13	Phospho (STY)		Q4KMP7	TBC1 domain family member 10B OS=Homo sapiens OX=9606 GN=TBC1D10B PE=1 SV=3	2	627.306	-0.34016	NaN	NaN	0	HC_IX	58340
2831	AAGGAPSPPPPVR	13	Phospho (STY)		Q4KMP7	TBC1 domain family member 10B OS=Homo sapiens OX=9606 GN=TBC1D10B PE=1 SV=3	2	627.306	-1.5183	NaN	NaN	0	HC_IX	32820
2832	AAGGAPSPPPPVR	13	Phospho (STY)		Q4KMP7	TBC1 domain family member 10B OS=Homo sapiens OX=9606 GN=TBC1D10B PE=1 SV=3	2	627.306	0.18151	NaN	NaN	0	HC_IX	65725
2833	AAGGAPSPPPPVR	13	Phospho (STY)		Q4KMP7	TBC1 domain family member 10B OS=Homo sapiens OX=9606 GN=TBC1D10B PE=1 SV=3	2	627.306	-0.6237	NaN	NaN	0	HC_IX	25632
2834	AAGGAPSPPPPVR	13	Phospho (STY)		Q4KMP7	TBC1 domain family member 10B OS=Homo sapiens OX=9606 GN=TBC1D10B PE=1 SV=3	2	627.306	0.77279	NaN	NaN	0	HC_IX	61914
2835	AAGGAPSPPPPVR	13	Phospho (STY)		Q4KMP7	TBC1 domain family member 10B OS=Homo sapiens OX=9606 GN=TBC1D10B PE=1 SV=3	2	627.306	2.8326	NaN	NaN	0	HC_IX	87856
2836	AAGGAPSPPPPVR	13	Phospho (STY)		Q4KMP7	TBC1 domain family member 10B OS=Homo sapiens OX=9606 GN=TBC1D10B PE=1 SV=3	2	627.306	-0.91162	NaN	NaN	0	HC_I	30372
2837	AAGGAPSPPPPVR	13	Phospho (STY)		Q4KMP7	TBC1 domain family member 10B OS=Homo sapiens OX=9606 GN=TBC1D10B PE=1 SV=3	2	627.306	-0.98695	NaN	NaN	0	HC_I	5531.4
2838	AAGGAPSPPPPVR	13	Phospho (STY)		Q4KMP7	TBC1 domain family member 10B OS=Homo sapiens OX=9606 GN=TBC1D10B PE=1 SV=3	2	627.306	-3.2953	NaN	NaN	0	HC_I	25454
2839	AAGGAPSPPPPVR	13	Phospho (STY)		Q4KMP7	TBC1 domain family member 10B OS=Homo sapiens OX=9606 GN=TBC1D10B PE=1 SV=3	2	627.306	-2.9501	NaN	NaN	0	HC_I	42177
2840	AAGGAPSPPPPVR	13	Phospho (STY)		Q4KMP7	TBC1 domain family member 10B OS=Homo sapiens OX=9606 GN=TBC1D10B PE=1 SV=3	2	627.306	-1.2477	NaN	NaN	0	HC_I	3588.1
2841	AAGGAPSPPPPVR	13	Phospho (STY)		Q4KMP7	TBC1 domain family member 10B OS=Homo sapiens OX=9606 GN=TBC1D10B PE=1 SV=3	2	627.306	1.3262	NaN	NaN	0	HC_I	2295.1
2842	AAGGAPSPPPPVR	13	Phospho (STY)		Q4KMP7	TBC1 domain family member 10B OS=Homo sapiens OX=9606 GN=TBC1D10B PE=1 SV=3	2	627.306	-0.67622	NaN	NaN	0	HC_I	5612.9
2843	AAGGAPSPPPPVR	13	Phospho (STY)		Q4KMP7	TBC1 domain family member 10B OS=Homo sapiens OX=9606 GN=TBC1D10B PE=1 SV=3	2	627.306	-5.086	NaN	NaN	0	HC_I	2314.7
2844	AAGGAPSPPPPVR	13	Phospho (STY)		Q4KMP7	TBC1 domain family member 10B OS=Homo sapiens OX=9606 GN=TBC1D10B PE=1 SV=3	2	627.306	1.4673	NaN	NaN	0	HC_I	12933
2845	AAGGAPSPPPPVR	13	Phospho (STY)		Q4KMP7	TBC1 domain family member 10B OS=Homo sapiens OX=9606 GN=TBC1D10B PE=1 SV=3	2	627.306	1.5472	NaN	NaN	0	HC_I	11097
2846	AAGGAPSPPPPVR	13	Phospho (STY)		Q4KMP7	TBC1 domain family member 10B OS=Homo sapiens OX=9606 GN=TBC1D10B PE=1 SV=3	2	627.306	1.1817	NaN	NaN	0	HC_I	14682
2847	AAGGAPSPPPPVR	13	Phospho (STY)		Q4KMP7	TBC1 domain family member 10B OS=Homo sapiens OX=9606 GN=TBC1D10B PE=1 SV=3	2	627.306	4.7265	NaN	NaN	0	HC_I	3201.9
2848	AAGGAPSPPPPVR	13	Phospho (STY)		Q4KMP7	TBC1 domain family member 10B OS=Homo sapiens OX=9606 GN=TBC1D10B PE=1 SV=3	2	627.306	0.76414	NaN	NaN	0	HC_I	5849.7
2849	AAGGAPSPPPPVR	13	Phospho (STY)		Q4KMP7	TBC1 domain family member 10B OS=Homo sapiens OX=9606 GN=TBC1D10B PE=1 SV=3	2	627.306	1.2745	NaN	NaN	0	HC_VIII	39608
2850	AAGGAPSPPPPVR	13	Phospho (STY)		Q4KMP7	TBC1 domain family member 10B OS=Homo sapiens OX=9606 GN=TBC1D10B PE=1 SV=3	2	627.306	-0.91633	NaN	NaN	0	HC_VIII	38314
2851	AAGGAPSPPPPVR	13	Phospho (STY)		Q4KMP7	TBC1 domain family member 10B OS=Homo sapiens OX=9606 GN=TBC1D10B PE=1 SV=3	2	627.306	0.18546	NaN	NaN	0	HC_VIII	1061800
2852	AAGGAPSPPPPVR	13	Phospho (STY)		Q4KMP7	TBC1 domain family member 10B OS=Homo sapiens OX=9606 GN=TBC1D10B PE=1 SV=3	2	627.306	0.39866	NaN	NaN	0	HC_VIII	16648
2853	AAGGAPSPPPPVR	13	Phospho (STY)		Q4KMP7	TBC1 domain family member 10B OS=Homo sapiens OX=9606 GN=TBC1D10B PE=1 SV=3	2	627.306	3.3967	NaN	NaN	0	HC_VIII	10034
2854	AAGGAPSPPPPVR	13	Phospho (STY)		Q4KMP7	TBC1 domain family member 10B OS=Homo sapiens OX=9606 GN=TBC1D10B PE=1 SV=3	2	627.306	-1.2236	NaN	NaN	0	HC_VIII	245890
2855	AAGGAPSPPPPVR	13	Phospho (STY)		Q4KMP7	TBC1 domain family member 10B OS=Homo sapiens OX=9606 GN=TBC1D10B PE=1 SV=3	2	627.306	3.0336	NaN	NaN	0	HC_VIII	10421
2856	AAGGAPSPPPPVR	13	Phospho (STY)		Q4KMP7	TBC1 domain family member 10B OS=Homo sapiens OX=9606 GN=TBC1D10B PE=1 SV=3	2	627.306	2.3564	NaN	NaN	0	HC_VIII	2053.3
2857	AAGGAPSPPPPVR	13	Phospho (STY)		Q4KMP7	TBC1 domain family member 10B OS=Homo sapiens OX=9606 GN=TBC1D10B PE=1 SV=3	2	627.306	0.4088	NaN	NaN	0	HC_VIII	1826.9
2858	AAGGAPSPPPPVR	13	Phospho (STY)		Q4KMP7	TBC1 domain family member 10B OS=Homo sapiens OX=9606 GN=TBC1D10B PE=1 SV=3	2	627.306	-1.7435	NaN	NaN	0	HC_VIII	7520.8
2859	AAGGAPSPPPPVR	13	Phospho (STY)		Q4KMP7	TBC1 domain family member 10B OS=Homo sapiens OX=9606 GN=TBC1D10B PE=1 SV=3	2	627.306	-1.1993	NaN	NaN	0	HC_VIII	74681
2860	AAGGAPSPPPPVR	13	Phospho (STY)		Q4KMP7	TBC1 domain family member 10B OS=Homo sapiens OX=9606 GN=TBC1D10B PE=1 SV=3	2	627.306	-0.39755	NaN	NaN	0	HC_VII	117040
2861	AAGGAPSPPPPVR	13	Phospho (STY)		Q4KMP7	TBC1 domain family member 10B OS=Homo sapiens OX=9606 GN=TBC1D10B PE=1 SV=3	2	627.306	0.40949	NaN	NaN	0	HC_VII	139010
2862	AAGGAPSPPPPVR	13	Phospho (STY)		Q4KMP7	TBC1 domain family member 10B OS=Homo sapiens OX=9606 GN=TBC1D10B PE=1 SV=3	2	627.306	3.627	NaN	NaN	0	HC_VII	8427.1
2863	AAGGAPSPPPPVR	13	Phospho (STY)		Q4KMP7	TBC1 domain family member 10B OS=Homo sapiens OX=9606 GN=TBC1D10B PE=1 SV=3	2	627.306	-5.5	NaN	NaN	0	HC_VII	2631.4
2864	AAGGAPSPPPPVR	13	Phospho (STY)		Q4KMP7	TBC1 domain family member 10B OS=Homo sapiens OX=9606 GN=TBC1D10B PE=1 SV=3	2	627.306	5.292	NaN	NaN	0	HC_VII	55396
2865	AAGGAPSPPPPVR	13	Phospho (STY)		Q4KMP7	TBC1 domain family member 10B OS=Homo sapiens OX=9606 GN=TBC1D10B PE=1 SV=3	2	627.306	2.1382	NaN	NaN	0	HC_VI	28309
2866	AAGGAPSPPPPVR	13	Phospho (STY)		Q4KMP7	TBC1 domain family member 10B OS=Homo sapiens OX=9606 GN=TBC1D10B PE=1 SV=3	2	627.306	-1.3327	NaN	NaN	0	HC_VI	10348
2867	AAGGAPSPPPPVR	13	Phospho (STY)		Q4KMP7	TBC1 domain family member 10B OS=Homo sapiens OX=9606 GN=TBC1D10B PE=1 SV=3	2	627.306	-0.054973	NaN	NaN	0	HC_VI	65345
2868	AAGGAPSPPPPVR	13	Phospho (STY)		Q4KMP7	TBC1 domain family member 10B OS=Homo sapiens OX=9606 GN=TBC1D10B PE=1 SV=3	2	627.306	-3.7436	NaN	NaN	0	HC_VI	4460.8
2869	AAGGAPSPPPPVR	13	Phospho (STY)		Q4KMP7	TBC1 domain family member 10B OS=Homo sapiens OX=9606 GN=TBC1D10B PE=1 SV=3	2	627.306	0.5243	NaN	NaN	0	HC_VI	2962.4
2870	AAGGAPSPPPPVR	13	Phospho (STY)		Q4KMP7	TBC1 domain family member 10B OS=Homo sapiens OX=9606 GN=TBC1D10B PE=1 SV=3	2	627.306	-1.0699	NaN	NaN	0	HC_VI	14184
2871	AAGGAPSPPPPVR	13	Phospho (STY)		Q4KMP7	TBC1 domain family member 10B OS=Homo sapiens OX=9606 GN=TBC1D10B PE=1 SV=3	2	627.306	-1.4239	NaN	NaN	0	HC_V	2955.4
2872	AAGGAPSPPPPVR	13	Phospho (STY)		Q4KMP7	TBC1 domain family member 10B OS=Homo sapiens OX=9606 GN=TBC1D10B PE=1 SV=3	2	627.306	-3.3108	NaN	NaN	0	HC_V	21042
2873	AAGGAPSPPPPVR	13	Phospho (STY)		Q4KMP7	TBC1 domain family member 10B OS=Homo sapiens OX=9606 GN=TBC1D10B PE=1 SV=3	2	627.306	-1.2042	NaN	NaN	0	HC_V	12031
2874	AAGGAPSPPPPVR	13	Phospho (STY)		Q4KMP7	TBC1 domain family member 10B OS=Homo sapiens OX=9606 GN=TBC1D10B PE=1 SV=3	2	627.306	-2.0629	NaN	NaN	0	HC_V	7474.6
2875	AAGGAPSPPPPVR	13	Phospho (STY)		Q4KMP7	TBC1 domain family member 10B OS=Homo sapiens OX=9606 GN=TBC1D10B PE=1 SV=3	2	627.306	-2.3225	NaN	NaN	0	HC_V	14415
2876	AAGGAPSPPPPVR	13	Phospho (STY)		Q4KMP7	TBC1 domain family member 10B OS=Homo sapiens OX=9606 GN=TBC1D10B PE=1 SV=3	2	627.306	-1.2521	NaN	NaN	0	RA_III	228650
2877	AAGGAPSPPPPVR	13	Phospho (STY)		Q4KMP7	TBC1 domain family member 10B OS=Homo sapiens OX=9606 GN=TBC1D10B PE=1 SV=3	2	627.306	-3.3426	NaN	NaN	0	RA_III	7349.8
2878	AAGGAPSPPPPVR	13	Phospho (STY)		Q4KMP7	TBC1 domain family member 10B OS=Homo sapiens OX=9606 GN=TBC1D10B PE=1 SV=3	2	627.306	-3.1118	NaN	NaN	0	RA_III	14037
2879	AAGGAPSPPPPVR	13	Phospho (STY)		Q4KMP7	TBC1 domain family member 10B OS=Homo sapiens OX=9606 GN=TBC1D10B PE=1 SV=3	2	627.306	-0.40143	NaN	NaN	0	RA_III	165160
2880	AAGGAPSPPPPVR	13	Phospho (STY)		Q4KMP7	TBC1 domain family member 10B OS=Homo sapiens OX=9606 GN=TBC1D10B PE=1 SV=3	2	627.306	0.42622	NaN	NaN	0	RA_III	8142.8
2881	AAGGAPSPPPPVR	13	Phospho (STY)		Q4KMP7	TBC1 domain family member 10B OS=Homo sapiens OX=9606 GN=TBC1D10B PE=1 SV=3	2	627.306	0.26819	NaN	NaN	0	RA_III	252540
2882	AAGGAPSPPPPVR	13	Phospho (STY)		Q4KMP7	TBC1 domain family member 10B OS=Homo sapiens OX=9606 GN=TBC1D10B PE=1 SV=3	2	627.306	0.92578	NaN	NaN	0	RA_III	2745300
2883	AAGGAPSPPPPVR	13	Phospho (STY)		Q4KMP7	TBC1 domain family member 10B OS=Homo sapiens OX=9606 GN=TBC1D10B PE=1 SV=3	2	627.306	-0.20068	NaN	NaN	0	RA_III	4695
2884	AAGGAPSPPPPVR	13	Phospho (STY)		Q4KMP7	TBC1 domain family member 10B OS=Homo sapiens OX=9606 GN=TBC1D10B PE=1 SV=3	2	627.306	1.2558	NaN	NaN	0	RA_III	29336
2885	AAGGAPSPPPPVR	13	Phospho (STY)		Q4KMP7	TBC1 domain family member 10B OS=Homo sapiens OX=9606 GN=TBC1D10B PE=1 SV=3	2	627.306	0.40408	NaN	NaN	0	RA_III	6946.9
2886	AAGGAPSPPPPVR	13	Phospho (STY)		Q4KMP7	TBC1 domain family member 10B OS=Homo sapiens OX=9606 GN=TBC1D10B PE=1 SV=3	2	627.306	3.728	NaN	NaN	0	RA_III	3934.7
2887	AAGGAPSPPPPVR	13	Phospho (STY)		Q4KMP7	TBC1 domain family member 10B OS=Homo sapiens OX=9606 GN=TBC1D10B PE=1 SV=3	2	627.306	-0.71017	NaN	NaN	0	RA_II	3199.8
2888	AAGGAPSPPPPVR	13	Phospho (STY)		Q4KMP7	TBC1 domain family member 10B OS=Homo sapiens OX=9606 GN=TBC1D10B PE=1 SV=3	2	627.306	-0.14723	NaN	NaN	0	RA_II	38117
2889	AAGGAPSPPPPVR	13	Phospho (STY)		Q4KMP7	TBC1 domain family member 10B OS=Homo sapiens OX=9606 GN=TBC1D10B PE=1 SV=3	2	627.306	2.8667	NaN	NaN	0	RA_II	487160
2890	AAGGAPSPPPPVR	13	Phospho (STY)		Q4KMP7	TBC1 domain family member 10B OS=Homo sapiens OX=9606 GN=TBC1D10B PE=1 SV=3	2	627.306	0.053123	NaN	NaN	0	RA_II	36944
2891	AAGGAPSPPPPVR	13	Phospho (STY)		Q4KMP7	TBC1 domain family member 10B OS=Homo sapiens OX=9606 GN=TBC1D10B PE=1 SV=3	2	627.306	-1.558	NaN	NaN	0	RA_II	52147
2892	AAGGAPSPPPPVR	13	Phospho (STY)		Q4KMP7	TBC1 domain family member 10B OS=Homo sapiens OX=9606 GN=TBC1D10B PE=1 SV=3	2	627.306	-1.004	NaN	NaN	0	RA_II	394550
2893	AAGGAPSPPPPVR	13	Phospho (STY)		Q4KMP7	TBC1 domain family member 10B OS=Homo sapiens OX=9606 GN=TBC1D10B PE=1 SV=3	2	627.306	-0.13263	NaN	NaN	0	RA_IV	3097.5
2894	AAGGAPSPPPPVR	13	Phospho (STY)		Q4KMP7	TBC1 domain family member 10B OS=Homo sapiens OX=9606 GN=TBC1D10B PE=1 SV=3	2	627.306	1.667	NaN	NaN	0	RA_IV	7545.1
2895	AAGGAPSPPPPVR	13	Phospho (STY)		Q4KMP7	TBC1 domain family member 10B OS=Homo sapiens OX=9606 GN=TBC1D10B PE=1 SV=3	2	627.306	3.1649	NaN	NaN	0	RA_IV	15507
2896	AAGGAPSPPPPVR	13	Phospho (STY)		Q4KMP7	TBC1 domain family member 10B OS=Homo sapiens OX=9606 GN=TBC1D10B PE=1 SV=3	2	627.306	3.2327	NaN	NaN	0	RA_IV	84260
2897	AAGGAPSPPPPVR	13	Phospho (STY)		Q4KMP7	TBC1 domain family member 10B OS=Homo sapiens OX=9606 GN=TBC1D10B PE=1 SV=3	2	627.306	-0.12201	NaN	NaN	0	RA_IV	3652.2
2898	AAGGAPSPPPPVR	13	Phospho (STY)		Q4KMP7	TBC1 domain family member 10B OS=Homo sapiens OX=9606 GN=TBC1D10B PE=1 SV=3	2	627.306	0.56012	NaN	NaN	0	RA_IV	1780.4
2899	AAGGAPSPPPPVR	13	Phospho (STY)		Q4KMP7	TBC1 domain family member 10B OS=Homo sapiens OX=9606 GN=TBC1D10B PE=1 SV=3	2	627.306	3.1349	NaN	NaN	0	RA_IV	1543500
2900	AAGGAPSPPPPVR	13	Phospho (STY)		Q4KMP7	TBC1 domain family member 10B OS=Homo sapiens OX=9606 GN=TBC1D10B PE=1 SV=3	2	627.306	3.8914	NaN	NaN	0	RA_IV	205640
2901	AAGGAPSPPPPVR	13	Phospho (STY)		Q4KMP7	TBC1 domain family member 10B OS=Homo sapiens OX=9606 GN=TBC1D10B PE=1 SV=3	2	627.306	2.3157	NaN	NaN	0	RA_IV	260530
2902	AAGGAPSPPPPVR	13	Phospho (STY)		Q4KMP7	TBC1 domain family member 10B OS=Homo sapiens OX=9606 GN=TBC1D10B PE=1 SV=3	2	627.306	5.7428	NaN	NaN	0	RA_IV	4507.2
2903	AAGGAPSPPPPVR	13	Phospho (STY)		Q4KMP7	TBC1 domain family member 10B OS=Homo sapiens OX=9606 GN=TBC1D10B PE=1 SV=3	2	627.306	-7.2556	NaN	NaN	0	RA_IX	45957
2904	AAGGAPSPPPPVR	13	Phospho (STY)		Q4KMP7	TBC1 domain family member 10B OS=Homo sapiens OX=9606 GN=TBC1D10B PE=1 SV=3	2	627.306	-2.7233	NaN	NaN	0	RA_IX	97799
2905	AAGGAPSPPPPVR	13	Phospho (STY)		Q4KMP7	TBC1 domain family member 10B OS=Homo sapiens OX=9606 GN=TBC1D10B PE=1 SV=3	2	627.306	-2.9997	NaN	NaN	0	RA_IX	36043
2906	AAGGAPSPPPPVR	13	Phospho (STY)		Q4KMP7	TBC1 domain family member 10B OS=Homo sapiens OX=9606 GN=TBC1D10B PE=1 SV=3	2	627.306	-6.7827	NaN	NaN	0	RA_IX	13816
2907	AAGGAPSPPPPVR	13	Phospho (STY)		Q4KMP7	TBC1 domain family member 10B OS=Homo sapiens OX=9606 GN=TBC1D10B PE=1 SV=3	2	627.306	-3.0756	NaN	NaN	0	RA_IX	153640
2908	AAGGAPSPPPPVR	13	Phospho (STY)		Q4KMP7	TBC1 domain family member 10B OS=Homo sapiens OX=9606 GN=TBC1D10B PE=1 SV=3	2	627.306	-2.4384	NaN	NaN	0	RA_IX	912350
2909	AAGGAPSPPPPVR	13	Phospho (STY)		Q4KMP7	TBC1 domain family member 10B OS=Homo sapiens OX=9606 GN=TBC1D10B PE=1 SV=3	2	627.306	-5.3952	NaN	NaN	0	RA_IX	25630
2910	AAGGAPSPPPPVR	13	Phospho (STY)		Q4KMP7	TBC1 domain family member 10B OS=Homo sapiens OX=9606 GN=TBC1D10B PE=1 SV=3	2	627.306	-3.6884	NaN	NaN	0	RA_IX	41866
2911	AAGGAPSPPPPVR	13	Phospho (STY)		Q4KMP7	TBC1 domain family member 10B OS=Homo sapiens OX=9606 GN=TBC1D10B PE=1 SV=3	2	627.306	3.7892	NaN	NaN	0	RA_IX	40891
2919	AAGGAPSPPPPVR	13	Phospho (STY)		Q4KMP7	TBC1 domain family member 10B OS=Homo sapiens OX=9606 GN=TBC1D10B PE=1 SV=3	2	627.306	-6.1278	NaN	NaN	0	RA_VIII	8263.1
2920	AAGGAPSPPPPVR	13	Phospho (STY)		Q4KMP7	TBC1 domain family member 10B OS=Homo sapiens OX=9606 GN=TBC1D10B PE=1 SV=3	2	627.306	-0.443	NaN	NaN	0	RA_VIII	6863.8
2921	AAGGAPSPPPPVR	13	Phospho (STY)		Q4KMP7	TBC1 domain family member 10B OS=Homo sapiens OX=9606 GN=TBC1D10B PE=1 SV=3	2	627.306	3.441	NaN	NaN	0	RA_VIII	467190
2922	AAGGAPSPPPPVR	13	Phospho (STY)		Q4KMP7	TBC1 domain family member 10B OS=Homo sapiens OX=9606 GN=TBC1D10B PE=1 SV=3	2	627.306	0.98037	NaN	NaN	0	RA_VIII	22731
2923	AAGGAPSPPPPVR	13	Phospho (STY)		Q4KMP7	TBC1 domain family member 10B OS=Homo sapiens OX=9606 GN=TBC1D10B PE=1 SV=3	2	627.306	2.8905	NaN	NaN	0	RA_VIII	75156
2924	AAGGAPSPPPPVR	13	Phospho (STY)		Q4KMP7	TBC1 domain family member 10B OS=Homo sapiens OX=9606 GN=TBC1D10B PE=1 SV=3	2	627.306	1.5764	NaN	NaN	0	RA_VIII	29037
2925	AAGGAPSPPPPVR	13	Phospho (STY)		Q4KMP7	TBC1 domain family member 10B OS=Homo sapiens OX=9606 GN=TBC1D10B PE=1 SV=3	2	627.306	0.41127	NaN	NaN	0	RA_VIII	8840.7
2926	AAGGAPSPPPPVR	13	Phospho (STY)		Q4KMP7	TBC1 domain family member 10B OS=Homo sapiens OX=9606 GN=TBC1D10B PE=1 SV=3	2	627.306	-2.8888	NaN	NaN	0	RA_VIII	9566.1
2927	AAGGAPSPPPPVR	13	Phospho (STY)		Q4KMP7	TBC1 domain family member 10B OS=Homo sapiens OX=9606 GN=TBC1D10B PE=1 SV=3	2	627.306	2.6487	NaN	NaN	0	RA_VIII	19027
2928	AAGGAPSPPPPVR	13	Phospho (STY)		Q4KMP7	TBC1 domain family member 10B OS=Homo sapiens OX=9606 GN=TBC1D10B PE=1 SV=3	2	627.306	2.9346	NaN	NaN	0	RA_VIII	9867
2929	AAGGAPSPPPPVR	13	Phospho (STY)		Q4KMP7	TBC1 domain family member 10B OS=Homo sapiens OX=9606 GN=TBC1D10B PE=1 SV=3	2	627.306	2.66	NaN	NaN	0	RA_VIII	11059
2930	AAGGAPSPPPPVR	13	Phospho (STY)		Q4KMP7	TBC1 domain family member 10B OS=Homo sapiens OX=9606 GN=TBC1D10B PE=1 SV=3	2	627.306	8.9678	NaN	NaN	0	RA_VIII	2556.7
2939	AAGGAPSPPPPVR	13	Phospho (STY)		Q4KMP7	TBC1 domain family member 10B OS=Homo sapiens OX=9606 GN=TBC1D10B PE=1 SV=3	2	627.306	-6.0897	NaN	NaN	0	RA_VI	14781
2940	AAGGAPSPPPPVR	13	Phospho (STY)		Q4KMP7	TBC1 domain family member 10B OS=Homo sapiens OX=9606 GN=TBC1D10B PE=1 SV=3	2	627.306	-0.091798	NaN	NaN	0	RA_VI	6098.2
2941	AAGGAPSPPPPVR	13	Phospho (STY)		Q4KMP7	TBC1 domain family member 10B OS=Homo sapiens OX=9606 GN=TBC1D10B PE=1 SV=3	2	627.306	-5.5451	NaN	NaN	0	RA_VI	15072
2942	AAGGAPSPPPPVR	13	Phospho (STY)		Q4KMP7	TBC1 domain family member 10B OS=Homo sapiens OX=9606 GN=TBC1D10B PE=1 SV=3	2	627.306	3.2544	NaN	NaN	0	RA_VI	163390
2943	AAGGAPSPPPPVR	13	Phospho (STY)		Q4KMP7	TBC1 domain family member 10B OS=Homo sapiens OX=9606 GN=TBC1D10B PE=1 SV=3	2	627.306	-1.6594	NaN	NaN	0	RA_VI	11063
2944	AAGGAPSPPPPVR	13	Phospho (STY)		Q4KMP7	TBC1 domain family member 10B OS=Homo sapiens OX=9606 GN=TBC1D10B PE=1 SV=3	2	627.306	-4.6938	NaN	NaN	0	RA_VI	3972.9
2945	AAGGAPSPPPPVR	13	Phospho (STY)		Q4KMP7	TBC1 domain family member 10B OS=Homo sapiens OX=9606 GN=TBC1D10B PE=1 SV=3	2	627.306	3.8516	NaN	NaN	0	RA_VI	307290
2946	AAGGAPSPPPPVR	13	Phospho (STY)		Q4KMP7	TBC1 domain family member 10B OS=Homo sapiens OX=9606 GN=TBC1D10B PE=1 SV=3	2	627.306	1.9095	NaN	NaN	0	RA_VI	9071.5
2947	AAGGAPSPPPPVR	13	Phospho (STY)		Q4KMP7	TBC1 domain family member 10B OS=Homo sapiens OX=9606 GN=TBC1D10B PE=1 SV=3	2	627.306	4.3447	NaN	NaN	0	RA_VI	90875
2948	AAGGAPSPPPPVR	13	Phospho (STY)		Q4KMP7	TBC1 domain family member 10B OS=Homo sapiens OX=9606 GN=TBC1D10B PE=1 SV=3	2	627.306	3.8355	NaN	NaN	0	RA_VI	215700
2949	AAGGAPSPPPPVR	13	Phospho (STY)		Q4KMP7	TBC1 domain family member 10B OS=Homo sapiens OX=9606 GN=TBC1D10B PE=1 SV=3	2	627.306	3.954	NaN	NaN	0	RA_VI	6207.6
2950	AAGGAPSPPPPVR	13	Phospho (STY)		Q4KMP7	TBC1 domain family member 10B OS=Homo sapiens OX=9606 GN=TBC1D10B PE=1 SV=3	2	627.306	1.4461	NaN	NaN	0	RA_V	56099
2951	AAGGAPSPPPPVR	13	Phospho (STY)		Q4KMP7	TBC1 domain family member 10B OS=Homo sapiens OX=9606 GN=TBC1D10B PE=1 SV=3	2	627.306	3.6347	NaN	NaN	0	RA_V	177000
2952	AAGGAPSPPPPVR	13	Phospho (STY)		Q4KMP7	TBC1 domain family member 10B OS=Homo sapiens OX=9606 GN=TBC1D10B PE=1 SV=3	2	627.306	2.3614	NaN	NaN	0	RA_V	238570
2953	AAGGAPSPPPPVR	13	Phospho (STY)		Q4KMP7	TBC1 domain family member 10B OS=Homo sapiens OX=9606 GN=TBC1D10B PE=1 SV=3	2	627.306	1.9715	NaN	NaN	0	RA_V	420530
2954	AAGGAPSPPPPVR	13	Phospho (STY)		Q4KMP7	TBC1 domain family member 10B OS=Homo sapiens OX=9606 GN=TBC1D10B PE=1 SV=3	2	627.306	6.8377	NaN	NaN	0	RA_V	178320
2955	AAGGAPSPPPPVR	13	Phospho (STY)		Q4KMP7	TBC1 domain family member 10B OS=Homo sapiens OX=9606 GN=TBC1D10B PE=1 SV=3	2	627.306	-1.1818	NaN	NaN	0	SLE_A_III	117720
2956	AAGGAPSPPPPVR	13	Phospho (STY)		Q4KMP7	TBC1 domain family member 10B OS=Homo sapiens OX=9606 GN=TBC1D10B PE=1 SV=3	2	627.306	-2.7289	NaN	NaN	0	SLE_A_III	12671
2957	AAGGAPSPPPPVR	13	Phospho (STY)		Q4KMP7	TBC1 domain family member 10B OS=Homo sapiens OX=9606 GN=TBC1D10B PE=1 SV=3	2	627.306	-0.82537	NaN	NaN	0	SLE_A_III	112820
2958	AAGGAPSPPPPVR	13	Phospho (STY)		Q4KMP7	TBC1 domain family member 10B OS=Homo sapiens OX=9606 GN=TBC1D10B PE=1 SV=3	2	627.306	-0.13593	NaN	NaN	0	SLE_A_III	123450
2959	AAGGAPSPPPPVR	13	Phospho (STY)		Q4KMP7	TBC1 domain family member 10B OS=Homo sapiens OX=9606 GN=TBC1D10B PE=1 SV=3	2	627.306	0.96188	NaN	NaN	0	SLE_A_III	655680
2960	AAGGAPSPPPPVR	13	Phospho (STY)		Q4KMP7	TBC1 domain family member 10B OS=Homo sapiens OX=9606 GN=TBC1D10B PE=1 SV=3	2	627.306	-0.42894	NaN	NaN	0	SLE_A_II	17949
2961	AAGGAPSPPPPVR	13	Phospho (STY)		Q4KMP7	TBC1 domain family member 10B OS=Homo sapiens OX=9606 GN=TBC1D10B PE=1 SV=3	2	627.306	0.40943	NaN	NaN	0	SLE_A_II	12550
2962	AAGGAPSPPPPVR	13	Phospho (STY)		Q4KMP7	TBC1 domain family member 10B OS=Homo sapiens OX=9606 GN=TBC1D10B PE=1 SV=3	2	627.306	1.2095	NaN	NaN	0	SLE_A_II	2057500
2963	AAGGAPSPPPPVR	13	Phospho (STY)		Q4KMP7	TBC1 domain family member 10B OS=Homo sapiens OX=9606 GN=TBC1D10B PE=1 SV=3	2	627.306	-0.11507	NaN	NaN	0	SLE_A_II	11163
2964	AAGGAPSPPPPVR	13	Phospho (STY)		Q4KMP7	TBC1 domain family member 10B OS=Homo sapiens OX=9606 GN=TBC1D10B PE=1 SV=3	2	627.306	-1.3111	NaN	NaN	0	SLE_A_II	49971
2965	AAGGAPSPPPPVR	13	Phospho (STY)		Q4KMP7	TBC1 domain family member 10B OS=Homo sapiens OX=9606 GN=TBC1D10B PE=1 SV=3	2	627.306	-0.80037	NaN	NaN	0	SLE_A_II	7936
2966	AAGGAPSPPPPVR	13	Phospho (STY)		Q4KMP7	TBC1 domain family member 10B OS=Homo sapiens OX=9606 GN=TBC1D10B PE=1 SV=3	2	627.306	-4.7216	NaN	NaN	0	SLE_A_I	5930.9
2967	AAGGAPSPPPPVR	13	Phospho (STY)		Q4KMP7	TBC1 domain family member 10B OS=Homo sapiens OX=9606 GN=TBC1D10B PE=1 SV=3	2	627.306	1.6472	NaN	NaN	0	SLE_A_I	93662
2968	AAGGAPSPPPPVR	13	Phospho (STY)		Q4KMP7	TBC1 domain family member 10B OS=Homo sapiens OX=9606 GN=TBC1D10B PE=1 SV=3	2	627.306	0.26571	NaN	NaN	0	SLE_A_I	398300
2969	AAGGAPSPPPPVR	13	Phospho (STY)		Q4KMP7	TBC1 domain family member 10B OS=Homo sapiens OX=9606 GN=TBC1D10B PE=1 SV=3	2	627.306	1.3114	NaN	NaN	0	SLE_A_I	77942
2970	AAGGAPSPPPPVR	13	Phospho (STY)		Q4KMP7	TBC1 domain family member 10B OS=Homo sapiens OX=9606 GN=TBC1D10B PE=1 SV=3	2	627.306	0.042069	NaN	NaN	0	SLE_A_I	9003.5
2971	AAGGAPSPPPPVR	13	Phospho (STY)		Q4KMP7	TBC1 domain family member 10B OS=Homo sapiens OX=9606 GN=TBC1D10B PE=1 SV=3	2	627.306	-2.7084	NaN	NaN	0	SLE_S_III	12134
2972	AAGGAPSPPPPVR	13	Phospho (STY)		Q4KMP7	TBC1 domain family member 10B OS=Homo sapiens OX=9606 GN=TBC1D10B PE=1 SV=3	2	627.306	-6.4446	NaN	NaN	0	SLE_S_III	13079
2973	AAGGAPSPPPPVR	13	Phospho (STY)		Q4KMP7	TBC1 domain family member 10B OS=Homo sapiens OX=9606 GN=TBC1D10B PE=1 SV=3	2	627.306	-0.88797	NaN	NaN	0	SLE_S_III	16217
2974	AAGGAPSPPPPVR	13	Phospho (STY)		Q4KMP7	TBC1 domain family member 10B OS=Homo sapiens OX=9606 GN=TBC1D10B PE=1 SV=3	2	627.306	-1.6404	NaN	NaN	0	SLE_S_III	123260
2975	AAGGAPSPPPPVR	13	Phospho (STY)		Q4KMP7	TBC1 domain family member 10B OS=Homo sapiens OX=9606 GN=TBC1D10B PE=1 SV=3	2	627.306	6.1797	NaN	NaN	0	SLE_S_III	33801
2976	AAGGAPSPPPPVR	13	Phospho (STY)		Q4KMP7	TBC1 domain family member 10B OS=Homo sapiens OX=9606 GN=TBC1D10B PE=1 SV=3	2	627.306	-8.4313	NaN	NaN	0	SLE_S_II	71967
2977	AAGGAPSPPPPVR	13	Phospho (STY)		Q4KMP7	TBC1 domain family member 10B OS=Homo sapiens OX=9606 GN=TBC1D10B PE=1 SV=3	2	627.306	2.4898	NaN	NaN	0	SLE_S_II	3176.1
2978	AAGGAPSPPPPVR	13	Phospho (STY)		Q4KMP7	TBC1 domain family member 10B OS=Homo sapiens OX=9606 GN=TBC1D10B PE=1 SV=3	2	627.306	0.14824	NaN	NaN	0	SLE_S_II	20291
2979	AAGGAPSPPPPVR	13	Phospho (STY)		Q4KMP7	TBC1 domain family member 10B OS=Homo sapiens OX=9606 GN=TBC1D10B PE=1 SV=3	2	627.306	0.69928	NaN	NaN	0	SLE_S_II	125180
2980	AAGGAPSPPPPVR	13	Phospho (STY)		Q4KMP7	TBC1 domain family member 10B OS=Homo sapiens OX=9606 GN=TBC1D10B PE=1 SV=3	2	627.306	2.1783	NaN	NaN	0	SLE_S_II	58066
2981	AAGGAPSPPPPVR	13	Phospho (STY)		Q4KMP7	TBC1 domain family member 10B OS=Homo sapiens OX=9606 GN=TBC1D10B PE=1 SV=3	2	627.306	1.431	NaN	NaN	0	SLE_S_II	7837
2982	AAGGAPSPPPPVR	13	Phospho (STY)		Q4KMP7	TBC1 domain family member 10B OS=Homo sapiens OX=9606 GN=TBC1D10B PE=1 SV=3	2	627.306	-3.9105	NaN	NaN	0	SLE_S_IV	8736.6
2983	AAGGAPSPPPPVR	13	Phospho (STY)		Q4KMP7	TBC1 domain family member 10B OS=Homo sapiens OX=9606 GN=TBC1D10B PE=1 SV=3	2	627.306	-1.4657	NaN	NaN	0	SLE_S_IV	3701.5
2984	AAGGAPSPPPPVR	13	Phospho (STY)		Q4KMP7	TBC1 domain family member 10B OS=Homo sapiens OX=9606 GN=TBC1D10B PE=1 SV=3	2	627.306	1.2538	NaN	NaN	0	SLE_S_IV	429530
2985	AAGGAPSPPPPVR	13	Phospho (STY)		Q4KMP7	TBC1 domain family member 10B OS=Homo sapiens OX=9606 GN=TBC1D10B PE=1 SV=3	2	627.306	-1.8267	NaN	NaN	0	SLE_S_IV	5530
2986	AAGGAPSPPPPVR	13	Phospho (STY)		Q4KMP7	TBC1 domain family member 10B OS=Homo sapiens OX=9606 GN=TBC1D10B PE=1 SV=3	2	627.306	1.7082	NaN	NaN	0	SLE_S_IV	29829
2987	AAGGAPSPPPPVR	13	Phospho (STY)		Q4KMP7	TBC1 domain family member 10B OS=Homo sapiens OX=9606 GN=TBC1D10B PE=1 SV=3	2	627.306	0.87572	NaN	NaN	0	SLE_S_IV	17482
2988	AAGGAPSPPPPVR	13	Phospho (STY)		Q4KMP7	TBC1 domain family member 10B OS=Homo sapiens OX=9606 GN=TBC1D10B PE=1 SV=3	2	627.306	1.4837	NaN	NaN	0	SLE_S_IV	29443
2989	AAGGAPSPPPPVR	13	Phospho (STY)		Q4KMP7	TBC1 domain family member 10B OS=Homo sapiens OX=9606 GN=TBC1D10B PE=1 SV=3	2	627.306	1.8322	NaN	NaN	0	SLE_S_IV	1497400
2990	AAGGAPSPPPPVR	13	Phospho (STY)		Q4KMP7	TBC1 domain family member 10B OS=Homo sapiens OX=9606 GN=TBC1D10B PE=1 SV=3	2	627.306	-1.9928	NaN	NaN	0	SLE_S_I	49193
2991	AAGGAPSPPPPVR	13	Phospho (STY)		Q4KMP7	TBC1 domain family member 10B OS=Homo sapiens OX=9606 GN=TBC1D10B PE=1 SV=3	2	627.306	0.63696	NaN	NaN	0	SLE_S_I	153380
2992	AAGGAPSPPPPVR	13	Phospho (STY)		Q4KMP7	TBC1 domain family member 10B OS=Homo sapiens OX=9606 GN=TBC1D10B PE=1 SV=3	2	627.306	-1.3028	NaN	NaN	0	SLE_S_I	159180
2993	AAGGAPSPPPPVR	13	Phospho (STY)		Q4KMP7	TBC1 domain family member 10B OS=Homo sapiens OX=9606 GN=TBC1D10B PE=1 SV=3	2	627.306	-2.4228	NaN	NaN	0	SLE_S_I	9941.5
2994	AAGGAPSPPPPVR	13	Phospho (STY)		Q4KMP7	TBC1 domain family member 10B OS=Homo sapiens OX=9606 GN=TBC1D10B PE=1 SV=3	2	627.306	-1.5302	NaN	NaN	0	SLE_S_I	90667
2995	AAGGAPSPPPPVR	13	Phospho (STY)		Q4KMP7	TBC1 domain family member 10B OS=Homo sapiens OX=9606 GN=TBC1D10B PE=1 SV=3	2	627.306	1.1785	NaN	NaN	0	SLE_S_I	275990
2996	AAGGAPSPPPPVR	13	Phospho (STY)		Q4KMP7	TBC1 domain family member 10B OS=Homo sapiens OX=9606 GN=TBC1D10B PE=1 SV=3	2	627.306	2.325	NaN	NaN	0	SLE_S_VIII	11093
2997	AAGGAPSPPPPVR	13	Phospho (STY)		Q4KMP7	TBC1 domain family member 10B OS=Homo sapiens OX=9606 GN=TBC1D10B PE=1 SV=3	2	627.306	-1.2289	NaN	NaN	0	SLE_S_VIII	4719.7
2998	AAGGAPSPPPPVR	13	Phospho (STY)		Q4KMP7	TBC1 domain family member 10B OS=Homo sapiens OX=9606 GN=TBC1D10B PE=1 SV=3	2	627.306	-2.1907	NaN	NaN	0	SLE_S_VIII	8666
2999	AAGGAPSPPPPVR	13	Phospho (STY)		Q4KMP7	TBC1 domain family member 10B OS=Homo sapiens OX=9606 GN=TBC1D10B PE=1 SV=3	2	627.306	1.5429	NaN	NaN	0	SLE_S_VIII	91777
3000	AAGGAPSPPPPVR	13	Phospho (STY)		Q4KMP7	TBC1 domain family member 10B OS=Homo sapiens OX=9606 GN=TBC1D10B PE=1 SV=3	2	627.306	-0.69107	NaN	NaN	0	SLE_S_VIII	7362.7
3001	AAGGAPSPPPPVR	13	Phospho (STY)		Q4KMP7	TBC1 domain family member 10B OS=Homo sapiens OX=9606 GN=TBC1D10B PE=1 SV=3	2	627.306	0.68878	NaN	NaN	0	SLE_S_VIII	5971
3002	AAGGAPSPPPPVR	13	Phospho (STY)		Q4KMP7	TBC1 domain family member 10B OS=Homo sapiens OX=9606 GN=TBC1D10B PE=1 SV=3	2	627.306	5.7648	NaN	NaN	0	SLE_S_VIII	80676
3003	AAGGAPSPPPPVR	13	Phospho (STY)		Q4KMP7	TBC1 domain family member 10B OS=Homo sapiens OX=9606 GN=TBC1D10B PE=1 SV=3	2	627.306	7.1303	NaN	NaN	0	SLE_S_VIII	109280
3004	AAGGAPSPPPPVR	13	Phospho (STY)		Q4KMP7	TBC1 domain family member 10B OS=Homo sapiens OX=9606 GN=TBC1D10B PE=1 SV=3	2	627.306	5.2794	NaN	NaN	0	SLE_S_VIII	112350
3005	AAGGAPSPPPPVR	13	Phospho (STY)		Q4KMP7	TBC1 domain family member 10B OS=Homo sapiens OX=9606 GN=TBC1D10B PE=1 SV=3	2	627.306	5.7151	NaN	NaN	0	SLE_S_VIII	122670
3006	AAGGAPSPPPPVR	13	Phospho (STY)		Q4KMP7	TBC1 domain family member 10B OS=Homo sapiens OX=9606 GN=TBC1D10B PE=1 SV=3	2	627.306	4.6134	NaN	NaN	0	SLE_S_VIII	212620
3007	AAGGAPSPPPPVR	13	Phospho (STY)		Q4KMP7	TBC1 domain family member 10B OS=Homo sapiens OX=9606 GN=TBC1D10B PE=1 SV=3	2	627.306	5.8171	NaN	NaN	0	SLE_S_VIII	27780
3008	AAGGAPSPPPPVR	13	Phospho (STY)		Q4KMP7	TBC1 domain family member 10B OS=Homo sapiens OX=9606 GN=TBC1D10B PE=1 SV=3	2	627.306	5.577	NaN	NaN	0	SLE_S_VIII	2711
3009	AAGGAPSPPPPVR	13	Phospho (STY)		Q4KMP7	TBC1 domain family member 10B OS=Homo sapiens OX=9606 GN=TBC1D10B PE=1 SV=3	2	627.306	-2.4385	NaN	NaN	0	SLE_S_VII	55398
3010	AAGGAPSPPPPVR	13	Phospho (STY)		Q4KMP7	TBC1 domain family member 10B OS=Homo sapiens OX=9606 GN=TBC1D10B PE=1 SV=3	2	627.306	-3.0925	NaN	NaN	0	SLE_S_VII	71311
3011	AAGGAPSPPPPVR	13	Phospho (STY)		Q4KMP7	TBC1 domain family member 10B OS=Homo sapiens OX=9606 GN=TBC1D10B PE=1 SV=3	2	627.306	-4.5837	NaN	NaN	0	SLE_S_VII	42389
3012	AAGGAPSPPPPVR	13	Phospho (STY)		Q4KMP7	TBC1 domain family member 10B OS=Homo sapiens OX=9606 GN=TBC1D10B PE=1 SV=3	2	627.306	1.6768	NaN	NaN	0	SLE_S_VII	19504
3013	AAGGAPSPPPPVR	13	Phospho (STY)		Q4KMP7	TBC1 domain family member 10B OS=Homo sapiens OX=9606 GN=TBC1D10B PE=1 SV=3	2	627.306	-2.1428	NaN	NaN	0	SLE_S_VII	33592
3014	AAGGAPSPPPPVR	13	Phospho (STY)		Q4KMP7	TBC1 domain family member 10B OS=Homo sapiens OX=9606 GN=TBC1D10B PE=1 SV=3	2	627.306	-0.52871	NaN	NaN	0	SLE_S_VII	117480
3015	AAGGAPSPPPPVR	13	Phospho (STY)		Q4KMP7	TBC1 domain family member 10B OS=Homo sapiens OX=9606 GN=TBC1D10B PE=1 SV=3	2	627.306	-0.47089	NaN	NaN	0	SLE_S_VII	84498
3016	AAGGAPSPPPPVR	13	Phospho (STY)		Q4KMP7	TBC1 domain family member 10B OS=Homo sapiens OX=9606 GN=TBC1D10B PE=1 SV=3	2	627.306	1.0163	NaN	NaN	0	SLE_S_VII	231540
3017	AAGGAPSPPPPVR	13	Phospho (STY)		Q4KMP7	TBC1 domain family member 10B OS=Homo sapiens OX=9606 GN=TBC1D10B PE=1 SV=3	2	627.306	-1.9093	NaN	NaN	0	SLE_S_VII	14918
3018	AAGGAPSPPPPVR	13	Phospho (STY)		Q4KMP7	TBC1 domain family member 10B OS=Homo sapiens OX=9606 GN=TBC1D10B PE=1 SV=3	2	627.306	-1.7325	NaN	NaN	0	SLE_S_VII	51780
3019	AAGGAPSPPPPVR	13	Phospho (STY)		Q4KMP7	TBC1 domain family member 10B OS=Homo sapiens OX=9606 GN=TBC1D10B PE=1 SV=3	2	627.306	9.4203	NaN	NaN	0	SLE_S_VII	12815
3020	AAGGAPSPPPPVR	13	Phospho (STY)		Q4KMP7	TBC1 domain family member 10B OS=Homo sapiens OX=9606 GN=TBC1D10B PE=1 SV=3	2	627.306	0.25484	NaN	NaN	0	SLE_S_VI	11039
3021	AAGGAPSPPPPVR	13	Phospho (STY)		Q4KMP7	TBC1 domain family member 10B OS=Homo sapiens OX=9606 GN=TBC1D10B PE=1 SV=3	2	627.306	-5.1628	NaN	NaN	0	SLE_S_VI	10394
3022	AAGGAPSPPPPVR	13	Phospho (STY)		Q4KMP7	TBC1 domain family member 10B OS=Homo sapiens OX=9606 GN=TBC1D10B PE=1 SV=3	2	627.306	-0.94427	NaN	NaN	0	SLE_S_VI	14270
3023	AAGGAPSPPPPVR	13	Phospho (STY)		Q4KMP7	TBC1 domain family member 10B OS=Homo sapiens OX=9606 GN=TBC1D10B PE=1 SV=3	2	627.306	0.78092	NaN	NaN	0	SLE_S_VI	6676.5
3024	AAGGAPSPPPPVR	13	Phospho (STY)		Q4KMP7	TBC1 domain family member 10B OS=Homo sapiens OX=9606 GN=TBC1D10B PE=1 SV=3	2	627.306	9.1653	NaN	NaN	0	SLE_S_VI	10739
3025	AAGGAPSPPPPVR	13	Phospho (STY)		Q4KMP7	TBC1 domain family member 10B OS=Homo sapiens OX=9606 GN=TBC1D10B PE=1 SV=3	2	627.306	-0.24699	NaN	NaN	0	SLE_S_V	9813.1
3026	AAGGAPSPPPPVR	13	Phospho (STY)		Q4KMP7	TBC1 domain family member 10B OS=Homo sapiens OX=9606 GN=TBC1D10B PE=1 SV=3	2	627.306	-2.0272	NaN	NaN	0	SLE_S_V	16292
3027	AAGGAPSPPPPVR	13	Phospho (STY)		Q4KMP7	TBC1 domain family member 10B OS=Homo sapiens OX=9606 GN=TBC1D10B PE=1 SV=3	2	627.306	-0.98625	NaN	NaN	0	SLE_S_V	99751
3028	AAGGAPSPPPPVR	13	Phospho (STY)		Q4KMP7	TBC1 domain family member 10B OS=Homo sapiens OX=9606 GN=TBC1D10B PE=1 SV=3	2	627.306	-0.36629	NaN	NaN	0	SLE_S_V	1918600
3029	AAGGAPSPPPPVR	13	Phospho (STY)		Q4KMP7	TBC1 domain family member 10B OS=Homo sapiens OX=9606 GN=TBC1D10B PE=1 SV=3	2	627.306	0.14195	NaN	NaN	0	SLE_S_V	24112
3030	AAGGAPSPPPPVR	13	Phospho (STY)		Q4KMP7	TBC1 domain family member 10B OS=Homo sapiens OX=9606 GN=TBC1D10B PE=1 SV=3	2	627.306	-1.0339	NaN	NaN	0	SLE_S_V	13601
3031	AAGGAPSPPPPVR	13	Phospho (STY)		Q4KMP7	TBC1 domain family member 10B OS=Homo sapiens OX=9606 GN=TBC1D10B PE=1 SV=3	2	627.306	2.6268	NaN	NaN	0	SLE_S_V	59061
3032	AAGGAPSPPPPVR	13	Phospho (STY)		Q4KMP7	TBC1 domain family member 10B OS=Homo sapiens OX=9606 GN=TBC1D10B PE=1 SV=3	2	627.306	0.47891	NaN	NaN	0	SLE_S_V	151020
3033	AAGGAPSPPPPVR	13	Phospho (STY)		Q4KMP7	TBC1 domain family member 10B OS=Homo sapiens OX=9606 GN=TBC1D10B PE=1 SV=3	2	627.306	2.6399	NaN	NaN	0	SLE_S_V	3712.1
3034	AAGGAPSPPPPVR	13	Phospho (STY)		Q4KMP7	TBC1 domain family member 10B OS=Homo sapiens OX=9606 GN=TBC1D10B PE=1 SV=3	2	627.306	-3.9061	NaN	NaN	0	HC_XIII	9565.3
3035	AAGGAPSPPPPVR	13	Phospho (STY)		Q4KMP7	TBC1 domain family member 10B OS=Homo sapiens OX=9606 GN=TBC1D10B PE=1 SV=3	2	627.306	4.3237	NaN	NaN	0	HC_XIII	55004
3036	AAGGAPSPPPPVR	13	Phospho (STY)		Q4KMP7	TBC1 domain family member 10B OS=Homo sapiens OX=9606 GN=TBC1D10B PE=1 SV=3	2	627.306	-1.1458	NaN	NaN	0	HC_XII	9920.6
3037	AAGGAPSPPPPVR	13	Phospho (STY)		Q4KMP7	TBC1 domain family member 10B OS=Homo sapiens OX=9606 GN=TBC1D10B PE=1 SV=3	2	627.306	-3.3926	NaN	NaN	0	HC_XII	58205
3038	AAGGAPSPPPPVR	13	Phospho (STY)		Q4KMP7	TBC1 domain family member 10B OS=Homo sapiens OX=9606 GN=TBC1D10B PE=1 SV=3	2	627.306	-4.4056	NaN	NaN	0	HC_XIV	6175.1
3039	AAGGAPSPPPPVR	13	Phospho (STY)		Q4KMP7	TBC1 domain family member 10B OS=Homo sapiens OX=9606 GN=TBC1D10B PE=1 SV=3	2	627.306	-1.357	NaN	NaN	0	HC_XIV	334630
3040	AAGGAPSPPPPVR	13	Phospho (STY)		Q4KMP7	TBC1 domain family member 10B OS=Homo sapiens OX=9606 GN=TBC1D10B PE=1 SV=3	2	627.306	6.8272	NaN	NaN	0	HC_XIV	9497.9
3041	AAGGAPSPPPPVR	13	Phospho (STY)		Q4KMP7	TBC1 domain family member 10B OS=Homo sapiens OX=9606 GN=TBC1D10B PE=1 SV=3	2	627.306	-3.7719	NaN	NaN	0	HC_XV	30891
3042	AAGGAPSPPPPVR	13	Phospho (STY)		Q4KMP7	TBC1 domain family member 10B OS=Homo sapiens OX=9606 GN=TBC1D10B PE=1 SV=3	2	627.306	3.5712	NaN	NaN	0	HC_XV	119390
3043	AAGGAPSPPPPVR	13	Phospho (STY)		Q4KMP7	TBC1 domain family member 10B OS=Homo sapiens OX=9606 GN=TBC1D10B PE=1 SV=3	2	627.306	-0.30331	NaN	NaN	0	HC_XV	7897
3044	AAGGAPSPPPPVR	13	Phospho (STY)		Q4KMP7	TBC1 domain family member 10B OS=Homo sapiens OX=9606 GN=TBC1D10B PE=1 SV=3	2	627.306	8.141	NaN	NaN	0	HC_XV	6137
3045	AAGGAPSPPPPVR	13	Phospho (STY)		Q4KMP7	TBC1 domain family member 10B OS=Homo sapiens OX=9606 GN=TBC1D10B PE=1 SV=3	2	627.306	-3.1973	NaN	NaN	0	HC_X	23059
3046	AAGGAPSPPPPVR	13	Phospho (STY)		Q4KMP7	TBC1 domain family member 10B OS=Homo sapiens OX=9606 GN=TBC1D10B PE=1 SV=3	2	627.306	5.7774	NaN	NaN	0	HC_X	7345.8
3047	AAGGAPSPPPPVR	13	Phospho (STY)		Q4KMP7	TBC1 domain family member 10B OS=Homo sapiens OX=9606 GN=TBC1D10B PE=1 SV=3	2	627.306	-6.4855	NaN	NaN	0	RA_XIII	7730.5
3048	AAGGAPSPPPPVR	13	Phospho (STY)		Q4KMP7	TBC1 domain family member 10B OS=Homo sapiens OX=9606 GN=TBC1D10B PE=1 SV=3	2	627.306	-3.0715	NaN	NaN	0	RA_XIII	9278
3049	AAGGAPSPPPPVR	13	Phospho (STY)		Q4KMP7	TBC1 domain family member 10B OS=Homo sapiens OX=9606 GN=TBC1D10B PE=1 SV=3	2	627.306	-2.2252	NaN	NaN	0	RA_XIV	5780.5
3050	AAGGAPSPPPPVR	13	Phospho (STY)		Q4KMP7	TBC1 domain family member 10B OS=Homo sapiens OX=9606 GN=TBC1D10B PE=1 SV=3	2	627.306	-4.7002	NaN	NaN	0	RA_XIV	8166.9
3051	AAGGAPSPPPPVR	13	Phospho (STY)		Q4KMP7	TBC1 domain family member 10B OS=Homo sapiens OX=9606 GN=TBC1D10B PE=1 SV=3	2	627.306	1.8887	NaN	NaN	0	RA_XI	8586.5
3052	AAGGAPSPPPPVR	13	Phospho (STY)		Q4KMP7	TBC1 domain family member 10B OS=Homo sapiens OX=9606 GN=TBC1D10B PE=1 SV=3	2	627.306	-6.6393	NaN	NaN	0	RA_XVII	3626.2
3053	AAGGAPSPPPPVR	13	Phospho (STY)		Q4KMP7	TBC1 domain family member 10B OS=Homo sapiens OX=9606 GN=TBC1D10B PE=1 SV=3	2	627.306	1.0522	NaN	NaN	0	RA_XV	50294
3054	AAGGAPSPPPPVR	13	Phospho (STY)		Q4KMP7	TBC1 domain family member 10B OS=Homo sapiens OX=9606 GN=TBC1D10B PE=1 SV=3	2	627.306	-5.2746	NaN	NaN	0	RA_X	2336
3055	AAGGAPSPPPPVR	13	Phospho (STY)		Q4KMP7	TBC1 domain family member 10B OS=Homo sapiens OX=9606 GN=TBC1D10B PE=1 SV=3	2	627.306	2.1438	NaN	NaN	0	SLE_A_IV	445100
3056	AAGGAPSPPPPVR	13	Phospho (STY)		Q4KMP7	TBC1 domain family member 10B OS=Homo sapiens OX=9606 GN=TBC1D10B PE=1 SV=3	2	627.306	-3.2732	NaN	NaN	0	SLE_S_XIII	3356.8
3057	AAGGAPSPPPPVR	13	Phospho (STY)		Q4KMP7	TBC1 domain family member 10B OS=Homo sapiens OX=9606 GN=TBC1D10B PE=1 SV=3	2	627.306	4.9907	NaN	NaN	0	SLE_S_XII	18124
3058	AAGGAPSPPPPVR	13	Phospho (STY)		Q4KMP7	TBC1 domain family member 10B OS=Homo sapiens OX=9606 GN=TBC1D10B PE=1 SV=3	2	627.306	7.4468	NaN	NaN	0	SLE_S_XIV	12520
3059	AAGGAPSPPPPVR	13	Phospho (STY)		Q4KMP7	TBC1 domain family member 10B OS=Homo sapiens OX=9606 GN=TBC1D10B PE=1 SV=3	2	627.306	-5.7607	NaN	NaN	0	SLE_S_XI	782.82
3060	AAGGAPSPPPPVR	13	Phospho (STY)		Q4KMP7	TBC1 domain family member 10B OS=Homo sapiens OX=9606 GN=TBC1D10B PE=1 SV=3	2	627.306	-2.8645	NaN	NaN	0	SLE_S_X	1045500
3109	AAGMSSPGAQSHPEELPR	18	Phospho (STY)	_AAGMSpSPGAQSHPEELPR_	Q13459	Unconventional myosin-IXb OS=Homo sapiens OX=9606 GN=MYO9B PE=1 SV=3	2	951.414	1.7922	0.00068322	75.312	1	RA_III	411880
3110	AAGMSSPGAQSHPEELPR	18	Phospho (STY)	_AAGMSpSPGAQSHPEELPR_	Q13459	Unconventional myosin-IXb OS=Homo sapiens OX=9606 GN=MYO9B PE=1 SV=3	3	634.612	0.61352	0.00038976	59.09	1	SLE_A_III	177720
3111	AAGMSSPGAQSHPEELPR	18	Phospho (STY)	_AAGMSpSPGAQSHPEELPR_	Q13459	Unconventional myosin-IXb OS=Homo sapiens OX=9606 GN=MYO9B PE=1 SV=3	3	634.612	1.2606	0.00028504	62.804	1	SLE_A_III	136430
3112	AAGMSSPGAQSHPEELPR	18	Phospho (STY)	_AAGMSpSPGAQSHPEELPR_	Q13459	Unconventional myosin-IXb OS=Homo sapiens OX=9606 GN=MYO9B PE=1 SV=3	3	634.612	2.9524	0.0036472	47.27	1	SLE_A_II	197370
3113	AAGMSSPGAQSHPEELPR	18	Phospho (STY)	_AAGMSpSPGAQSHPEELPR_	Q13459	Unconventional myosin-IXb OS=Homo sapiens OX=9606 GN=MYO9B PE=1 SV=3	3	634.612	3.129	5.9248e-12	114.69	1	SLE_A_I	604390
3114	AAGMSSPGAQSHPEELPR	18	Phospho (STY)	_AAGMSpSPGAQSHPEELPR_	Q13459	Unconventional myosin-IXb OS=Homo sapiens OX=9606 GN=MYO9B PE=1 SV=3	2	951.414	3.0242	2.9733e-11	124.18	1	SLE_A_I	1114800
3115	AAGMSSPGAQSHPEELPR	18	Phospho (STY)	_AAGMSpSPGAQSHPEELPR_	Q13459	Unconventional myosin-IXb OS=Homo sapiens OX=9606 GN=MYO9B PE=1 SV=3	2	951.414	3.058	0.00096972	69.94	1	SLE_S_II	603510
3116	AAGMSSPGAQSHPEELPR	18	Phospho (STY)	_AAGMSpSPGAQSHPEELPR_	Q13459	Unconventional myosin-IXb OS=Homo sapiens OX=9606 GN=MYO9B PE=1 SV=3	2	951.414	5.102	0.0033458	50.621	1	SLE_S_V	604340
3117	AAGMSSPGAQSHPEELPR	18	Phospho (STY)	_AAGMpSSPGAQSHPEELPR_	Q13459	Unconventional myosin-IXb OS=Homo sapiens OX=9606 GN=MYO9B PE=1 SV=3	3	634.612	-0.021895	0.00024138	54.309	1	HC_XII	77597
3118	AAGMSSPGAQSHPEELPR	18	Phospho (STY)	_AAGMSpSPGAQSHPEELPR_	Q13459	Unconventional myosin-IXb OS=Homo sapiens OX=9606 GN=MYO9B PE=1 SV=3	3	634.612	-2.598	5.4841e-12	82.725	1	HC_X	131070
3119	AAGMSSPGAQSHPEELPR	18	Phospho (STY)	_AAGMSpSPGAQSHPEELPR_	Q13459	Unconventional myosin-IXb OS=Homo sapiens OX=9606 GN=MYO9B PE=1 SV=3	3	634.612	-4.6894	0.00043511	47.267	1	RA_XIII	89212
3120	AAGMSSPGAQSHPEELPR	18	Phospho (STY)	_AAGMSpSPGAQSHPEELPR_	Q13459	Unconventional myosin-IXb OS=Homo sapiens OX=9606 GN=MYO9B PE=1 SV=3	3	634.612	-3.7659	2.9099e-09	92.178	1	RA_XII	91095
3121	AAGMSSPGAQSHPEELPR	18	Phospho (STY)	_AAGMpSSPGAQSHPEELPR_	Q13459	Unconventional myosin-IXb OS=Homo sapiens OX=9606 GN=MYO9B PE=1 SV=3	3	634.612	-5.4412	0.026279	40.83	1	RA_XII	91216
3122	AAGMSSPGAQSHPEELPR	18	Phospho (STY)	_AAGMSpSPGAQSHPEELPR_	Q13459	Unconventional myosin-IXb OS=Homo sapiens OX=9606 GN=MYO9B PE=1 SV=3	3	634.612	-3.5235	0.006961	50.131	1	RA_XVII	170660
3123	AAGMSSPGAQSHPEELPR	18	Phospho (STY)	_AAGMSpSPGAQSHPEELPR_	Q13459	Unconventional myosin-IXb OS=Homo sapiens OX=9606 GN=MYO9B PE=1 SV=3	3	634.612	-1.7486	0.0004006	47.267	1	RA_X	99225
3124	AAGMSSPGAQSHPEELPR	18	Phospho (STY)	_AAGMSpSPGAQSHPEELPR_	Q13459	Unconventional myosin-IXb OS=Homo sapiens OX=9606 GN=MYO9B PE=1 SV=3	3	634.612	-1.4554	0.00022237	49.872	1	SLE_A_IV	177500
3125	AAGMSSPGAQSHPEELPR	18	Phospho (STY)	_AAGMSpSPGAQSHPEELPR_	Q13459	Unconventional myosin-IXb OS=Homo sapiens OX=9606 GN=MYO9B PE=1 SV=3	3	634.612	-1.8127	0.00019865	67.887	1	SLE_A_IV	117210
3126	AAGMSSPGAQSHPEELPR	18	Phospho (STY)	_AAGMSpSPGAQSHPEELPR_	Q13459	Unconventional myosin-IXb OS=Homo sapiens OX=9606 GN=MYO9B PE=1 SV=3	3	634.612	0.10375	0.00036993	58.061	1	SLE_A_VI	231580
3127	AAGMSSPGAQSHPEELPR	18	Phospho (STY)	_AAGMSpSPGAQSHPEELPR_	Q13459	Unconventional myosin-IXb OS=Homo sapiens OX=9606 GN=MYO9B PE=1 SV=3	3	634.612	-2.561	0.00015415	92.178	1	SLE_A_V	295710
3128	AAGMSSPGAQSHPEELPR	18	Phospho (STY)	_AAGMpSSPGAQSHPEELPR_	Q13459	Unconventional myosin-IXb OS=Homo sapiens OX=9606 GN=MYO9B PE=1 SV=3	3	634.612	-3.3695	0.0013057	57.042	1	SLE_S_XII	78113
3129	AAGMSSPGAQSHPEELPR	18	Phospho (STY)	_AAGMSpSPGAQSHPEELPR_	Q13459	Unconventional myosin-IXb OS=Homo sapiens OX=9606 GN=MYO9B PE=1 SV=3	3	634.612	-2.8152	0.00028543	49.155	1	SLE_S_XIV	95846
3130	AAGMSSPGAQSHPEELPR	18	Phospho (STY)	_AAGMSpSPGAQSHPEELPR_	Q13459	Unconventional myosin-IXb OS=Homo sapiens OX=9606 GN=MYO9B PE=1 SV=3	3	634.612	-2.6849	0.003503	55.416	1	SLE_S_XI	91405
3131	AAGMSSPGAQSHPEELPR	18	Phospho (STY)	_AAGMSpSPGAQSHPEELPR_	Q13459	Unconventional myosin-IXb OS=Homo sapiens OX=9606 GN=MYO9B PE=1 SV=3	3	634.612	-3.4739	0.00089335	54.813	1	SLE_S_X	100880
3132	AAGMSSPGAQSHPEELPR	18	Phospho (STY)		Q13459	Unconventional myosin-IXb OS=Homo sapiens OX=9606 GN=MYO9B PE=1 SV=3	3	634.612	-1.3257	NaN	NaN	0	HC_II	17174
3133	AAGMSSPGAQSHPEELPR	18	Phospho (STY)		Q13459	Unconventional myosin-IXb OS=Homo sapiens OX=9606 GN=MYO9B PE=1 SV=3	3	634.612	1.1944	NaN	NaN	0	HC_IV	9064
3134	AAGMSSPGAQSHPEELPR	18	Phospho (STY)		Q13459	Unconventional myosin-IXb OS=Homo sapiens OX=9606 GN=MYO9B PE=1 SV=3	3	634.612	-0.29308	NaN	NaN	0	HC_IV	11298
3135	AAGMSSPGAQSHPEELPR	18	Phospho (STY)		Q13459	Unconventional myosin-IXb OS=Homo sapiens OX=9606 GN=MYO9B PE=1 SV=3	3	634.612	1.5232	NaN	NaN	0	HC_IV	19350
3136	AAGMSSPGAQSHPEELPR	18	Phospho (STY)		Q13459	Unconventional myosin-IXb OS=Homo sapiens OX=9606 GN=MYO9B PE=1 SV=3	2	951.414	7.1835	NaN	NaN	0	HC_IX	6536.1
3137	AAGMSSPGAQSHPEELPR	18	Phospho (STY)		Q13459	Unconventional myosin-IXb OS=Homo sapiens OX=9606 GN=MYO9B PE=1 SV=3	2	951.414	2.8851	NaN	NaN	0	HC_I	7484.5
3138	AAGMSSPGAQSHPEELPR	18	Phospho (STY)		Q13459	Unconventional myosin-IXb OS=Homo sapiens OX=9606 GN=MYO9B PE=1 SV=3	3	634.612	4.5587	NaN	NaN	0	HC_I	1797.9
3139	AAGMSSPGAQSHPEELPR	18	Phospho (STY)		Q13459	Unconventional myosin-IXb OS=Homo sapiens OX=9606 GN=MYO9B PE=1 SV=3	3	634.612	2.9927	NaN	NaN	0	HC_VII	6107.6
3140	AAGMSSPGAQSHPEELPR	18	Phospho (STY)		Q13459	Unconventional myosin-IXb OS=Homo sapiens OX=9606 GN=MYO9B PE=1 SV=3	2	951.414	0.14582	NaN	NaN	0	HC_V	19381
3141	AAGMSSPGAQSHPEELPR	18	Phospho (STY)		Q13459	Unconventional myosin-IXb OS=Homo sapiens OX=9606 GN=MYO9B PE=1 SV=3	3	634.612	0.39338	NaN	NaN	0	RA_III	131920
3142	AAGMSSPGAQSHPEELPR	18	Phospho (STY)		Q13459	Unconventional myosin-IXb OS=Homo sapiens OX=9606 GN=MYO9B PE=1 SV=3	2	951.414	3.7363	NaN	NaN	0	RA_II	37664
3143	AAGMSSPGAQSHPEELPR	18	Phospho (STY)		Q13459	Unconventional myosin-IXb OS=Homo sapiens OX=9606 GN=MYO9B PE=1 SV=3	3	634.612	5.1518	NaN	NaN	0	RA_II	983.28
3144	AAGMSSPGAQSHPEELPR	18	Phospho (STY)		Q13459	Unconventional myosin-IXb OS=Homo sapiens OX=9606 GN=MYO9B PE=1 SV=3	3	634.612	5.0627	NaN	NaN	0	RA_II	6283
3145	AAGMSSPGAQSHPEELPR	18	Phospho (STY)		Q13459	Unconventional myosin-IXb OS=Homo sapiens OX=9606 GN=MYO9B PE=1 SV=3	3	634.612	3.7766	NaN	NaN	0	RA_IV	107430
3146	AAGMSSPGAQSHPEELPR	18	Phospho (STY)		Q13459	Unconventional myosin-IXb OS=Homo sapiens OX=9606 GN=MYO9B PE=1 SV=3	2	951.414	-0.83507	NaN	NaN	0	RA_IX	442440
3147	AAGMSSPGAQSHPEELPR	18	Phospho (STY)		Q13459	Unconventional myosin-IXb OS=Homo sapiens OX=9606 GN=MYO9B PE=1 SV=3	3	634.612	-2.5455	NaN	NaN	0	RA_IX	79658
3148	AAGMSSPGAQSHPEELPR	18	Phospho (STY)		Q13459	Unconventional myosin-IXb OS=Homo sapiens OX=9606 GN=MYO9B PE=1 SV=3	2	951.414	1.8828	NaN	NaN	0	RA_VIII	3275.8
3150	AAGMSSPGAQSHPEELPR	18	Phospho (STY)		Q13459	Unconventional myosin-IXb OS=Homo sapiens OX=9606 GN=MYO9B PE=1 SV=3	2	951.414	2.9868	NaN	NaN	0	RA_VI	9943.9
3151	AAGMSSPGAQSHPEELPR	18	Phospho (STY)		Q13459	Unconventional myosin-IXb OS=Homo sapiens OX=9606 GN=MYO9B PE=1 SV=3	2	951.414	-1.659	NaN	NaN	0	RA_VI	37712
3152	AAGMSSPGAQSHPEELPR	18	Phospho (STY)		Q13459	Unconventional myosin-IXb OS=Homo sapiens OX=9606 GN=MYO9B PE=1 SV=3	3	634.612	8.7019	NaN	NaN	0	RA_VI	5161.5
3153	AAGMSSPGAQSHPEELPR	18	Phospho (STY)		Q13459	Unconventional myosin-IXb OS=Homo sapiens OX=9606 GN=MYO9B PE=1 SV=3	2	951.414	6.739	NaN	NaN	0	RA_V	22812
3154	AAGMSSPGAQSHPEELPR	18	Phospho (STY)		Q13459	Unconventional myosin-IXb OS=Homo sapiens OX=9606 GN=MYO9B PE=1 SV=3	3	634.612	4.4112	NaN	NaN	0	RA_V	26018
3155	AAGMSSPGAQSHPEELPR	18	Phospho (STY)		Q13459	Unconventional myosin-IXb OS=Homo sapiens OX=9606 GN=MYO9B PE=1 SV=3	3	634.612	3.8418	NaN	NaN	0	RA_V	112440
3156	AAGMSSPGAQSHPEELPR	18	Phospho (STY)		Q13459	Unconventional myosin-IXb OS=Homo sapiens OX=9606 GN=MYO9B PE=1 SV=3	2	951.414	2.2119	NaN	NaN	0	SLE_A_II	665440
3157	AAGMSSPGAQSHPEELPR	18	Phospho (STY)		Q13459	Unconventional myosin-IXb OS=Homo sapiens OX=9606 GN=MYO9B PE=1 SV=3	3	634.612	9.1004	NaN	NaN	0	SLE_A_II	1981.3
3158	AAGMSSPGAQSHPEELPR	18	Phospho (STY)		Q13459	Unconventional myosin-IXb OS=Homo sapiens OX=9606 GN=MYO9B PE=1 SV=3	2	951.414	-9.852	NaN	NaN	0	SLE_S_III	6255.9
3159	AAGMSSPGAQSHPEELPR	18	Phospho (STY)		Q13459	Unconventional myosin-IXb OS=Homo sapiens OX=9606 GN=MYO9B PE=1 SV=3	3	634.612	-0.37724	NaN	NaN	0	SLE_S_III	76939
3160	AAGMSSPGAQSHPEELPR	18	Phospho (STY)		Q13459	Unconventional myosin-IXb OS=Homo sapiens OX=9606 GN=MYO9B PE=1 SV=3	2	951.414	5.4451	NaN	NaN	0	SLE_S_II	28129
3161	AAGMSSPGAQSHPEELPR	18	Phospho (STY)		Q13459	Unconventional myosin-IXb OS=Homo sapiens OX=9606 GN=MYO9B PE=1 SV=3	2	951.414	-5.9887	NaN	NaN	0	SLE_S_IV	7437
3162	AAGMSSPGAQSHPEELPR	18	Phospho (STY)		Q13459	Unconventional myosin-IXb OS=Homo sapiens OX=9606 GN=MYO9B PE=1 SV=3	3	634.612	6.1238	NaN	NaN	0	SLE_S_IV	167100
3163	AAGMSSPGAQSHPEELPR	18	Phospho (STY)		Q13459	Unconventional myosin-IXb OS=Homo sapiens OX=9606 GN=MYO9B PE=1 SV=3	2	951.414	7.462	NaN	NaN	0	SLE_S_VII	8218.7
3164	AAGMSSPGAQSHPEELPR	18	Phospho (STY)		Q13459	Unconventional myosin-IXb OS=Homo sapiens OX=9606 GN=MYO9B PE=1 SV=3	2	951.414	3.977	NaN	NaN	0	SLE_S_VII	8136.4
3165	AAGMSSPGAQSHPEELPR	18	Phospho (STY)		Q13459	Unconventional myosin-IXb OS=Homo sapiens OX=9606 GN=MYO9B PE=1 SV=3	2	951.414	-1.233	NaN	NaN	0	HC_XIII	15953
3166	AAGMSSPGAQSHPEELPR	18	Phospho (STY)		Q13459	Unconventional myosin-IXb OS=Homo sapiens OX=9606 GN=MYO9B PE=1 SV=3	2	951.414	-1.9303	NaN	NaN	0	HC_XII	6058.9
3167	AAGMSSPGAQSHPEELPR	18	Phospho (STY)		Q13459	Unconventional myosin-IXb OS=Homo sapiens OX=9606 GN=MYO9B PE=1 SV=3	3	634.612	7.2683	NaN	NaN	0	HC_XII	26479
3168	AAGMSSPGAQSHPEELPR	18	Phospho (STY)		Q13459	Unconventional myosin-IXb OS=Homo sapiens OX=9606 GN=MYO9B PE=1 SV=3	2	951.414	-1.0855	NaN	NaN	0	HC_XI	7015.6
3169	AAGMSSPGAQSHPEELPR	18	Phospho (STY)		Q13459	Unconventional myosin-IXb OS=Homo sapiens OX=9606 GN=MYO9B PE=1 SV=3	3	634.612	-0.25188	NaN	NaN	0	HC_X	1420.2
3170	AAGMSSPGAQSHPEELPR	18	Phospho (STY)		Q13459	Unconventional myosin-IXb OS=Homo sapiens OX=9606 GN=MYO9B PE=1 SV=3	3	634.612	-1.607	NaN	NaN	0	HC_X	2673.9
3171	AAGMSSPGAQSHPEELPR	18	Phospho (STY)		Q13459	Unconventional myosin-IXb OS=Homo sapiens OX=9606 GN=MYO9B PE=1 SV=3	2	951.414	-1.3825	NaN	NaN	0	RA_XIII	17561
3172	AAGMSSPGAQSHPEELPR	18	Phospho (STY)		Q13459	Unconventional myosin-IXb OS=Homo sapiens OX=9606 GN=MYO9B PE=1 SV=3	2	951.414	-2.3785	NaN	NaN	0	RA_XII	17158
3173	AAGMSSPGAQSHPEELPR	18	Phospho (STY)		Q13459	Unconventional myosin-IXb OS=Homo sapiens OX=9606 GN=MYO9B PE=1 SV=3	3	634.612	-2.2125	NaN	NaN	0	RA_XIV	2765.4
3174	AAGMSSPGAQSHPEELPR	18	Phospho (STY)		Q13459	Unconventional myosin-IXb OS=Homo sapiens OX=9606 GN=MYO9B PE=1 SV=3	2	951.414	-0.55541	NaN	NaN	0	RA_XI	21294
3175	AAGMSSPGAQSHPEELPR	18	Phospho (STY)		Q13459	Unconventional myosin-IXb OS=Homo sapiens OX=9606 GN=MYO9B PE=1 SV=3	2	951.414	5.912	NaN	NaN	0	RA_XI	14678
3176	AAGMSSPGAQSHPEELPR	18	Phospho (STY)		Q13459	Unconventional myosin-IXb OS=Homo sapiens OX=9606 GN=MYO9B PE=1 SV=3	2	951.414	-3.2607	NaN	NaN	0	RA_XVIII	7422.2
3177	AAGMSSPGAQSHPEELPR	18	Phospho (STY)		Q13459	Unconventional myosin-IXb OS=Homo sapiens OX=9606 GN=MYO9B PE=1 SV=3	2	951.414	-1.2298	NaN	NaN	0	RA_XVII	13218
3178	AAGMSSPGAQSHPEELPR	18	Phospho (STY)		Q13459	Unconventional myosin-IXb OS=Homo sapiens OX=9606 GN=MYO9B PE=1 SV=3	2	951.414	1.6167	NaN	NaN	0	RA_XVII	55807
3179	AAGMSSPGAQSHPEELPR	18	Phospho (STY)		Q13459	Unconventional myosin-IXb OS=Homo sapiens OX=9606 GN=MYO9B PE=1 SV=3	3	634.612	-4.4554	NaN	NaN	0	RA_XV	88682
3180	AAGMSSPGAQSHPEELPR	18	Phospho (STY)		Q13459	Unconventional myosin-IXb OS=Homo sapiens OX=9606 GN=MYO9B PE=1 SV=3	2	951.414	-1.1175	NaN	NaN	0	RA_X	12751
3181	AAGMSSPGAQSHPEELPR	18	Phospho (STY)		Q13459	Unconventional myosin-IXb OS=Homo sapiens OX=9606 GN=MYO9B PE=1 SV=3	2	951.414	-1.0633	NaN	NaN	0	SLE_A_VI	12818
3182	AAGMSSPGAQSHPEELPR	18	Phospho (STY)		Q13459	Unconventional myosin-IXb OS=Homo sapiens OX=9606 GN=MYO9B PE=1 SV=3	3	634.612	1.0497	NaN	NaN	0	SLE_A_VI	3765.1
3183	AAGMSSPGAQSHPEELPR	18	Phospho (STY)		Q13459	Unconventional myosin-IXb OS=Homo sapiens OX=9606 GN=MYO9B PE=1 SV=3	2	951.414	1.1909	NaN	NaN	0	SLE_A_V	15923
3184	AAGMSSPGAQSHPEELPR	18	Phospho (STY)		Q13459	Unconventional myosin-IXb OS=Homo sapiens OX=9606 GN=MYO9B PE=1 SV=3	2	951.414	5.0901	NaN	NaN	0	SLE_A_V	5121.1
3185	AAGMSSPGAQSHPEELPR	18	Phospho (STY)		Q13459	Unconventional myosin-IXb OS=Homo sapiens OX=9606 GN=MYO9B PE=1 SV=3	2	951.414	2.0489	NaN	NaN	0	SLE_A_V	30733
3186	AAGMSSPGAQSHPEELPR	18	Phospho (STY)		Q13459	Unconventional myosin-IXb OS=Homo sapiens OX=9606 GN=MYO9B PE=1 SV=3	2	951.414	-2.6674	NaN	NaN	0	SLE_S_IX	12497
3187	AAGMSSPGAQSHPEELPR	18	Phospho (STY)		Q13459	Unconventional myosin-IXb OS=Homo sapiens OX=9606 GN=MYO9B PE=1 SV=3	2	951.414	7.667	NaN	NaN	0	SLE_S_IX	2733.1
3188	AAGMSSPGAQSHPEELPR	18	Phospho (STY)		Q13459	Unconventional myosin-IXb OS=Homo sapiens OX=9606 GN=MYO9B PE=1 SV=3	2	951.414	-2.4132	NaN	NaN	0	SLE_S_XIII	14973
3189	AAGMSSPGAQSHPEELPR	18	Phospho (STY)		Q13459	Unconventional myosin-IXb OS=Homo sapiens OX=9606 GN=MYO9B PE=1 SV=3	3	634.612	-1.947	NaN	NaN	0	SLE_S_XIII	85225
3190	AAGMSSPGAQSHPEELPR	18	Phospho (STY)		Q13459	Unconventional myosin-IXb OS=Homo sapiens OX=9606 GN=MYO9B PE=1 SV=3	2	951.414	0.15925	NaN	NaN	0	SLE_S_XII	26619
3191	AAGMSSPGAQSHPEELPR	18	Phospho (STY)		Q13459	Unconventional myosin-IXb OS=Homo sapiens OX=9606 GN=MYO9B PE=1 SV=3	2	951.414	4.5595	NaN	NaN	0	SLE_S_XII	3720.9
3192	AAGMSSPGAQSHPEELPR	18	Phospho (STY)		Q13459	Unconventional myosin-IXb OS=Homo sapiens OX=9606 GN=MYO9B PE=1 SV=3	2	951.414	-1.0859	NaN	NaN	0	SLE_S_XIV	14960
3193	AAGMSSPGAQSHPEELPR	18	Phospho (STY)		Q13459	Unconventional myosin-IXb OS=Homo sapiens OX=9606 GN=MYO9B PE=1 SV=3	2	951.414	-2.1903	NaN	NaN	0	SLE_S_XI	11095
3194	AAGMSSPGAQSHPEELPR	18	Phospho (STY)		Q13459	Unconventional myosin-IXb OS=Homo sapiens OX=9606 GN=MYO9B PE=1 SV=3	2	951.414	0.51115	NaN	NaN	0	SLE_S_X	20866
3195	AAGMSSPGAQSHPEELPR	18	Oxidation (M),Phospho (STY)		Q13459	Unconventional myosin-IXb OS=Homo sapiens OX=9606 GN=MYO9B PE=1 SV=3	3	639.944	-2.9694	NaN	NaN	0	RA_XIII	41885
3196	AAGMSSPGAQSHPEELPR	18	Oxidation (M),Phospho (STY)		Q13459	Unconventional myosin-IXb OS=Homo sapiens OX=9606 GN=MYO9B PE=1 SV=3	3	639.944	-4.8534	NaN	NaN	0	RA_XII	34778
3197	AAGMSSPGAQSHPEELPR	18	Oxidation (M),Phospho (STY)		Q13459	Unconventional myosin-IXb OS=Homo sapiens OX=9606 GN=MYO9B PE=1 SV=3	3	639.944	-3.014	NaN	NaN	0	RA_XIV	34965
3198	AAGMSSPGAQSHPEELPR	18	Oxidation (M),Phospho (STY)		Q13459	Unconventional myosin-IXb OS=Homo sapiens OX=9606 GN=MYO9B PE=1 SV=3	3	639.944	-0.88696	NaN	NaN	0	RA_XV	27710
3199	AAGMSSPGAQSHPEELPR	18	Oxidation (M),Phospho (STY)		Q13459	Unconventional myosin-IXb OS=Homo sapiens OX=9606 GN=MYO9B PE=1 SV=3	3	639.944	-3.2687	NaN	NaN	0	SLE_A_IV	13121
3200	AAGMSSPGAQSHPEELPR	18	Oxidation (M),Phospho (STY)		Q13459	Unconventional myosin-IXb OS=Homo sapiens OX=9606 GN=MYO9B PE=1 SV=3	3	639.944	-3.8967	NaN	NaN	0	SLE_A_VII	36676
3201	AAGMSSPGAQSHPEELPR	18	Oxidation (M),Phospho (STY)		Q13459	Unconventional myosin-IXb OS=Homo sapiens OX=9606 GN=MYO9B PE=1 SV=3	3	639.944	-0.59033	NaN	NaN	0	SLE_A_V	19055
3202	AAGMSSPGAQSHPEELPR	18	Oxidation (M),Phospho (STY)		Q13459	Unconventional myosin-IXb OS=Homo sapiens OX=9606 GN=MYO9B PE=1 SV=3	3	639.944	-4.1827	NaN	NaN	0	SLE_S_IX	36737
3203	AAGMSSPGAQSHPEELPR	18	Oxidation (M),Phospho (STY)		Q13459	Unconventional myosin-IXb OS=Homo sapiens OX=9606 GN=MYO9B PE=1 SV=3	3	639.944	-2.0709	NaN	NaN	0	SLE_S_XIII	42670
3204	AAGMSSPGAQSHPEELPR	18	Oxidation (M),Phospho (STY)		Q13459	Unconventional myosin-IXb OS=Homo sapiens OX=9606 GN=MYO9B PE=1 SV=3	3	639.944	-3.1372	NaN	NaN	0	SLE_S_XII	21519
3205	AAGSPSPLPAPDPAPK	16	Phospho (STY)	_AAGSPpSPLPAPDPAPK_	Q9BZE9	Tether containing UBX domain for GLUT4 OS=Homo sapiens OX=9606 GN=ASPSCR1 PE=1 SV=1	2	776.874	-0.85077	9.0033e-05	52.863	1	HC_III	37138
3206	AAGSPSPLPAPDPAPK	16	Phospho (STY)	_AAGSPpSPLPAPDPAPK_	Q9BZE9	Tether containing UBX domain for GLUT4 OS=Homo sapiens OX=9606 GN=ASPSCR1 PE=1 SV=1	2	776.874	-20.187	0.011906	52.149	1	HC_IV	174230
3207	AAGSPSPLPAPDPAPK	16	Phospho (STY)	_AAGpSPSPLPAPDPAPK_	Q9BZE9	Tether containing UBX domain for GLUT4 OS=Homo sapiens OX=9606 GN=ASPSCR1 PE=1 SV=1	2	776.874	0.62702	0.0059614	48.892	1	HC_IV	28018
3208	AAGSPSPLPAPDPAPK	16	Phospho (STY)	_AAGSPpSPLPAPDPAPK_	Q9BZE9	Tether containing UBX domain for GLUT4 OS=Homo sapiens OX=9606 GN=ASPSCR1 PE=1 SV=1	2	776.874	-18.003	0.00032389	77.347	1	HC_IX	118310
3209	AAGSPSPLPAPDPAPK	16	Phospho (STY)	_AAGpSPSPLPAPDPAPK_	Q9BZE9	Tether containing UBX domain for GLUT4 OS=Homo sapiens OX=9606 GN=ASPSCR1 PE=1 SV=1	2	776.874	-0.33787	7.3596e-07	94.119	1	HC_IX	62143
3210	AAGSPSPLPAPDPAPK	16	Phospho (STY)	_AAGpSPSPLPAPDPAPK_	Q9BZE9	Tether containing UBX domain for GLUT4 OS=Homo sapiens OX=9606 GN=ASPSCR1 PE=1 SV=1	2	776.874	0.22752	0.002679	62.711	1	HC_I	34002
3211	AAGSPSPLPAPDPAPK	16	Phospho (STY)	_AAGSPpSPLPAPDPAPK_	Q9BZE9	Tether containing UBX domain for GLUT4 OS=Homo sapiens OX=9606 GN=ASPSCR1 PE=1 SV=1	2	776.874	-8.7441	0.0025356	80.049	1	HC_VIII	38028
3212	AAGSPSPLPAPDPAPK	16	Phospho (STY)	_AAGpSPSPLPAPDPAPK_	Q9BZE9	Tether containing UBX domain for GLUT4 OS=Homo sapiens OX=9606 GN=ASPSCR1 PE=1 SV=1	2	776.874	2.2201	1.3189e-05	89.636	1	HC_VIII	63654
3213	AAGSPSPLPAPDPAPK	16	Phospho (STY)	_AAGSPpSPLPAPDPAPK_	Q9BZE9	Tether containing UBX domain for GLUT4 OS=Homo sapiens OX=9606 GN=ASPSCR1 PE=1 SV=1	2	776.874	-21.931	0.00035181	100.98	1	HC_VII	241040
3214	AAGSPSPLPAPDPAPK	16	Phospho (STY)	_AAGpSPSPLPAPDPAPK_	Q9BZE9	Tether containing UBX domain for GLUT4 OS=Homo sapiens OX=9606 GN=ASPSCR1 PE=1 SV=1	2	776.874	-1.5388	9.4351e-05	85.421	1	HC_VII	40892
3215	AAGSPSPLPAPDPAPK	16	Phospho (STY)	_AAGpSPSPLPAPDPAPK_	Q9BZE9	Tether containing UBX domain for GLUT4 OS=Homo sapiens OX=9606 GN=ASPSCR1 PE=1 SV=1	2	776.874	-0.3368	7.7597e-07	65.421	1	HC_VI	49362
3216	AAGSPSPLPAPDPAPK	16	Phospho (STY)	_AAGSPpSPLPAPDPAPK_	Q9BZE9	Tether containing UBX domain for GLUT4 OS=Homo sapiens OX=9606 GN=ASPSCR1 PE=1 SV=1	2	776.874	-18.928	9.9177e-05	96.453	1	HC_V	145680
3217	AAGSPSPLPAPDPAPK	16	Phospho (STY)	_AAGpSPSPLPAPDPAPK_	Q9BZE9	Tether containing UBX domain for GLUT4 OS=Homo sapiens OX=9606 GN=ASPSCR1 PE=1 SV=1	2	776.874	-1.1531	4.5209e-07	80.026	1	HC_V	43317
3218	AAGSPSPLPAPDPAPK	16	Phospho (STY)	_AAGSPpSPLPAPDPAPK_	Q9BZE9	Tether containing UBX domain for GLUT4 OS=Homo sapiens OX=9606 GN=ASPSCR1 PE=1 SV=1	2	776.874	-3.7173	9.8658e-07	119.55	1	RA_III	111040
3219	AAGSPSPLPAPDPAPK	16	Phospho (STY)	_AAGpSPSPLPAPDPAPK_	Q9BZE9	Tether containing UBX domain for GLUT4 OS=Homo sapiens OX=9606 GN=ASPSCR1 PE=1 SV=1	2	776.874	3.7586	6.0154e-07	173.19	1	RA_III	136340
3220	AAGSPSPLPAPDPAPK	16	Phospho (STY)	_AAGpSPSPLPAPDPAPK_	Q9BZE9	Tether containing UBX domain for GLUT4 OS=Homo sapiens OX=9606 GN=ASPSCR1 PE=1 SV=1	2	776.874	4.507	2.9553e-10	175.38	1	RA_II	145210
3221	AAGSPSPLPAPDPAPK	16	Phospho (STY)	_AAGSPpSPLPAPDPAPK_	Q9BZE9	Tether containing UBX domain for GLUT4 OS=Homo sapiens OX=9606 GN=ASPSCR1 PE=1 SV=1	2	776.874	0.46892	9.6616e-07	160.04	1	RA_IV	151650
3222	AAGSPSPLPAPDPAPK	16	Phospho (STY)	_AAGpSPSPLPAPDPAPK_	Q9BZE9	Tether containing UBX domain for GLUT4 OS=Homo sapiens OX=9606 GN=ASPSCR1 PE=1 SV=1	2	776.874	2.525	1.5765e-06	113.66	1	RA_IV	197490
3223	AAGSPSPLPAPDPAPK	16	Phospho (STY)	_AAGSPpSPLPAPDPAPK_	Q9BZE9	Tether containing UBX domain for GLUT4 OS=Homo sapiens OX=9606 GN=ASPSCR1 PE=1 SV=1	2	776.874	-2.3901	1.49e-06	102.55	1	RA_IX	131830
3224	AAGSPSPLPAPDPAPK	16	Phospho (STY)	_AAGpSPSPLPAPDPAPK_	Q9BZE9	Tether containing UBX domain for GLUT4 OS=Homo sapiens OX=9606 GN=ASPSCR1 PE=1 SV=1	2	776.874	0.28178	9.4336e-07	132.63	1	RA_IX	176100
3226	AAGSPSPLPAPDPAPK	16	Phospho (STY)	_AAGpSPSPLPAPDPAPK_	Q9BZE9	Tether containing UBX domain for GLUT4 OS=Homo sapiens OX=9606 GN=ASPSCR1 PE=1 SV=1	2	776.874	2.1058	2.4414e-08	112.67	1	RA_VIII	153950
3228	AAGSPSPLPAPDPAPK	16	Phospho (STY)	_AAGpSPSPLPAPDPAPK_	Q9BZE9	Tether containing UBX domain for GLUT4 OS=Homo sapiens OX=9606 GN=ASPSCR1 PE=1 SV=1	2	776.874	4.7243	6.9814e-07	111.03	1	RA_VI	119000
3229	AAGSPSPLPAPDPAPK	16	Phospho (STY)	_AAGSPpSPLPAPDPAPK_	Q9BZE9	Tether containing UBX domain for GLUT4 OS=Homo sapiens OX=9606 GN=ASPSCR1 PE=1 SV=1	2	776.874	-6.0892	4.4339e-07	124.69	1	RA_V	23759
3230	AAGSPSPLPAPDPAPK	16	Phospho (STY)	_AAGpSPSPLPAPDPAPK_	Q9BZE9	Tether containing UBX domain for GLUT4 OS=Homo sapiens OX=9606 GN=ASPSCR1 PE=1 SV=1	2	776.874	1.2857	6.6233e-07	105.19	1	RA_V	182580
3231	AAGSPSPLPAPDPAPK	16	Phospho (STY)	_AAGpSPSPLPAPDPAPK_	Q9BZE9	Tether containing UBX domain for GLUT4 OS=Homo sapiens OX=9606 GN=ASPSCR1 PE=1 SV=1	2	776.874	2.6394	3.1212e-08	155.61	1	SLE_A_III	171040
3232	AAGSPSPLPAPDPAPK	16	Phospho (STY)	_AAGSPpSPLPAPDPAPK_	Q9BZE9	Tether containing UBX domain for GLUT4 OS=Homo sapiens OX=9606 GN=ASPSCR1 PE=1 SV=1	2	776.874	5.2969	0.00050881	49.155	1	SLE_A_II	46185
3233	AAGSPSPLPAPDPAPK	16	Phospho (STY)	_AAGpSPSPLPAPDPAPK_	Q9BZE9	Tether containing UBX domain for GLUT4 OS=Homo sapiens OX=9606 GN=ASPSCR1 PE=1 SV=1	2	776.874	-0.56266	0.010924	44.853	1	SLE_A_I	15741
3234	AAGSPSPLPAPDPAPK	16	Phospho (STY)	_AAGSPpSPLPAPDPAPK_	Q9BZE9	Tether containing UBX domain for GLUT4 OS=Homo sapiens OX=9606 GN=ASPSCR1 PE=1 SV=1	2	776.874	-2.806	0.00032308	88.203	1	SLE_S_III	131470
3235	AAGSPSPLPAPDPAPK	16	Phospho (STY)	_AAGpSPSPLPAPDPAPK_	Q9BZE9	Tether containing UBX domain for GLUT4 OS=Homo sapiens OX=9606 GN=ASPSCR1 PE=1 SV=1	2	776.874	2.5134	6.1952e-07	92.593	1	SLE_S_III	110600
3236	AAGSPSPLPAPDPAPK	16	Phospho (STY)	_AAGSPpSPLPAPDPAPK_	Q9BZE9	Tether containing UBX domain for GLUT4 OS=Homo sapiens OX=9606 GN=ASPSCR1 PE=1 SV=1	2	776.874	0.23019	0.013754	42.218	1	SLE_S_II	124560
3237	AAGSPSPLPAPDPAPK	16	Phospho (STY)	_AAGpSPSPLPAPDPAPK_	Q9BZE9	Tether containing UBX domain for GLUT4 OS=Homo sapiens OX=9606 GN=ASPSCR1 PE=1 SV=1	2	776.874	1.4572	9.1853e-07	82.822	1	SLE_S_II	101480
3238	AAGSPSPLPAPDPAPK	16	Phospho (STY)	_AAGpSPSPLPAPDPAPK_	Q9BZE9	Tether containing UBX domain for GLUT4 OS=Homo sapiens OX=9606 GN=ASPSCR1 PE=1 SV=1	2	776.874	2.1721	0.0061946	43.904	1	SLE_S_IV	46427
3239	AAGSPSPLPAPDPAPK	16	Phospho (STY)	_AAGpSPSPLPAPDPAPK_	Q9BZE9	Tether containing UBX domain for GLUT4 OS=Homo sapiens OX=9606 GN=ASPSCR1 PE=1 SV=1	2	776.874	1.1076	0.00022206	43.767	1	SLE_S_I	129280
3240	AAGSPSPLPAPDPAPK	16	Phospho (STY)	_AAGpSPSPLPAPDPAPK_	Q9BZE9	Tether containing UBX domain for GLUT4 OS=Homo sapiens OX=9606 GN=ASPSCR1 PE=1 SV=1	2	776.874	0.97883	0.00033937	86.952	1	SLE_S_VIII	133010
3241	AAGSPSPLPAPDPAPK	16	Phospho (STY)	_AAGpSPSPLPAPDPAPK_	Q9BZE9	Tether containing UBX domain for GLUT4 OS=Homo sapiens OX=9606 GN=ASPSCR1 PE=1 SV=1	2	776.874	3.6044	1.4045e-06	88.203	1	SLE_S_VII	119420
3242	AAGSPSPLPAPDPAPK	16	Phospho (STY)	_AAGSPpSPLPAPDPAPK_	Q9BZE9	Tether containing UBX domain for GLUT4 OS=Homo sapiens OX=9606 GN=ASPSCR1 PE=1 SV=1	2	776.874	2.0325	8.4883e-07	112.67	1	SLE_S_VI	150970
3243	AAGSPSPLPAPDPAPK	16	Phospho (STY)	_AAGpSPSPLPAPDPAPK_	Q9BZE9	Tether containing UBX domain for GLUT4 OS=Homo sapiens OX=9606 GN=ASPSCR1 PE=1 SV=1	2	776.874	4.8189	3.445e-08	132.63	1	SLE_S_VI	141810
3244	AAGSPSPLPAPDPAPK	16	Phospho (STY)	_AAGpSPSPLPAPDPAPK_	Q9BZE9	Tether containing UBX domain for GLUT4 OS=Homo sapiens OX=9606 GN=ASPSCR1 PE=1 SV=1	2	776.874	1.2359	0.00029431	40.372	1	SLE_S_V	42071
3245	AAGSPSPLPAPDPAPK	16	Phospho (STY)	_AAGSPpSPLPAPDPAPK_	Q9BZE9	Tether containing UBX domain for GLUT4 OS=Homo sapiens OX=9606 GN=ASPSCR1 PE=1 SV=1	2	776.874	-2.8659	8.2308e-07	109.42	1	HC_XIII	160450
3246	AAGSPSPLPAPDPAPK	16	Phospho (STY)	_AAGpSPSPLPAPDPAPK_	Q9BZE9	Tether containing UBX domain for GLUT4 OS=Homo sapiens OX=9606 GN=ASPSCR1 PE=1 SV=1	2	776.874	-0.668	0.00036176	88.421	1	HC_XIII	112060
3247	AAGSPSPLPAPDPAPK	16	Phospho (STY)	_AAGSPpSPLPAPDPAPK_	Q9BZE9	Tether containing UBX domain for GLUT4 OS=Homo sapiens OX=9606 GN=ASPSCR1 PE=1 SV=1	2	776.874	-1.3988	6.4123e-07	86.798	1	HC_XII	158590
3248	AAGSPSPLPAPDPAPK	16	Phospho (STY)	_AAGpSPSPLPAPDPAPK_	Q9BZE9	Tether containing UBX domain for GLUT4 OS=Homo sapiens OX=9606 GN=ASPSCR1 PE=1 SV=1	2	776.874	0.031548	1.9222e-37	206.14	1	HC_XII	108430
3249	AAGSPSPLPAPDPAPK	16	Phospho (STY)	_AAGSPpSPLPAPDPAPK_	Q9BZE9	Tether containing UBX domain for GLUT4 OS=Homo sapiens OX=9606 GN=ASPSCR1 PE=1 SV=1	2	776.874	-1.197	3.4713e-08	142.32	1	HC_XIV	122910
3250	AAGSPSPLPAPDPAPK	16	Phospho (STY)	_AAGpSPSPLPAPDPAPK_	Q9BZE9	Tether containing UBX domain for GLUT4 OS=Homo sapiens OX=9606 GN=ASPSCR1 PE=1 SV=1	2	776.874	-1.5467	9.2418e-07	127.62	1	HC_XIV	95640
3251	AAGSPSPLPAPDPAPK	16	Phospho (STY)	_AAGpSPSPLPAPDPAPK_	Q9BZE9	Tether containing UBX domain for GLUT4 OS=Homo sapiens OX=9606 GN=ASPSCR1 PE=1 SV=1	2	776.874	0.72573	4.0714e-08	162	1	HC_XI	112990
3252	AAGSPSPLPAPDPAPK	16	Phospho (STY)	_AAGSPpSPLPAPDPAPK_	Q9BZE9	Tether containing UBX domain for GLUT4 OS=Homo sapiens OX=9606 GN=ASPSCR1 PE=1 SV=1	2	776.874	-1.7585	6.9436e-07	155.38	1	HC_XV	125610
3253	AAGSPSPLPAPDPAPK	16	Phospho (STY)	_AAGpSPSPLPAPDPAPK_	Q9BZE9	Tether containing UBX domain for GLUT4 OS=Homo sapiens OX=9606 GN=ASPSCR1 PE=1 SV=1	2	776.874	-1.2748	0.0002791	70.638	1	HC_XV	87082
3254	AAGSPSPLPAPDPAPK	16	Phospho (STY)	_AAGSPpSPLPAPDPAPK_	Q9BZE9	Tether containing UBX domain for GLUT4 OS=Homo sapiens OX=9606 GN=ASPSCR1 PE=1 SV=1	2	776.874	-5.3425	9.8192e-07	164.48	1	HC_X	171700
3255	AAGSPSPLPAPDPAPK	16	Phospho (STY)	_AAGpSPSPLPAPDPAPK_	Q9BZE9	Tether containing UBX domain for GLUT4 OS=Homo sapiens OX=9606 GN=ASPSCR1 PE=1 SV=1	2	776.874	-4.2711	9.6827e-08	184.37	1	HC_X	129380
3256	AAGSPSPLPAPDPAPK	16	Phospho (STY)	_AAGSPpSPLPAPDPAPK_	Q9BZE9	Tether containing UBX domain for GLUT4 OS=Homo sapiens OX=9606 GN=ASPSCR1 PE=1 SV=1	2	776.874	-5.6684	6.9792e-07	99.442	1	RA_XIII	147940
3257	AAGSPSPLPAPDPAPK	16	Phospho (STY)	_AAGpSPSPLPAPDPAPK_	Q9BZE9	Tether containing UBX domain for GLUT4 OS=Homo sapiens OX=9606 GN=ASPSCR1 PE=1 SV=1	2	776.874	-2.2099	7.5091e-07	110.06	1	RA_XIII	104010
3258	AAGSPSPLPAPDPAPK	16	Phospho (STY)	_AAGSPpSPLPAPDPAPK_	Q9BZE9	Tether containing UBX domain for GLUT4 OS=Homo sapiens OX=9606 GN=ASPSCR1 PE=1 SV=1	2	776.874	-1.5874	0.0002264	53.193	1	RA_XII	159240
3259	AAGSPSPLPAPDPAPK	16	Phospho (STY)	_AAGpSPSPLPAPDPAPK_	Q9BZE9	Tether containing UBX domain for GLUT4 OS=Homo sapiens OX=9606 GN=ASPSCR1 PE=1 SV=1	2	776.874	0.29073	3.2737e-07	108.41	1	RA_XII	100300
3260	AAGSPSPLPAPDPAPK	16	Phospho (STY)	_AAGSPpSPLPAPDPAPK_	Q9BZE9	Tether containing UBX domain for GLUT4 OS=Homo sapiens OX=9606 GN=ASPSCR1 PE=1 SV=1	2	776.874	-2.161	0.00028951	86.766	1	RA_XIV	166200
3261	AAGSPSPLPAPDPAPK	16	Phospho (STY)	_AAGpSPSPLPAPDPAPK_	Q9BZE9	Tether containing UBX domain for GLUT4 OS=Homo sapiens OX=9606 GN=ASPSCR1 PE=1 SV=1	2	776.874	-0.43102	4.6717e-07	85.513	1	RA_XIV	87546
3262	AAGSPSPLPAPDPAPK	16	Phospho (STY)	_AAGSPpSPLPAPDPAPK_	Q9BZE9	Tether containing UBX domain for GLUT4 OS=Homo sapiens OX=9606 GN=ASPSCR1 PE=1 SV=1	2	776.874	-1.8269	1.4977e-06	155.61	1	RA_XI	173870
3263	AAGSPSPLPAPDPAPK	16	Phospho (STY)	_AAGpSPSPLPAPDPAPK_	Q9BZE9	Tether containing UBX domain for GLUT4 OS=Homo sapiens OX=9606 GN=ASPSCR1 PE=1 SV=1	2	776.874	-0.61857	0.00035908	86.798	1	RA_XI	108090
3264	AAGSPSPLPAPDPAPK	16	Phospho (STY)	_AAGSPpSPLPAPDPAPK_	Q9BZE9	Tether containing UBX domain for GLUT4 OS=Homo sapiens OX=9606 GN=ASPSCR1 PE=1 SV=1	2	776.874	-2.3841	6.1112e-07	113.66	1	RA_XVIII	166620
3265	AAGSPSPLPAPDPAPK	16	Phospho (STY)	_AAGpSPSPLPAPDPAPK_	Q9BZE9	Tether containing UBX domain for GLUT4 OS=Homo sapiens OX=9606 GN=ASPSCR1 PE=1 SV=1	2	776.874	-1.5899	1.1829e-06	138.33	1	RA_XVIII	97019
3266	AAGSPSPLPAPDPAPK	16	Phospho (STY)	_AAGSPpSPLPAPDPAPK_	Q9BZE9	Tether containing UBX domain for GLUT4 OS=Homo sapiens OX=9606 GN=ASPSCR1 PE=1 SV=1	2	776.874	-4.8496	1.1013e-06	122.13	1	RA_XVII	174730
3267	AAGSPSPLPAPDPAPK	16	Phospho (STY)	_AAGSPpSPLPAPDPAPK_	Q9BZE9	Tether containing UBX domain for GLUT4 OS=Homo sapiens OX=9606 GN=ASPSCR1 PE=1 SV=1	2	776.874	-3.4773	3.7168e-07	96.453	1	RA_XVI	153250
3268	AAGSPSPLPAPDPAPK	16	Phospho (STY)	_AAGpSPSPLPAPDPAPK_	Q9BZE9	Tether containing UBX domain for GLUT4 OS=Homo sapiens OX=9606 GN=ASPSCR1 PE=1 SV=1	2	776.874	-0.6645	8.4731e-07	105.79	1	RA_XVI	85588
3269	AAGSPSPLPAPDPAPK	16	Phospho (STY)	_AAGSPpSPLPAPDPAPK_	Q9BZE9	Tether containing UBX domain for GLUT4 OS=Homo sapiens OX=9606 GN=ASPSCR1 PE=1 SV=1	2	776.874	-2.0863	0.00024052	89.636	1	RA_XV	154580
3270	AAGSPSPLPAPDPAPK	16	Phospho (STY)	_AAGpSPSPLPAPDPAPK_	Q9BZE9	Tether containing UBX domain for GLUT4 OS=Homo sapiens OX=9606 GN=ASPSCR1 PE=1 SV=1	2	776.874	-1.3373	7.5615e-07	98.328	1	RA_XV	87672
3271	AAGSPSPLPAPDPAPK	16	Phospho (STY)	_AAGSPpSPLPAPDPAPK_	Q9BZE9	Tether containing UBX domain for GLUT4 OS=Homo sapiens OX=9606 GN=ASPSCR1 PE=1 SV=1	2	776.874	-3.2479	8.4367e-07	118.64	1	RA_X	152440
3272	AAGSPSPLPAPDPAPK	16	Phospho (STY)	_AAGpSPSPLPAPDPAPK_	Q9BZE9	Tether containing UBX domain for GLUT4 OS=Homo sapiens OX=9606 GN=ASPSCR1 PE=1 SV=1	2	776.874	-1.4816	0.00021018	95.263	1	RA_X	99064
3273	AAGSPSPLPAPDPAPK	16	Phospho (STY)	_AAGpSPSPLPAPDPAPK_	Q9BZE9	Tether containing UBX domain for GLUT4 OS=Homo sapiens OX=9606 GN=ASPSCR1 PE=1 SV=1	2	776.874	-4.3197	9.7307e-07	123.92	1	SLE_A_IV	88826
3274	AAGSPSPLPAPDPAPK	16	Phospho (STY)	_AAGSPpSPLPAPDPAPK_	Q9BZE9	Tether containing UBX domain for GLUT4 OS=Homo sapiens OX=9606 GN=ASPSCR1 PE=1 SV=1	2	776.874	-4.0934	0.00029073	72.075	1	SLE_A_IV	111050
3275	AAGSPSPLPAPDPAPK	16	Phospho (STY)	_AAGSPpSPLPAPDPAPK_	Q9BZE9	Tether containing UBX domain for GLUT4 OS=Homo sapiens OX=9606 GN=ASPSCR1 PE=1 SV=1	2	776.874	-2.8289	4.2638e-07	104.15	1	SLE_A_VII	149730
3276	AAGSPSPLPAPDPAPK	16	Phospho (STY)	_AAGpSPSPLPAPDPAPK_	Q9BZE9	Tether containing UBX domain for GLUT4 OS=Homo sapiens OX=9606 GN=ASPSCR1 PE=1 SV=1	2	776.874	-0.46639	9.4883e-07	144.38	1	SLE_A_VII	109180
3277	AAGSPSPLPAPDPAPK	16	Phospho (STY)	_AAGSPpSPLPAPDPAPK_	Q9BZE9	Tether containing UBX domain for GLUT4 OS=Homo sapiens OX=9606 GN=ASPSCR1 PE=1 SV=1	2	776.874	-0.92634	1.2584e-06	122.13	1	SLE_A_VI	135190
3278	AAGSPSPLPAPDPAPK	16	Phospho (STY)	_AAGpSPSPLPAPDPAPK_	Q9BZE9	Tether containing UBX domain for GLUT4 OS=Homo sapiens OX=9606 GN=ASPSCR1 PE=1 SV=1	2	776.874	-0.20761	0.00036176	81.409	1	SLE_A_VI	123150
3279	AAGSPSPLPAPDPAPK	16	Phospho (STY)	_AAGpSPSPLPAPDPAPK_	Q9BZE9	Tether containing UBX domain for GLUT4 OS=Homo sapiens OX=9606 GN=ASPSCR1 PE=1 SV=1	2	776.874	-2.6005	1.1031e-06	133.93	1	SLE_A_V	87514
3280	AAGSPSPLPAPDPAPK	16	Phospho (STY)	_AAGSPpSPLPAPDPAPK_	Q9BZE9	Tether containing UBX domain for GLUT4 OS=Homo sapiens OX=9606 GN=ASPSCR1 PE=1 SV=1	2	776.874	-3.2221	6.3214e-07	111.03	1	SLE_S_IX	127940
3281	AAGSPSPLPAPDPAPK	16	Phospho (STY)	_AAGpSPSPLPAPDPAPK_	Q9BZE9	Tether containing UBX domain for GLUT4 OS=Homo sapiens OX=9606 GN=ASPSCR1 PE=1 SV=1	2	776.874	-0.77038	0.0003172	78.673	1	SLE_S_IX	103670
3282	AAGSPSPLPAPDPAPK	16	Phospho (STY)	_AAGSPpSPLPAPDPAPK_	Q9BZE9	Tether containing UBX domain for GLUT4 OS=Homo sapiens OX=9606 GN=ASPSCR1 PE=1 SV=1	2	776.874	-2.3779	5.2767e-08	149.14	1	SLE_S_XIII	170000
3283	AAGSPSPLPAPDPAPK	16	Phospho (STY)	_AAGpSPSPLPAPDPAPK_	Q9BZE9	Tether containing UBX domain for GLUT4 OS=Homo sapiens OX=9606 GN=ASPSCR1 PE=1 SV=1	2	776.874	-0.55618	1.3299e-06	122.13	1	SLE_S_XIII	117560
3284	AAGSPSPLPAPDPAPK	16	Phospho (STY)	_AAGSPpSPLPAPDPAPK_	Q9BZE9	Tether containing UBX domain for GLUT4 OS=Homo sapiens OX=9606 GN=ASPSCR1 PE=1 SV=1	2	776.874	-2.2225	4.6378e-08	162.14	1	SLE_S_XII	170870
3285	AAGSPSPLPAPDPAPK	16	Phospho (STY)	_AAGpSPSPLPAPDPAPK_	Q9BZE9	Tether containing UBX domain for GLUT4 OS=Homo sapiens OX=9606 GN=ASPSCR1 PE=1 SV=1	2	776.874	-2.2982	1.3415e-06	125.75	1	SLE_S_XII	127720
3286	AAGSPSPLPAPDPAPK	16	Phospho (STY)	_AAGSPpSPLPAPDPAPK_	Q9BZE9	Tether containing UBX domain for GLUT4 OS=Homo sapiens OX=9606 GN=ASPSCR1 PE=1 SV=1	2	776.874	-4.8069	3.579e-07	99.442	1	SLE_S_XIV	157290
3287	AAGSPSPLPAPDPAPK	16	Phospho (STY)	_AAGpSPSPLPAPDPAPK_	Q9BZE9	Tether containing UBX domain for GLUT4 OS=Homo sapiens OX=9606 GN=ASPSCR1 PE=1 SV=1	2	776.874	-1.6797	0.00031478	73.345	1	SLE_S_XIV	129870
3288	AAGSPSPLPAPDPAPK	16	Phospho (STY)	_AAGSPpSPLPAPDPAPK_	Q9BZE9	Tether containing UBX domain for GLUT4 OS=Homo sapiens OX=9606 GN=ASPSCR1 PE=1 SV=1	2	776.874	-3.3442	7.0558e-07	93.777	1	SLE_S_XI	142800
3289	AAGSPSPLPAPDPAPK	16	Phospho (STY)	_AAGpSPSPLPAPDPAPK_	Q9BZE9	Tether containing UBX domain for GLUT4 OS=Homo sapiens OX=9606 GN=ASPSCR1 PE=1 SV=1	2	776.874	-1.9524	0.00033926	81.409	1	SLE_S_XI	103620
3290	AAGSPSPLPAPDPAPK	16	Phospho (STY)	_AAGSPpSPLPAPDPAPK_	Q9BZE9	Tether containing UBX domain for GLUT4 OS=Homo sapiens OX=9606 GN=ASPSCR1 PE=1 SV=1	2	776.874	-2.8865	6.6893e-07	118.64	1	SLE_S_X	151490
3291	AAGSPSPLPAPDPAPK	16	Phospho (STY)	_AAGpSPSPLPAPDPAPK_	Q9BZE9	Tether containing UBX domain for GLUT4 OS=Homo sapiens OX=9606 GN=ASPSCR1 PE=1 SV=1	2	776.874	-2.8131	1.514e-06	155.61	1	SLE_S_X	116710
3292	AAGSPSPLPAPDPAPK	16	Phospho (STY)		Q9BZE9	Tether containing UBX domain for GLUT4 OS=Homo sapiens OX=9606 GN=ASPSCR1 PE=1 SV=1	2	776.874	-19.697	NaN	NaN	0	HC_III	47894
3293	AAGSPSPLPAPDPAPK	16	Phospho (STY)		Q9BZE9	Tether containing UBX domain for GLUT4 OS=Homo sapiens OX=9606 GN=ASPSCR1 PE=1 SV=1	2	776.874	1.0924	NaN	NaN	0	HC_III	5155.4
3294	AAGSPSPLPAPDPAPK	16	Phospho (STY)		Q9BZE9	Tether containing UBX domain for GLUT4 OS=Homo sapiens OX=9606 GN=ASPSCR1 PE=1 SV=1	2	776.874	-7.0988	NaN	NaN	0	HC_III	5620
3295	AAGSPSPLPAPDPAPK	16	Phospho (STY)		Q9BZE9	Tether containing UBX domain for GLUT4 OS=Homo sapiens OX=9606 GN=ASPSCR1 PE=1 SV=1	2	776.874	-22.802	NaN	NaN	0	HC_II	49792
3296	AAGSPSPLPAPDPAPK	16	Phospho (STY)		Q9BZE9	Tether containing UBX domain for GLUT4 OS=Homo sapiens OX=9606 GN=ASPSCR1 PE=1 SV=1	2	776.874	-0.78597	NaN	NaN	0	HC_II	29897
3297	AAGSPSPLPAPDPAPK	16	Phospho (STY)		Q9BZE9	Tether containing UBX domain for GLUT4 OS=Homo sapiens OX=9606 GN=ASPSCR1 PE=1 SV=1	2	776.874	-18.125	NaN	NaN	0	HC_IX	8128.8
3298	AAGSPSPLPAPDPAPK	16	Phospho (STY)		Q9BZE9	Tether containing UBX domain for GLUT4 OS=Homo sapiens OX=9606 GN=ASPSCR1 PE=1 SV=1	2	776.874	-3.0305	NaN	NaN	0	HC_IX	9544.6
3299	AAGSPSPLPAPDPAPK	16	Phospho (STY)		Q9BZE9	Tether containing UBX domain for GLUT4 OS=Homo sapiens OX=9606 GN=ASPSCR1 PE=1 SV=1	2	776.874	-6.7099	NaN	NaN	0	HC_I	8993.1
3300	AAGSPSPLPAPDPAPK	16	Phospho (STY)		Q9BZE9	Tether containing UBX domain for GLUT4 OS=Homo sapiens OX=9606 GN=ASPSCR1 PE=1 SV=1	2	776.874	-18.071	NaN	NaN	0	HC_VIII	113580
3301	AAGSPSPLPAPDPAPK	16	Phospho (STY)		Q9BZE9	Tether containing UBX domain for GLUT4 OS=Homo sapiens OX=9606 GN=ASPSCR1 PE=1 SV=1	2	776.874	-16.564	NaN	NaN	0	HC_VIII	5541.2
3302	AAGSPSPLPAPDPAPK	16	Phospho (STY)		Q9BZE9	Tether containing UBX domain for GLUT4 OS=Homo sapiens OX=9606 GN=ASPSCR1 PE=1 SV=1	2	776.874	-5.8078	NaN	NaN	0	HC_VII	19065
3303	AAGSPSPLPAPDPAPK	16	Phospho (STY)		Q9BZE9	Tether containing UBX domain for GLUT4 OS=Homo sapiens OX=9606 GN=ASPSCR1 PE=1 SV=1	2	776.874	-21.574	NaN	NaN	0	HC_VI	155090
3304	AAGSPSPLPAPDPAPK	16	Phospho (STY)		Q9BZE9	Tether containing UBX domain for GLUT4 OS=Homo sapiens OX=9606 GN=ASPSCR1 PE=1 SV=1	2	776.874	-17.534	NaN	NaN	0	RA_III	95912
3305	AAGSPSPLPAPDPAPK	16	Phospho (STY)		Q9BZE9	Tether containing UBX domain for GLUT4 OS=Homo sapiens OX=9606 GN=ASPSCR1 PE=1 SV=1	2	776.874	-16.353	NaN	NaN	0	RA_II	39432
3306	AAGSPSPLPAPDPAPK	16	Phospho (STY)		Q9BZE9	Tether containing UBX domain for GLUT4 OS=Homo sapiens OX=9606 GN=ASPSCR1 PE=1 SV=1	2	776.874	-16.397	NaN	NaN	0	RA_IV	63915
3307	AAGSPSPLPAPDPAPK	16	Phospho (STY)		Q9BZE9	Tether containing UBX domain for GLUT4 OS=Homo sapiens OX=9606 GN=ASPSCR1 PE=1 SV=1	2	776.874	-14.094	NaN	NaN	0	RA_IV	116650
3308	AAGSPSPLPAPDPAPK	16	Phospho (STY)		Q9BZE9	Tether containing UBX domain for GLUT4 OS=Homo sapiens OX=9606 GN=ASPSCR1 PE=1 SV=1	2	776.874	1.916	NaN	NaN	0	RA_IV	7974.7
3309	AAGSPSPLPAPDPAPK	16	Phospho (STY)		Q9BZE9	Tether containing UBX domain for GLUT4 OS=Homo sapiens OX=9606 GN=ASPSCR1 PE=1 SV=1	2	776.874	-15.949	NaN	NaN	0	RA_IX	114020
3311	AAGSPSPLPAPDPAPK	16	Phospho (STY)		Q9BZE9	Tether containing UBX domain for GLUT4 OS=Homo sapiens OX=9606 GN=ASPSCR1 PE=1 SV=1	2	776.874	-17.627	NaN	NaN	0	RA_VIII	157090
3312	AAGSPSPLPAPDPAPK	16	Phospho (STY)		Q9BZE9	Tether containing UBX domain for GLUT4 OS=Homo sapiens OX=9606 GN=ASPSCR1 PE=1 SV=1	2	776.874	-15.486	NaN	NaN	0	RA_VIII	308600
3313	AAGSPSPLPAPDPAPK	16	Phospho (STY)		Q9BZE9	Tether containing UBX domain for GLUT4 OS=Homo sapiens OX=9606 GN=ASPSCR1 PE=1 SV=1	2	776.874	-2.1239	NaN	NaN	0	RA_VIII	35198
3314	AAGSPSPLPAPDPAPK	16	Phospho (STY)		Q9BZE9	Tether containing UBX domain for GLUT4 OS=Homo sapiens OX=9606 GN=ASPSCR1 PE=1 SV=1	2	776.874	-0.56385	NaN	NaN	0	RA_VIII	12617
3317	AAGSPSPLPAPDPAPK	16	Phospho (STY)		Q9BZE9	Tether containing UBX domain for GLUT4 OS=Homo sapiens OX=9606 GN=ASPSCR1 PE=1 SV=1	2	776.874	1.175	NaN	NaN	0	RA_VI	103120
3318	AAGSPSPLPAPDPAPK	16	Phospho (STY)		Q9BZE9	Tether containing UBX domain for GLUT4 OS=Homo sapiens OX=9606 GN=ASPSCR1 PE=1 SV=1	2	776.874	5.353	NaN	NaN	0	RA_VI	7349.3
3319	AAGSPSPLPAPDPAPK	16	Phospho (STY)		Q9BZE9	Tether containing UBX domain for GLUT4 OS=Homo sapiens OX=9606 GN=ASPSCR1 PE=1 SV=1	2	776.874	-14.742	NaN	NaN	0	RA_V	116920
3320	AAGSPSPLPAPDPAPK	16	Phospho (STY)		Q9BZE9	Tether containing UBX domain for GLUT4 OS=Homo sapiens OX=9606 GN=ASPSCR1 PE=1 SV=1	2	776.874	-16.096	NaN	NaN	0	RA_V	9943.3
3321	AAGSPSPLPAPDPAPK	16	Phospho (STY)		Q9BZE9	Tether containing UBX domain for GLUT4 OS=Homo sapiens OX=9606 GN=ASPSCR1 PE=1 SV=1	2	776.874	4.5451	NaN	NaN	0	RA_V	4600.2
3322	AAGSPSPLPAPDPAPK	16	Phospho (STY)		Q9BZE9	Tether containing UBX domain for GLUT4 OS=Homo sapiens OX=9606 GN=ASPSCR1 PE=1 SV=1	2	776.874	0.34698	NaN	NaN	0	RA_V	113590
3323	AAGSPSPLPAPDPAPK	16	Phospho (STY)		Q9BZE9	Tether containing UBX domain for GLUT4 OS=Homo sapiens OX=9606 GN=ASPSCR1 PE=1 SV=1	2	776.874	-21.082	NaN	NaN	0	SLE_A_II	24121
3324	AAGSPSPLPAPDPAPK	16	Phospho (STY)		Q9BZE9	Tether containing UBX domain for GLUT4 OS=Homo sapiens OX=9606 GN=ASPSCR1 PE=1 SV=1	2	776.874	0.26176	NaN	NaN	0	SLE_A_II	13074
3325	AAGSPSPLPAPDPAPK	16	Phospho (STY)		Q9BZE9	Tether containing UBX domain for GLUT4 OS=Homo sapiens OX=9606 GN=ASPSCR1 PE=1 SV=1	2	776.874	-19.12	NaN	NaN	0	SLE_A_I	26075
3326	AAGSPSPLPAPDPAPK	16	Phospho (STY)		Q9BZE9	Tether containing UBX domain for GLUT4 OS=Homo sapiens OX=9606 GN=ASPSCR1 PE=1 SV=1	2	776.874	-2.944	NaN	NaN	0	SLE_A_I	24018
3327	AAGSPSPLPAPDPAPK	16	Phospho (STY)		Q9BZE9	Tether containing UBX domain for GLUT4 OS=Homo sapiens OX=9606 GN=ASPSCR1 PE=1 SV=1	2	776.874	-20.136	NaN	NaN	0	SLE_S_III	119540
3328	AAGSPSPLPAPDPAPK	16	Phospho (STY)		Q9BZE9	Tether containing UBX domain for GLUT4 OS=Homo sapiens OX=9606 GN=ASPSCR1 PE=1 SV=1	2	776.874	-19.458	NaN	NaN	0	SLE_S_II	41902
3329	AAGSPSPLPAPDPAPK	16	Phospho (STY)		Q9BZE9	Tether containing UBX domain for GLUT4 OS=Homo sapiens OX=9606 GN=ASPSCR1 PE=1 SV=1	2	776.874	0.075504	NaN	NaN	0	SLE_S_II	4325.4
3330	AAGSPSPLPAPDPAPK	16	Phospho (STY)		Q9BZE9	Tether containing UBX domain for GLUT4 OS=Homo sapiens OX=9606 GN=ASPSCR1 PE=1 SV=1	2	776.874	-19.209	NaN	NaN	0	SLE_S_IV	23030
3331	AAGSPSPLPAPDPAPK	16	Phospho (STY)		Q9BZE9	Tether containing UBX domain for GLUT4 OS=Homo sapiens OX=9606 GN=ASPSCR1 PE=1 SV=1	2	776.874	-0.9252	NaN	NaN	0	SLE_S_IV	60610
3332	AAGSPSPLPAPDPAPK	16	Phospho (STY)		Q9BZE9	Tether containing UBX domain for GLUT4 OS=Homo sapiens OX=9606 GN=ASPSCR1 PE=1 SV=1	2	776.874	-20.937	NaN	NaN	0	SLE_S_I	119360
3333	AAGSPSPLPAPDPAPK	16	Phospho (STY)		Q9BZE9	Tether containing UBX domain for GLUT4 OS=Homo sapiens OX=9606 GN=ASPSCR1 PE=1 SV=1	2	776.874	-19.669	NaN	NaN	0	SLE_S_VIII	132640
3334	AAGSPSPLPAPDPAPK	16	Phospho (STY)		Q9BZE9	Tether containing UBX domain for GLUT4 OS=Homo sapiens OX=9606 GN=ASPSCR1 PE=1 SV=1	2	776.874	-15.671	NaN	NaN	0	SLE_S_VII	129180
3335	AAGSPSPLPAPDPAPK	16	Phospho (STY)		Q9BZE9	Tether containing UBX domain for GLUT4 OS=Homo sapiens OX=9606 GN=ASPSCR1 PE=1 SV=1	2	776.874	0.42605	NaN	NaN	0	SLE_S_VII	90210
3336	AAGSPSPLPAPDPAPK	16	Phospho (STY)		Q9BZE9	Tether containing UBX domain for GLUT4 OS=Homo sapiens OX=9606 GN=ASPSCR1 PE=1 SV=1	2	776.874	-17.523	NaN	NaN	0	SLE_S_VI	33389
3337	AAGSPSPLPAPDPAPK	16	Phospho (STY)		Q9BZE9	Tether containing UBX domain for GLUT4 OS=Homo sapiens OX=9606 GN=ASPSCR1 PE=1 SV=1	2	776.874	7.0374	NaN	NaN	0	SLE_S_VI	1225.6
3338	AAGSPSPLPAPDPAPK	16	Phospho (STY)		Q9BZE9	Tether containing UBX domain for GLUT4 OS=Homo sapiens OX=9606 GN=ASPSCR1 PE=1 SV=1	2	776.874	-20.832	NaN	NaN	0	SLE_S_V	41849
3339	AAGSPSPLPAPDPAPK	16	Phospho (STY)		Q9BZE9	Tether containing UBX domain for GLUT4 OS=Homo sapiens OX=9606 GN=ASPSCR1 PE=1 SV=1	2	776.874	3.0347	NaN	NaN	0	HC_XII	33901
3340	AAGSPSPLPAPDPAPK	16	Phospho (STY)		Q9BZE9	Tether containing UBX domain for GLUT4 OS=Homo sapiens OX=9606 GN=ASPSCR1 PE=1 SV=1	2	776.874	1.1336	NaN	NaN	0	RA_XI	1858.8
3341	AAGSPSPLPAPDPAPK	16	Phospho (STY)		Q9BZE9	Tether containing UBX domain for GLUT4 OS=Homo sapiens OX=9606 GN=ASPSCR1 PE=1 SV=1	2	776.874	-18.787	NaN	NaN	0	RA_X	10627
3342	AAGSPSPLPAPDPAPK	16	Phospho (STY)		Q9BZE9	Tether containing UBX domain for GLUT4 OS=Homo sapiens OX=9606 GN=ASPSCR1 PE=1 SV=1	2	776.874	-13.382	NaN	NaN	0	SLE_A_IV	3148.6
3343	AAGSPSPLPAPDPAPK	16	Phospho (STY)		Q9BZE9	Tether containing UBX domain for GLUT4 OS=Homo sapiens OX=9606 GN=ASPSCR1 PE=1 SV=1	2	776.874	-22.262	NaN	NaN	0	SLE_A_V	119560
3344	AAGSPSPLPAPDPAPK	16	Phospho (STY)		Q9BZE9	Tether containing UBX domain for GLUT4 OS=Homo sapiens OX=9606 GN=ASPSCR1 PE=1 SV=1	2	776.874	-1.7462	NaN	NaN	0	SLE_A_V	118710
3345	AAGSPSPLPAPDPAPK	16	Phospho (STY)		Q9BZE9	Tether containing UBX domain for GLUT4 OS=Homo sapiens OX=9606 GN=ASPSCR1 PE=1 SV=1	2	776.874	3.7448	NaN	NaN	0	SLE_A_V	2204.8
3346	AAGSPSPLPAPDPAPK	16	Phospho (STY)		Q9BZE9	Tether containing UBX domain for GLUT4 OS=Homo sapiens OX=9606 GN=ASPSCR1 PE=1 SV=1	2	776.874	-2.224	NaN	NaN	0	SLE_S_IX	10966
3347	AAGSPSPLPAPDPAPK	16	Phospho (STY)		Q9BZE9	Tether containing UBX domain for GLUT4 OS=Homo sapiens OX=9606 GN=ASPSCR1 PE=1 SV=1	2	776.874	0.54714	NaN	NaN	0	SLE_S_XIV	27345
3405	AAISQLRSPR	10	Phospho (STY)	_AAISQLRpSPR_	O95747	Serine/threonine-protein kinase OSR1 OS=Homo sapiens OX=9606 GN=OXSR1 PE=1 SV=1	2	589.806	0.22215	0.027702	87.573	1	HC_XIV	66512
3406	AAISQLRSPR	10	Phospho (STY)	_AAISQLRpSPR_	O95747	Serine/threonine-protein kinase OSR1 OS=Homo sapiens OX=9606 GN=OXSR1 PE=1 SV=1	2	589.806	-1.6334	0.0058177	74.524	1	HC_XV	110050
3407	AAISQLRSPR	10	Phospho (STY)		O95747	Serine/threonine-protein kinase OSR1 OS=Homo sapiens OX=9606 GN=OXSR1 PE=1 SV=1	2	589.806	-4.9804	NaN	NaN	0	SLE_A_II	3768
3408	AAISQLRSPR	10	Phospho (STY)		O95747	Serine/threonine-protein kinase OSR1 OS=Homo sapiens OX=9606 GN=OXSR1 PE=1 SV=1	2	589.806	-0.13609	NaN	NaN	0	SLE_S_IV	2678.6
3409	AAISQLRSPR	10	Phospho (STY)		O95747	Serine/threonine-protein kinase OSR1 OS=Homo sapiens OX=9606 GN=OXSR1 PE=1 SV=1	2	589.806	-6.5227	NaN	NaN	0	HC_XII	4013.6
3410	AAISQLRSPR	10	Phospho (STY)		O95747	Serine/threonine-protein kinase OSR1 OS=Homo sapiens OX=9606 GN=OXSR1 PE=1 SV=1	2	589.806	-7.2448	NaN	NaN	0	HC_X	31458
3475	AAKLSEGSQPAEEEEDQETPSR	22	2 Phospho (STY)		Q9UKV3	Apoptotic chromatin condensation inducer in the nucleus OS=Homo sapiens OX=9606 GN=ACIN1 PE=1 SV=2	3	850.009	-7.1147	NaN	NaN	0	HC_XIII	3780.8
3476	AAKLSEGSQPAEEEEDQETPSR	22	2 Phospho (STY)		Q9UKV3	Apoptotic chromatin condensation inducer in the nucleus OS=Homo sapiens OX=9606 GN=ACIN1 PE=1 SV=2	3	850.009	-1.7673	NaN	NaN	0	HC_XII	3242.4
3477	AAKLSEGSQPAEEEEDQETPSR	22	2 Phospho (STY)		Q9UKV3	Apoptotic chromatin condensation inducer in the nucleus OS=Homo sapiens OX=9606 GN=ACIN1 PE=1 SV=2	3	850.009	-2.7051	NaN	NaN	0	RA_XIII	10408
3478	AAKLSEGSQPAEEEEDQETPSR	22	2 Phospho (STY)		Q9UKV3	Apoptotic chromatin condensation inducer in the nucleus OS=Homo sapiens OX=9606 GN=ACIN1 PE=1 SV=2	3	850.009	-3.7235	NaN	NaN	0	RA_XII	10640
3479	AAKLSEGSQPAEEEEDQETPSR	22	2 Phospho (STY)		Q9UKV3	Apoptotic chromatin condensation inducer in the nucleus OS=Homo sapiens OX=9606 GN=ACIN1 PE=1 SV=2	3	850.009	-5.1247	NaN	NaN	0	RA_XI	9221.6
3480	AAKLSEGSQPAEEEEDQETPSR	22	2 Phospho (STY)		Q9UKV3	Apoptotic chromatin condensation inducer in the nucleus OS=Homo sapiens OX=9606 GN=ACIN1 PE=1 SV=2	3	850.009	-3.736	NaN	NaN	0	RA_XVIII	6308.9
3481	AAKLSEGSQPAEEEEDQETPSR	22	2 Phospho (STY)		Q9UKV3	Apoptotic chromatin condensation inducer in the nucleus OS=Homo sapiens OX=9606 GN=ACIN1 PE=1 SV=2	3	850.009	-3.1116	NaN	NaN	0	RA_XVII	25679
3482	AAKLSEGSQPAEEEEDQETPSR	22	2 Phospho (STY)		Q9UKV3	Apoptotic chromatin condensation inducer in the nucleus OS=Homo sapiens OX=9606 GN=ACIN1 PE=1 SV=2	3	850.009	-5.0887	NaN	NaN	0	RA_X	14079
3483	AAKLSEGSQPAEEEEDQETPSR	22	2 Phospho (STY)		Q9UKV3	Apoptotic chromatin condensation inducer in the nucleus OS=Homo sapiens OX=9606 GN=ACIN1 PE=1 SV=2	3	850.009	-3.3243	NaN	NaN	0	SLE_A_IV	9410.4
3484	AAKLSEGSQPAEEEEDQETPSR	22	2 Phospho (STY)		Q9UKV3	Apoptotic chromatin condensation inducer in the nucleus OS=Homo sapiens OX=9606 GN=ACIN1 PE=1 SV=2	3	850.009	-4.4705	NaN	NaN	0	SLE_A_VII	10930
3485	AAKLSEGSQPAEEEEDQETPSR	22	2 Phospho (STY)		Q9UKV3	Apoptotic chromatin condensation inducer in the nucleus OS=Homo sapiens OX=9606 GN=ACIN1 PE=1 SV=2	3	850.009	-4.2992	NaN	NaN	0	SLE_S_IX	12306
3486	AAKLSEGSQPAEEEEDQETPSR	22	2 Phospho (STY)		Q9UKV3	Apoptotic chromatin condensation inducer in the nucleus OS=Homo sapiens OX=9606 GN=ACIN1 PE=1 SV=2	3	850.009	-1.4772	NaN	NaN	0	SLE_S_XIII	8433
3487	AAKLSEGSQPAEEEEDQETPSR	22	2 Phospho (STY)		Q9UKV3	Apoptotic chromatin condensation inducer in the nucleus OS=Homo sapiens OX=9606 GN=ACIN1 PE=1 SV=2	3	850.009	-8.1284	NaN	NaN	0	SLE_S_XIV	4087.7
3488	AAKLSEGSQPAEEEEDQETPSR	22	2 Phospho (STY)		Q9UKV3	Apoptotic chromatin condensation inducer in the nucleus OS=Homo sapiens OX=9606 GN=ACIN1 PE=1 SV=2	3	850.009	-2.9433	NaN	NaN	0	SLE_S_XI	15740
3489	AAKLSEGSQPAEEEEDQETPSR	22	2 Phospho (STY)		Q9UKV3	Apoptotic chromatin condensation inducer in the nucleus OS=Homo sapiens OX=9606 GN=ACIN1 PE=1 SV=2	3	850.009	-5.0528	NaN	NaN	0	SLE_S_X	12418
3602	AALANLCIGDVITAIDGENTSNMTHLEAQNR	31	Unmodified	_AALANLCIGDVITAIDGENTSNMTHLEAQNR_	O00151	PDZ and LIM domain protein 1 OS=Homo sapiens OX=9606 GN=PDLIM1 PE=1 SV=4	3	1104.87	0.82716	5.0257e-10	35.068	1	HC_I	41132
3603	AALANLCIGDVITAIDGENTSNMTHLEAQNR	31	Unmodified		O00151	PDZ and LIM domain protein 1 OS=Homo sapiens OX=9606 GN=PDLIM1 PE=1 SV=4	3	1104.87	2.9236	NaN	NaN	0	HC_II	4665
3923	AAMAPGGSGSGGGVNPFLSDSDEDDDEVAATEER	34	Acetyl (Protein N-term),Phospho (STY)	_(ac)AAMAPGGSGSGGGVNPFLpSDSDEDDDEVAATEER_	Q9P260	RAB11-binding protein RELCH OS=Homo sapiens OX=9606 GN=RELCH PE=1 SV=2	3	1144.79	7.7917	1.324e-23	63.359	1	RA_III	209180
3924	AAMAPGGSGSGGGVNPFLSDSDEDDDEVAATEER	34	Acetyl (Protein N-term),Phospho (STY)	_(ac)AAMAPGGSGSGGGVNPFLpSDSDEDDDEVAATEER_	Q9P260	RAB11-binding protein RELCH OS=Homo sapiens OX=9606 GN=RELCH PE=1 SV=2	3	1144.79	7.7597	3.0996e-19	60.78	1	RA_II	178580
3925	AAMAPGGSGSGGGVNPFLSDSDEDDDEVAATEER	34	Acetyl (Protein N-term),Phospho (STY)	_(ac)AAMAPGGSGSGGGVNPFLSDpSDEDDDEVAATEER_	Q9P260	RAB11-binding protein RELCH OS=Homo sapiens OX=9606 GN=RELCH PE=1 SV=2	3	1144.79	6.9789	1.1667e-29	77.122	1	SLE_A_III	188250
3926	AAMAPGGSGSGGGVNPFLSDSDEDDDEVAATEER	34	Acetyl (Protein N-term),Phospho (STY)	_(ac)AAMAPGGSGSGGGVNPFLSDpSDEDDDEVAATEER_	Q9P260	RAB11-binding protein RELCH OS=Homo sapiens OX=9606 GN=RELCH PE=1 SV=2	3	1144.79	6.133	5.9307e-24	55.547	1	SLE_S_III	173770
3927	AAMAPGGSGSGGGVNPFLSDSDEDDDEVAATEER	34	Acetyl (Protein N-term),Phospho (STY)	_(ac)AAMAPGGSGSGGGVNPFLpSDSDEDDDEVAATEER_	Q9P260	RAB11-binding protein RELCH OS=Homo sapiens OX=9606 GN=RELCH PE=1 SV=2	3	1144.79	5.8537	1.3177e-16	51.333	1	SLE_S_IV	114960
3928	AAMAPGGSGSGGGVNPFLSDSDEDDDEVAATEER	34	Acetyl (Protein N-term),Phospho (STY)	_(ac)AAMAPGGSGSGGGVNPFLSDpSDEDDDEVAATEER_	Q9P260	RAB11-binding protein RELCH OS=Homo sapiens OX=9606 GN=RELCH PE=1 SV=2	3	1144.79	4.9831	1.2331e-16	66.215	1	SLE_S_V	166350
3929	AAMAPGGSGSGGGVNPFLSDSDEDDDEVAATEER	34	Acetyl (Protein N-term),Phospho (STY)	_(ac)AAMAPGGSGSGGGVNPFLpSDSDEDDDEVAATEER_	Q9P260	RAB11-binding protein RELCH OS=Homo sapiens OX=9606 GN=RELCH PE=1 SV=2	3	1144.79	2.9319	2.3861e-16	51.333	1	HC_XII	31581
3930	AAMAPGGSGSGGGVNPFLSDSDEDDDEVAATEER	34	Acetyl (Protein N-term),Phospho (STY)		Q9P260	RAB11-binding protein RELCH OS=Homo sapiens OX=9606 GN=RELCH PE=1 SV=2	3	1144.79	9.1392	NaN	NaN	0	RA_II	75205
3931	AAMAPGGSGSGGGVNPFLSDSDEDDDEVAATEER	34	Acetyl (Protein N-term),Phospho (STY)		Q9P260	RAB11-binding protein RELCH OS=Homo sapiens OX=9606 GN=RELCH PE=1 SV=2	3	1144.79	7.8458	NaN	NaN	0	RA_IX	47489
3932	AAMAPGGSGSGGGVNPFLSDSDEDDDEVAATEER	34	Acetyl (Protein N-term),Phospho (STY)		Q9P260	RAB11-binding protein RELCH OS=Homo sapiens OX=9606 GN=RELCH PE=1 SV=2	3	1144.79	6.588	NaN	NaN	0	RA_IX	14221
3935	AAMAPGGSGSGGGVNPFLSDSDEDDDEVAATEER	34	Acetyl (Protein N-term),Phospho (STY)		Q9P260	RAB11-binding protein RELCH OS=Homo sapiens OX=9606 GN=RELCH PE=1 SV=2	3	1144.79	8.9389	NaN	NaN	0	RA_VIII	14005
3937	AAMAPGGSGSGGGVNPFLSDSDEDDDEVAATEER	34	Acetyl (Protein N-term),Phospho (STY)		Q9P260	RAB11-binding protein RELCH OS=Homo sapiens OX=9606 GN=RELCH PE=1 SV=2	3	1144.79	10.831	NaN	NaN	0	RA_VI	80326
3938	AAMAPGGSGSGGGVNPFLSDSDEDDDEVAATEER	34	Acetyl (Protein N-term),Phospho (STY)		Q9P260	RAB11-binding protein RELCH OS=Homo sapiens OX=9606 GN=RELCH PE=1 SV=2	3	1144.79	9.6395	NaN	NaN	0	RA_V	9425.9
3939	AAMAPGGSGSGGGVNPFLSDSDEDDDEVAATEER	34	Acetyl (Protein N-term),Phospho (STY)		Q9P260	RAB11-binding protein RELCH OS=Homo sapiens OX=9606 GN=RELCH PE=1 SV=2	3	1144.79	7.366	NaN	NaN	0	SLE_A_II	40894
3940	AAMAPGGSGSGGGVNPFLSDSDEDDDEVAATEER	34	Acetyl (Protein N-term),Phospho (STY)		Q9P260	RAB11-binding protein RELCH OS=Homo sapiens OX=9606 GN=RELCH PE=1 SV=2	3	1144.79	6.4423	NaN	NaN	0	SLE_A_I	12436
3941	AAMAPGGSGSGGGVNPFLSDSDEDDDEVAATEER	34	Acetyl (Protein N-term),Phospho (STY)		Q9P260	RAB11-binding protein RELCH OS=Homo sapiens OX=9606 GN=RELCH PE=1 SV=2	3	1144.79	8.4617	NaN	NaN	0	SLE_S_III	80276
3942	AAMAPGGSGSGGGVNPFLSDSDEDDDEVAATEER	34	Acetyl (Protein N-term),Phospho (STY)		Q9P260	RAB11-binding protein RELCH OS=Homo sapiens OX=9606 GN=RELCH PE=1 SV=2	3	1144.79	6.7621	NaN	NaN	0	SLE_S_II	64890
3943	AAMAPGGSGSGGGVNPFLSDSDEDDDEVAATEER	34	Acetyl (Protein N-term),Phospho (STY)		Q9P260	RAB11-binding protein RELCH OS=Homo sapiens OX=9606 GN=RELCH PE=1 SV=2	3	1144.79	7.407	NaN	NaN	0	SLE_S_IV	59138
3944	AAMAPGGSGSGGGVNPFLSDSDEDDDEVAATEER	34	Acetyl (Protein N-term),Phospho (STY)		Q9P260	RAB11-binding protein RELCH OS=Homo sapiens OX=9606 GN=RELCH PE=1 SV=2	3	1144.79	7.9395	NaN	NaN	0	SLE_S_I	36071
3945	AAMAPGGSGSGGGVNPFLSDSDEDDDEVAATEER	34	Acetyl (Protein N-term),Phospho (STY)		Q9P260	RAB11-binding protein RELCH OS=Homo sapiens OX=9606 GN=RELCH PE=1 SV=2	3	1144.79	6.3321	NaN	NaN	0	SLE_S_VIII	51966
3946	AAMAPGGSGSGGGVNPFLSDSDEDDDEVAATEER	34	Acetyl (Protein N-term),Phospho (STY)		Q9P260	RAB11-binding protein RELCH OS=Homo sapiens OX=9606 GN=RELCH PE=1 SV=2	3	1144.79	5.548	NaN	NaN	0	SLE_S_VII	33075
3947	AAMAPGGSGSGGGVNPFLSDSDEDDDEVAATEER	34	Acetyl (Protein N-term),Phospho (STY)		Q9P260	RAB11-binding protein RELCH OS=Homo sapiens OX=9606 GN=RELCH PE=1 SV=2	3	1144.79	6.2206	NaN	NaN	0	SLE_S_VII	7251.8
3948	AAMAPGGSGSGGGVNPFLSDSDEDDDEVAATEER	34	Acetyl (Protein N-term),Phospho (STY)		Q9P260	RAB11-binding protein RELCH OS=Homo sapiens OX=9606 GN=RELCH PE=1 SV=2	3	1144.79	7.3263	NaN	NaN	0	SLE_S_VI	15891
3949	AAMAPGGSGSGGGVNPFLSDSDEDDDEVAATEER	34	Acetyl (Protein N-term),Phospho (STY)		Q9P260	RAB11-binding protein RELCH OS=Homo sapiens OX=9606 GN=RELCH PE=1 SV=2	3	1144.79	7.8219	NaN	NaN	0	SLE_S_VI	75044
3950	AAMAPGGSGSGGGVNPFLSDSDEDDDEVAATEER	34	Acetyl (Protein N-term),2 Phospho (STY)	_(ac)AAMAPGGSGSGGGVNPFLpSDpSDEDDDEVAATEER_	Q9P260	RAB11-binding protein RELCH OS=Homo sapiens OX=9606 GN=RELCH PE=1 SV=2	3	1171.45	9.7408	1.4444e-24	62.299	1	RA_II	291470
3951	AAMAPGGSGSGGGVNPFLSDSDEDDDEVAATEER	34	Acetyl (Protein N-term),2 Phospho (STY)	_(ac)AAMAPGGSGSGGGVNPFLpSDpSDEDDDEVAATEER_	Q9P260	RAB11-binding protein RELCH OS=Homo sapiens OX=9606 GN=RELCH PE=1 SV=2	3	1171.45	9.7491	6.7284e-24	51.337	1	RA_VI	194540
3952	AAMAPGGSGSGGGVNPFLSDSDEDDDEVAATEER	34	Acetyl (Protein N-term),2 Phospho (STY)	_(ac)AAMAPGGSGSGGGVNPFLpSDpSDEDDDEVAATEER_	Q9P260	RAB11-binding protein RELCH OS=Homo sapiens OX=9606 GN=RELCH PE=1 SV=2	3	1171.45	6.6861	2.1533e-47	89.42	1	SLE_A_II	539020
3953	AAMAPGGSGSGGGVNPFLSDSDEDDDEVAATEER	34	Acetyl (Protein N-term),2 Phospho (STY)	_(ac)AAMAPGGSGSGGGVNPFLpSDpSDEDDDEVAATEER_	Q9P260	RAB11-binding protein RELCH OS=Homo sapiens OX=9606 GN=RELCH PE=1 SV=2	3	1171.45	7.297	2.9189e-19	73.948	1	SLE_A_I	333980
3954	AAMAPGGSGSGGGVNPFLSDSDEDDDEVAATEER	34	Acetyl (Protein N-term),2 Phospho (STY)	_(ac)AAMAPGGSGSGGGVNPFLpSDpSDEDDDEVAATEER_	Q9P260	RAB11-binding protein RELCH OS=Homo sapiens OX=9606 GN=RELCH PE=1 SV=2	3	1171.45	7.6876	6.2973e-91	137.89	1	SLE_S_II	459600
3955	AAMAPGGSGSGGGVNPFLSDSDEDDDEVAATEER	34	Acetyl (Protein N-term),2 Phospho (STY)	_(ac)AAMAPGGSGSGGGVNPFLpSDpSDEDDDEVAATEER_	Q9P260	RAB11-binding protein RELCH OS=Homo sapiens OX=9606 GN=RELCH PE=1 SV=2	3	1171.45	6.9969	2.0451e-89	152.07	1	SLE_S_IV	699270
3956	AAMAPGGSGSGGGVNPFLSDSDEDDDEVAATEER	34	Acetyl (Protein N-term),2 Phospho (STY)	_(ac)AAMAPGGSGSGGGVNPFLpSDpSDEDDDEVAATEER_	Q9P260	RAB11-binding protein RELCH OS=Homo sapiens OX=9606 GN=RELCH PE=1 SV=2	3	1171.45	6.4569	2.4797e-23	89.04	1	SLE_S_V	600310
3957	AAMAPGGSGSGGGVNPFLSDSDEDDDEVAATEER	34	Acetyl (Protein N-term),2 Phospho (STY)	_(ac)AAMAPGGSGSGGGVNPFLpSDpSDEDDDEVAATEER_	Q9P260	RAB11-binding protein RELCH OS=Homo sapiens OX=9606 GN=RELCH PE=1 SV=2	3	1171.45	2.2881	7.9346e-25	58.206	1	RA_XIII	148490
3958	AAMAPGGSGSGGGVNPFLSDSDEDDDEVAATEER	34	Acetyl (Protein N-term),2 Phospho (STY)	_(ac)AAMAPGGSGSGGGVNPFLpSDpSDEDDDEVAATEER_	Q9P260	RAB11-binding protein RELCH OS=Homo sapiens OX=9606 GN=RELCH PE=1 SV=2	3	1171.45	3.1188	1.9878e-23	48.151	1	RA_XII	166430
3959	AAMAPGGSGSGGGVNPFLSDSDEDDDEVAATEER	34	Acetyl (Protein N-term),2 Phospho (STY)	_(ac)AAMAPGGSGSGGGVNPFLpSDpSDEDDDEVAATEER_	Q9P260	RAB11-binding protein RELCH OS=Homo sapiens OX=9606 GN=RELCH PE=1 SV=2	3	1171.45	2.8257	1.3596e-16	47.149	1	RA_XVII	113270
3960	AAMAPGGSGSGGGVNPFLSDSDEDDDEVAATEER	34	Acetyl (Protein N-term),2 Phospho (STY)	_(ac)AAMAPGGSGSGGGVNPFLpSDpSDEDDDEVAATEER_	Q9P260	RAB11-binding protein RELCH OS=Homo sapiens OX=9606 GN=RELCH PE=1 SV=2	3	1171.45	1.3729	3.2658e-62	93.281	1	RA_XV	237490
3961	AAMAPGGSGSGGGVNPFLSDSDEDDDEVAATEER	34	Acetyl (Protein N-term),2 Phospho (STY)	_(ac)AAMAPGGSGSGGGVNPFLpSDpSDEDDDEVAATEER_	Q9P260	RAB11-binding protein RELCH OS=Homo sapiens OX=9606 GN=RELCH PE=1 SV=2	3	1171.45	3.1388	1.0665e-35	64.231	1	RA_X	128600
3962	AAMAPGGSGSGGGVNPFLSDSDEDDDEVAATEER	34	Acetyl (Protein N-term),2 Phospho (STY)	_(ac)AAMAPGGSGSGGGVNPFLpSDpSDEDDDEVAATEER_	Q9P260	RAB11-binding protein RELCH OS=Homo sapiens OX=9606 GN=RELCH PE=1 SV=2	3	1171.45	1.8904	3.6082e-45	84.1	1	SLE_S_IX	154070
3963	AAMAPGGSGSGGGVNPFLSDSDEDDDEVAATEER	34	Acetyl (Protein N-term),2 Phospho (STY)	_(ac)AAMAPGGSGSGGGVNPFLpSDpSDEDDDEVAATEER_	Q9P260	RAB11-binding protein RELCH OS=Homo sapiens OX=9606 GN=RELCH PE=1 SV=2	3	1171.45	2.9237	7.3666e-62	89.04	1	SLE_S_XIII	141630
3964	AAMAPGGSGSGGGVNPFLSDSDEDDDEVAATEER	34	Acetyl (Protein N-term),2 Phospho (STY)	_(ac)AAMAPGGSGSGGGVNPFLpSDpSDEDDDEVAATEER_	Q9P260	RAB11-binding protein RELCH OS=Homo sapiens OX=9606 GN=RELCH PE=1 SV=2	3	1171.45	2.1436	1.1064e-23	71.438	1	SLE_S_XI	195600
3965	AAMAPGGSGSGGGVNPFLSDSDEDDDEVAATEER	34	Acetyl (Protein N-term),2 Phospho (STY)		Q9P260	RAB11-binding protein RELCH OS=Homo sapiens OX=9606 GN=RELCH PE=1 SV=2	3	1171.45	6.92	NaN	NaN	0	HC_III	30399
3966	AAMAPGGSGSGGGVNPFLSDSDEDDDEVAATEER	34	Acetyl (Protein N-term),2 Phospho (STY)		Q9P260	RAB11-binding protein RELCH OS=Homo sapiens OX=9606 GN=RELCH PE=1 SV=2	3	1171.45	2.3391	NaN	NaN	0	HC_II	10267
3967	AAMAPGGSGSGGGVNPFLSDSDEDDDEVAATEER	34	Acetyl (Protein N-term),2 Phospho (STY)		Q9P260	RAB11-binding protein RELCH OS=Homo sapiens OX=9606 GN=RELCH PE=1 SV=2	3	1171.45	1.7735	NaN	NaN	0	HC_I	23756
3968	AAMAPGGSGSGGGVNPFLSDSDEDDDEVAATEER	34	Acetyl (Protein N-term),2 Phospho (STY)		Q9P260	RAB11-binding protein RELCH OS=Homo sapiens OX=9606 GN=RELCH PE=1 SV=2	3	1171.45	4.7731	NaN	NaN	0	HC_VI	18918
3969	AAMAPGGSGSGGGVNPFLSDSDEDDDEVAATEER	34	Acetyl (Protein N-term),2 Phospho (STY)		Q9P260	RAB11-binding protein RELCH OS=Homo sapiens OX=9606 GN=RELCH PE=1 SV=2	3	1171.45	4.3886	NaN	NaN	0	HC_V	7920
3970	AAMAPGGSGSGGGVNPFLSDSDEDDDEVAATEER	34	Acetyl (Protein N-term),2 Phospho (STY)		Q9P260	RAB11-binding protein RELCH OS=Homo sapiens OX=9606 GN=RELCH PE=1 SV=2	3	1171.45	8.9533	NaN	NaN	0	RA_III	57962
3971	AAMAPGGSGSGGGVNPFLSDSDEDDDEVAATEER	34	Acetyl (Protein N-term),2 Phospho (STY)		Q9P260	RAB11-binding protein RELCH OS=Homo sapiens OX=9606 GN=RELCH PE=1 SV=2	3	1171.45	11.991	NaN	NaN	0	RA_IX	2671.8
3972	AAMAPGGSGSGGGVNPFLSDSDEDDDEVAATEER	34	Acetyl (Protein N-term),2 Phospho (STY)		Q9P260	RAB11-binding protein RELCH OS=Homo sapiens OX=9606 GN=RELCH PE=1 SV=2	3	1171.45	10.736	NaN	NaN	0	RA_VIII	18872
3974	AAMAPGGSGSGGGVNPFLSDSDEDDDEVAATEER	34	Acetyl (Protein N-term),2 Phospho (STY)		Q9P260	RAB11-binding protein RELCH OS=Homo sapiens OX=9606 GN=RELCH PE=1 SV=2	3	1171.45	5.9721	NaN	NaN	0	RA_V	2609.8
3975	AAMAPGGSGSGGGVNPFLSDSDEDDDEVAATEER	34	Acetyl (Protein N-term),2 Phospho (STY)		Q9P260	RAB11-binding protein RELCH OS=Homo sapiens OX=9606 GN=RELCH PE=1 SV=2	3	1171.45	11.316	NaN	NaN	0	SLE_S_III	6368.1
3976	AAMAPGGSGSGGGVNPFLSDSDEDDDEVAATEER	34	Acetyl (Protein N-term),2 Phospho (STY)		Q9P260	RAB11-binding protein RELCH OS=Homo sapiens OX=9606 GN=RELCH PE=1 SV=2	3	1171.45	10.675	NaN	NaN	0	SLE_S_I	8289.6
3977	AAMAPGGSGSGGGVNPFLSDSDEDDDEVAATEER	34	Acetyl (Protein N-term),2 Phospho (STY)		Q9P260	RAB11-binding protein RELCH OS=Homo sapiens OX=9606 GN=RELCH PE=1 SV=2	3	1171.45	4.1857	NaN	NaN	0	SLE_S_VIII	2875.9
3978	AAMAPGGSGSGGGVNPFLSDSDEDDDEVAATEER	34	Acetyl (Protein N-term),2 Phospho (STY)		Q9P260	RAB11-binding protein RELCH OS=Homo sapiens OX=9606 GN=RELCH PE=1 SV=2	3	1171.45	8.9001	NaN	NaN	0	SLE_S_VII	5562.5
3979	AAMAPGGSGSGGGVNPFLSDSDEDDDEVAATEER	34	Acetyl (Protein N-term),2 Phospho (STY)		Q9P260	RAB11-binding protein RELCH OS=Homo sapiens OX=9606 GN=RELCH PE=1 SV=2	3	1171.45	2.0714	NaN	NaN	0	HC_XIII	43131
3980	AAMAPGGSGSGGGVNPFLSDSDEDDDEVAATEER	34	Acetyl (Protein N-term),2 Phospho (STY)		Q9P260	RAB11-binding protein RELCH OS=Homo sapiens OX=9606 GN=RELCH PE=1 SV=2	3	1171.45	3.1385	NaN	NaN	0	HC_XIV	36261
3981	AAMAPGGSGSGGGVNPFLSDSDEDDDEVAATEER	34	Acetyl (Protein N-term),2 Phospho (STY)		Q9P260	RAB11-binding protein RELCH OS=Homo sapiens OX=9606 GN=RELCH PE=1 SV=2	3	1171.45	3.1494	NaN	NaN	0	HC_XI	133070
3982	AAMAPGGSGSGGGVNPFLSDSDEDDDEVAATEER	34	Acetyl (Protein N-term),2 Phospho (STY)		Q9P260	RAB11-binding protein RELCH OS=Homo sapiens OX=9606 GN=RELCH PE=1 SV=2	3	1171.45	0.65836	NaN	NaN	0	HC_XV	10945
3983	AAMAPGGSGSGGGVNPFLSDSDEDDDEVAATEER	34	Acetyl (Protein N-term),2 Phospho (STY)		Q9P260	RAB11-binding protein RELCH OS=Homo sapiens OX=9606 GN=RELCH PE=1 SV=2	3	1171.45	2.9948	NaN	NaN	0	HC_X	18409
3984	AAMAPGGSGSGGGVNPFLSDSDEDDDEVAATEER	34	Acetyl (Protein N-term),2 Phospho (STY)		Q9P260	RAB11-binding protein RELCH OS=Homo sapiens OX=9606 GN=RELCH PE=1 SV=2	3	1171.45	4.569	NaN	NaN	0	RA_XIV	230470
3985	AAMAPGGSGSGGGVNPFLSDSDEDDDEVAATEER	34	Acetyl (Protein N-term),2 Phospho (STY)		Q9P260	RAB11-binding protein RELCH OS=Homo sapiens OX=9606 GN=RELCH PE=1 SV=2	3	1171.45	4.5478	NaN	NaN	0	RA_XI	208060
3986	AAMAPGGSGSGGGVNPFLSDSDEDDDEVAATEER	34	Acetyl (Protein N-term),2 Phospho (STY)		Q9P260	RAB11-binding protein RELCH OS=Homo sapiens OX=9606 GN=RELCH PE=1 SV=2	3	1171.45	2.0972	NaN	NaN	0	SLE_S_XII	84574
3987	AAMAPGGSGSGGGVNPFLSDSDEDDDEVAATEER	34	Acetyl (Protein N-term),Oxidation (M),2 Phospho (STY)		Q9P260	RAB11-binding protein RELCH OS=Homo sapiens OX=9606 GN=RELCH PE=1 SV=2	3	1176.78	-0.78242	NaN	NaN	0	RA_XVI	4118.8
3988	AAMAPGGSGSGGGVNPFLSDSDEDDDEVAATEER	34	Acetyl (Protein N-term),Oxidation (M),2 Phospho (STY)		Q9P260	RAB11-binding protein RELCH OS=Homo sapiens OX=9606 GN=RELCH PE=1 SV=2	3	1176.78	0.60926	NaN	NaN	0	RA_XV	21598
3989	AAMAPGGSGSGGGVNPFLSDSDEDDDEVAATEER	34	Acetyl (Protein N-term),Oxidation (M),2 Phospho (STY)		Q9P260	RAB11-binding protein RELCH OS=Homo sapiens OX=9606 GN=RELCH PE=1 SV=2	3	1176.78	2.2205	NaN	NaN	0	RA_X	12838
3990	AAMAPGGSGSGGGVNPFLSDSDEDDDEVAATEER	34	Acetyl (Protein N-term),Oxidation (M),2 Phospho (STY)		Q9P260	RAB11-binding protein RELCH OS=Homo sapiens OX=9606 GN=RELCH PE=1 SV=2	3	1176.78	-0.7005	NaN	NaN	0	SLE_S_XI	5568.2
4457	AAPPPPPPPPPLESSPR	17	Phospho (STY)	_AAPPPPPPPPPLESpSPR_	Q5T4S7	E3 ubiquitin-protein ligase UBR4 OS=Homo sapiens OX=9606 GN=UBR4 PE=1 SV=1	3	595.297	-0.37254	0.0017916	53.44	1	RA_III	141250
4458	AAPPPPPPPPPLESSPR	17	Phospho (STY)	_AAPPPPPPPPPLEpSSPR_	Q5T4S7	E3 ubiquitin-protein ligase UBR4 OS=Homo sapiens OX=9606 GN=UBR4 PE=1 SV=1	3	595.297	0.84566	0.0061337	42.888	1	RA_II	204770
4459	AAPPPPPPPPPLESSPR	17	Phospho (STY)	_AAPPPPPPPPPLEpSSPR_	Q5T4S7	E3 ubiquitin-protein ligase UBR4 OS=Homo sapiens OX=9606 GN=UBR4 PE=1 SV=1	3	595.297	-0.99942	6.399e-05	62.454	1	RA_IV	187590
4460	AAPPPPPPPPPLESSPR	17	Phospho (STY)	_AAPPPPPPPPPLESpSPR_	Q5T4S7	E3 ubiquitin-protein ligase UBR4 OS=Homo sapiens OX=9606 GN=UBR4 PE=1 SV=1	3	595.297	-4.6403	0.00015804	68.789	1	RA_IX	105900
4461	AAPPPPPPPPPLESSPR	17	Phospho (STY)	_AAPPPPPPPPPLESpSPR_	Q5T4S7	E3 ubiquitin-protein ligase UBR4 OS=Homo sapiens OX=9606 GN=UBR4 PE=1 SV=1	3	595.297	1.0032	0.0022057	51.785	1	RA_VIII	273040
4462	AAPPPPPPPPPLESSPR	17	Phospho (STY)	_AAPPPPPPPPPLEpSSPR_	Q5T4S7	E3 ubiquitin-protein ligase UBR4 OS=Homo sapiens OX=9606 GN=UBR4 PE=1 SV=1	3	595.297	-1.0213	1.9929e-05	71.114	1	RA_V	251760
4463	AAPPPPPPPPPLESSPR	17	Phospho (STY)	_AAPPPPPPPPPLESpSPR_	Q5T4S7	E3 ubiquitin-protein ligase UBR4 OS=Homo sapiens OX=9606 GN=UBR4 PE=1 SV=1	3	595.297	-1.0394	4.2523e-07	96.26	1	SLE_A_III	186890
4464	AAPPPPPPPPPLESSPR	17	Phospho (STY)	_AAPPPPPPPPPLEpSSPR_	Q5T4S7	E3 ubiquitin-protein ligase UBR4 OS=Homo sapiens OX=9606 GN=UBR4 PE=1 SV=1	3	595.297	-1.3735	2.2144e-05	59.09	1	SLE_A_II	259480
4465	AAPPPPPPPPPLESSPR	17	Phospho (STY)	_AAPPPPPPPPPLEpSSPR_	Q5T4S7	E3 ubiquitin-protein ligase UBR4 OS=Homo sapiens OX=9606 GN=UBR4 PE=1 SV=1	3	595.297	-1.1738	2.5627e-05	68.789	1	SLE_S_II	162440
4466	AAPPPPPPPPPLESSPR	17	Phospho (STY)	_AAPPPPPPPPPLESpSPR_	Q5T4S7	E3 ubiquitin-protein ligase UBR4 OS=Homo sapiens OX=9606 GN=UBR4 PE=1 SV=1	3	595.297	-0.55271	3.3274e-07	99.127	1	SLE_S_IV	175880
4467	AAPPPPPPPPPLESSPR	17	Phospho (STY)	_AAPPPPPPPPPLEpSSPR_	Q5T4S7	E3 ubiquitin-protein ligase UBR4 OS=Homo sapiens OX=9606 GN=UBR4 PE=1 SV=1	2	892.443	5.5589	0.003421	41.188	1	SLE_S_IV	331640
4468	AAPPPPPPPPPLESSPR	17	Phospho (STY)	_AAPPPPPPPPPLEpSSPR_	Q5T4S7	E3 ubiquitin-protein ligase UBR4 OS=Homo sapiens OX=9606 GN=UBR4 PE=1 SV=1	3	595.297	-3.2144	0.00034936	46.276	1	SLE_S_I	10755
4469	AAPPPPPPPPPLESSPR	17	Phospho (STY)	_AAPPPPPPPPPLEpSSPR_	Q5T4S7	E3 ubiquitin-protein ligase UBR4 OS=Homo sapiens OX=9606 GN=UBR4 PE=1 SV=1	3	595.297	-2.4659	0.00010988	42.888	1	SLE_S_VIII	47437
4470	AAPPPPPPPPPLESSPR	17	Phospho (STY)	_AAPPPPPPPPPLEpSSPR_	Q5T4S7	E3 ubiquitin-protein ligase UBR4 OS=Homo sapiens OX=9606 GN=UBR4 PE=1 SV=1	3	595.297	0.25491	6.4001e-05	51.785	1	SLE_S_VI	148160
4471	AAPPPPPPPPPLESSPR	17	Phospho (STY)	_AAPPPPPPPPPLEpSSPR_	Q5T4S7	E3 ubiquitin-protein ligase UBR4 OS=Homo sapiens OX=9606 GN=UBR4 PE=1 SV=1	3	595.297	0.094085	0.00020145	57.476	1	SLE_S_V	163550
4472	AAPPPPPPPPPLESSPR	17	Phospho (STY)	_AAPPPPPPPPPLESpSPR_	Q5T4S7	E3 ubiquitin-protein ligase UBR4 OS=Homo sapiens OX=9606 GN=UBR4 PE=1 SV=1	2	892.443	6.173	0.00088503	46.353	1	SLE_S_V	225930
4473	AAPPPPPPPPPLESSPR	17	Phospho (STY)	_AAPPPPPPPPPLEpSSPR_	Q5T4S7	E3 ubiquitin-protein ligase UBR4 OS=Homo sapiens OX=9606 GN=UBR4 PE=1 SV=1	3	595.297	-3.1949	0.0052106	41.188	1	RA_XVIII	28211
4474	AAPPPPPPPPPLESSPR	17	Phospho (STY)	_AAPPPPPPPPPLEpSSPR_	Q5T4S7	E3 ubiquitin-protein ligase UBR4 OS=Homo sapiens OX=9606 GN=UBR4 PE=1 SV=1	2	892.443	-0.95967	0.015424	44.82	1	SLE_A_VI	70917
4475	AAPPPPPPPPPLESSPR	17	Phospho (STY)	_AAPPPPPPPPPLEpSSPR_	Q5T4S7	E3 ubiquitin-protein ligase UBR4 OS=Homo sapiens OX=9606 GN=UBR4 PE=1 SV=1	3	595.297	-1.7635	0.0043315	58.045	1	SLE_S_XII	44850
4476	AAPPPPPPPPPLESSPR	17	Phospho (STY)		Q5T4S7	E3 ubiquitin-protein ligase UBR4 OS=Homo sapiens OX=9606 GN=UBR4 PE=1 SV=1	2	892.443	2.311	NaN	NaN	0	HC_III	4461.1
4477	AAPPPPPPPPPLESSPR	17	Phospho (STY)		Q5T4S7	E3 ubiquitin-protein ligase UBR4 OS=Homo sapiens OX=9606 GN=UBR4 PE=1 SV=1	2	892.443	-0.3493	NaN	NaN	0	HC_III	2655.1
4478	AAPPPPPPPPPLESSPR	17	Phospho (STY)		Q5T4S7	E3 ubiquitin-protein ligase UBR4 OS=Homo sapiens OX=9606 GN=UBR4 PE=1 SV=1	3	595.297	0.94033	NaN	NaN	0	HC_III	41793
4479	AAPPPPPPPPPLESSPR	17	Phospho (STY)		Q5T4S7	E3 ubiquitin-protein ligase UBR4 OS=Homo sapiens OX=9606 GN=UBR4 PE=1 SV=1	3	595.297	-2.3503	NaN	NaN	0	HC_III	6183.4
4480	AAPPPPPPPPPLESSPR	17	Phospho (STY)		Q5T4S7	E3 ubiquitin-protein ligase UBR4 OS=Homo sapiens OX=9606 GN=UBR4 PE=1 SV=1	2	892.443	-3.6908	NaN	NaN	0	HC_II	33892
4481	AAPPPPPPPPPLESSPR	17	Phospho (STY)		Q5T4S7	E3 ubiquitin-protein ligase UBR4 OS=Homo sapiens OX=9606 GN=UBR4 PE=1 SV=1	3	595.297	-1.3236	NaN	NaN	0	HC_II	6021.4
4482	AAPPPPPPPPPLESSPR	17	Phospho (STY)		Q5T4S7	E3 ubiquitin-protein ligase UBR4 OS=Homo sapiens OX=9606 GN=UBR4 PE=1 SV=1	2	892.443	-2.9455	NaN	NaN	0	HC_IV	20533
4483	AAPPPPPPPPPLESSPR	17	Phospho (STY)		Q5T4S7	E3 ubiquitin-protein ligase UBR4 OS=Homo sapiens OX=9606 GN=UBR4 PE=1 SV=1	3	595.297	-2.5801	NaN	NaN	0	HC_IV	44907
4484	AAPPPPPPPPPLESSPR	17	Phospho (STY)		Q5T4S7	E3 ubiquitin-protein ligase UBR4 OS=Homo sapiens OX=9606 GN=UBR4 PE=1 SV=1	2	892.443	1.8761	NaN	NaN	0	HC_IX	13904
4485	AAPPPPPPPPPLESSPR	17	Phospho (STY)		Q5T4S7	E3 ubiquitin-protein ligase UBR4 OS=Homo sapiens OX=9606 GN=UBR4 PE=1 SV=1	3	595.297	-0.73876	NaN	NaN	0	HC_IX	52377
4486	AAPPPPPPPPPLESSPR	17	Phospho (STY)		Q5T4S7	E3 ubiquitin-protein ligase UBR4 OS=Homo sapiens OX=9606 GN=UBR4 PE=1 SV=1	3	595.297	-8.1564	NaN	NaN	0	HC_I	2268.6
4487	AAPPPPPPPPPLESSPR	17	Phospho (STY)		Q5T4S7	E3 ubiquitin-protein ligase UBR4 OS=Homo sapiens OX=9606 GN=UBR4 PE=1 SV=1	3	595.297	-1.4791	NaN	NaN	0	HC_I	4702.9
4488	AAPPPPPPPPPLESSPR	17	Phospho (STY)		Q5T4S7	E3 ubiquitin-protein ligase UBR4 OS=Homo sapiens OX=9606 GN=UBR4 PE=1 SV=1	3	595.297	-5.8322	NaN	NaN	0	HC_I	5818.1
4489	AAPPPPPPPPPLESSPR	17	Phospho (STY)		Q5T4S7	E3 ubiquitin-protein ligase UBR4 OS=Homo sapiens OX=9606 GN=UBR4 PE=1 SV=1	2	892.443	2.8014	NaN	NaN	0	HC_VIII	5774.3
4490	AAPPPPPPPPPLESSPR	17	Phospho (STY)		Q5T4S7	E3 ubiquitin-protein ligase UBR4 OS=Homo sapiens OX=9606 GN=UBR4 PE=1 SV=1	2	892.443	1.0372	NaN	NaN	0	HC_VIII	8618.9
4491	AAPPPPPPPPPLESSPR	17	Phospho (STY)		Q5T4S7	E3 ubiquitin-protein ligase UBR4 OS=Homo sapiens OX=9606 GN=UBR4 PE=1 SV=1	3	595.297	-1.0221	NaN	NaN	0	HC_VIII	19656
4492	AAPPPPPPPPPLESSPR	17	Phospho (STY)		Q5T4S7	E3 ubiquitin-protein ligase UBR4 OS=Homo sapiens OX=9606 GN=UBR4 PE=1 SV=1	3	595.297	1.0015	NaN	NaN	0	HC_VIII	19406
4493	AAPPPPPPPPPLESSPR	17	Phospho (STY)		Q5T4S7	E3 ubiquitin-protein ligase UBR4 OS=Homo sapiens OX=9606 GN=UBR4 PE=1 SV=1	3	595.297	-3.2411	NaN	NaN	0	HC_VII	16681
4494	AAPPPPPPPPPLESSPR	17	Phospho (STY)		Q5T4S7	E3 ubiquitin-protein ligase UBR4 OS=Homo sapiens OX=9606 GN=UBR4 PE=1 SV=1	3	595.297	-1.8468	NaN	NaN	0	HC_VII	4264.2
4495	AAPPPPPPPPPLESSPR	17	Phospho (STY)		Q5T4S7	E3 ubiquitin-protein ligase UBR4 OS=Homo sapiens OX=9606 GN=UBR4 PE=1 SV=1	2	892.443	-3.2049	NaN	NaN	0	HC_VI	12768
4496	AAPPPPPPPPPLESSPR	17	Phospho (STY)		Q5T4S7	E3 ubiquitin-protein ligase UBR4 OS=Homo sapiens OX=9606 GN=UBR4 PE=1 SV=1	2	892.443	-4.5153	NaN	NaN	0	HC_VI	11412
4497	AAPPPPPPPPPLESSPR	17	Phospho (STY)		Q5T4S7	E3 ubiquitin-protein ligase UBR4 OS=Homo sapiens OX=9606 GN=UBR4 PE=1 SV=1	3	595.297	-1.3052	NaN	NaN	0	HC_VI	68340
4498	AAPPPPPPPPPLESSPR	17	Phospho (STY)		Q5T4S7	E3 ubiquitin-protein ligase UBR4 OS=Homo sapiens OX=9606 GN=UBR4 PE=1 SV=1	2	892.443	-2.4946	NaN	NaN	0	HC_V	20772
4499	AAPPPPPPPPPLESSPR	17	Phospho (STY)		Q5T4S7	E3 ubiquitin-protein ligase UBR4 OS=Homo sapiens OX=9606 GN=UBR4 PE=1 SV=1	3	595.297	-2.0981	NaN	NaN	0	HC_V	13154
4500	AAPPPPPPPPPLESSPR	17	Phospho (STY)		Q5T4S7	E3 ubiquitin-protein ligase UBR4 OS=Homo sapiens OX=9606 GN=UBR4 PE=1 SV=1	2	892.443	4.5645	NaN	NaN	0	RA_III	18942
4501	AAPPPPPPPPPLESSPR	17	Phospho (STY)		Q5T4S7	E3 ubiquitin-protein ligase UBR4 OS=Homo sapiens OX=9606 GN=UBR4 PE=1 SV=1	3	595.297	-2.8595	NaN	NaN	0	RA_III	21290
4502	AAPPPPPPPPPLESSPR	17	Phospho (STY)		Q5T4S7	E3 ubiquitin-protein ligase UBR4 OS=Homo sapiens OX=9606 GN=UBR4 PE=1 SV=1	3	595.297	-2.1908	NaN	NaN	0	RA_II	1972
4503	AAPPPPPPPPPLESSPR	17	Phospho (STY)		Q5T4S7	E3 ubiquitin-protein ligase UBR4 OS=Homo sapiens OX=9606 GN=UBR4 PE=1 SV=1	2	892.443	4.2324	NaN	NaN	0	RA_IV	4991.8
4504	AAPPPPPPPPPLESSPR	17	Phospho (STY)		Q5T4S7	E3 ubiquitin-protein ligase UBR4 OS=Homo sapiens OX=9606 GN=UBR4 PE=1 SV=1	3	595.297	-2.6783	NaN	NaN	0	RA_IV	10090
4505	AAPPPPPPPPPLESSPR	17	Phospho (STY)		Q5T4S7	E3 ubiquitin-protein ligase UBR4 OS=Homo sapiens OX=9606 GN=UBR4 PE=1 SV=1	3	595.297	-1.0051	NaN	NaN	0	RA_IV	3164.8
4506	AAPPPPPPPPPLESSPR	17	Phospho (STY)		Q5T4S7	E3 ubiquitin-protein ligase UBR4 OS=Homo sapiens OX=9606 GN=UBR4 PE=1 SV=1	2	892.443	0.15113	NaN	NaN	0	RA_IX	252110
4507	AAPPPPPPPPPLESSPR	17	Phospho (STY)		Q5T4S7	E3 ubiquitin-protein ligase UBR4 OS=Homo sapiens OX=9606 GN=UBR4 PE=1 SV=1	2	892.443	6.5613	NaN	NaN	0	RA_IX	690560
4513	AAPPPPPPPPPLESSPR	17	Phospho (STY)		Q5T4S7	E3 ubiquitin-protein ligase UBR4 OS=Homo sapiens OX=9606 GN=UBR4 PE=1 SV=1	2	892.443	4.1016	NaN	NaN	0	RA_VIII	120550
4514	AAPPPPPPPPPLESSPR	17	Phospho (STY)		Q5T4S7	E3 ubiquitin-protein ligase UBR4 OS=Homo sapiens OX=9606 GN=UBR4 PE=1 SV=1	3	595.297	1.5878	NaN	NaN	0	RA_VIII	12479
4517	AAPPPPPPPPPLESSPR	17	Phospho (STY)		Q5T4S7	E3 ubiquitin-protein ligase UBR4 OS=Homo sapiens OX=9606 GN=UBR4 PE=1 SV=1	3	595.297	-0.36293	NaN	NaN	0	RA_VI	8867.2
4518	AAPPPPPPPPPLESSPR	17	Phospho (STY)		Q5T4S7	E3 ubiquitin-protein ligase UBR4 OS=Homo sapiens OX=9606 GN=UBR4 PE=1 SV=1	3	595.297	2.4034	NaN	NaN	0	RA_VI	2414
4519	AAPPPPPPPPPLESSPR	17	Phospho (STY)		Q5T4S7	E3 ubiquitin-protein ligase UBR4 OS=Homo sapiens OX=9606 GN=UBR4 PE=1 SV=1	2	892.443	3.8803	NaN	NaN	0	RA_V	13131
4520	AAPPPPPPPPPLESSPR	17	Phospho (STY)		Q5T4S7	E3 ubiquitin-protein ligase UBR4 OS=Homo sapiens OX=9606 GN=UBR4 PE=1 SV=1	3	595.297	-1.3344	NaN	NaN	0	RA_V	13867
4521	AAPPPPPPPPPLESSPR	17	Phospho (STY)		Q5T4S7	E3 ubiquitin-protein ligase UBR4 OS=Homo sapiens OX=9606 GN=UBR4 PE=1 SV=1	2	892.443	4.6428	NaN	NaN	0	SLE_A_III	318710
4522	AAPPPPPPPPPLESSPR	17	Phospho (STY)		Q5T4S7	E3 ubiquitin-protein ligase UBR4 OS=Homo sapiens OX=9606 GN=UBR4 PE=1 SV=1	3	595.297	-2.1922	NaN	NaN	0	SLE_A_III	23455
4523	AAPPPPPPPPPLESSPR	17	Phospho (STY)		Q5T4S7	E3 ubiquitin-protein ligase UBR4 OS=Homo sapiens OX=9606 GN=UBR4 PE=1 SV=1	3	595.297	-1.711	NaN	NaN	0	SLE_A_III	15378
4524	AAPPPPPPPPPLESSPR	17	Phospho (STY)		Q5T4S7	E3 ubiquitin-protein ligase UBR4 OS=Homo sapiens OX=9606 GN=UBR4 PE=1 SV=1	2	892.443	8.4652	NaN	NaN	0	SLE_A_II	66658
4525	AAPPPPPPPPPLESSPR	17	Phospho (STY)		Q5T4S7	E3 ubiquitin-protein ligase UBR4 OS=Homo sapiens OX=9606 GN=UBR4 PE=1 SV=1	3	595.297	-2.629	NaN	NaN	0	SLE_A_II	7501.9
4526	AAPPPPPPPPPLESSPR	17	Phospho (STY)		Q5T4S7	E3 ubiquitin-protein ligase UBR4 OS=Homo sapiens OX=9606 GN=UBR4 PE=1 SV=1	2	892.443	0.70587	NaN	NaN	0	SLE_A_I	8321
4527	AAPPPPPPPPPLESSPR	17	Phospho (STY)		Q5T4S7	E3 ubiquitin-protein ligase UBR4 OS=Homo sapiens OX=9606 GN=UBR4 PE=1 SV=1	2	892.443	4.1458	NaN	NaN	0	SLE_S_III	85482
4528	AAPPPPPPPPPLESSPR	17	Phospho (STY)		Q5T4S7	E3 ubiquitin-protein ligase UBR4 OS=Homo sapiens OX=9606 GN=UBR4 PE=1 SV=1	2	892.443	7.5884	NaN	NaN	0	SLE_S_III	16366
4529	AAPPPPPPPPPLESSPR	17	Phospho (STY)		Q5T4S7	E3 ubiquitin-protein ligase UBR4 OS=Homo sapiens OX=9606 GN=UBR4 PE=1 SV=1	2	892.443	3.6695	NaN	NaN	0	SLE_S_II	4754.7
4530	AAPPPPPPPPPLESSPR	17	Phospho (STY)		Q5T4S7	E3 ubiquitin-protein ligase UBR4 OS=Homo sapiens OX=9606 GN=UBR4 PE=1 SV=1	2	892.443	7.6433	NaN	NaN	0	SLE_S_II	38161
4531	AAPPPPPPPPPLESSPR	17	Phospho (STY)		Q5T4S7	E3 ubiquitin-protein ligase UBR4 OS=Homo sapiens OX=9606 GN=UBR4 PE=1 SV=1	3	595.297	-1.9495	NaN	NaN	0	SLE_S_II	40672
4532	AAPPPPPPPPPLESSPR	17	Phospho (STY)		Q5T4S7	E3 ubiquitin-protein ligase UBR4 OS=Homo sapiens OX=9606 GN=UBR4 PE=1 SV=1	2	892.443	5.9334	NaN	NaN	0	SLE_S_IV	3886.6
4533	AAPPPPPPPPPLESSPR	17	Phospho (STY)		Q5T4S7	E3 ubiquitin-protein ligase UBR4 OS=Homo sapiens OX=9606 GN=UBR4 PE=1 SV=1	3	595.297	-1.5336	NaN	NaN	0	SLE_S_IV	4466.1
4534	AAPPPPPPPPPLESSPR	17	Phospho (STY)		Q5T4S7	E3 ubiquitin-protein ligase UBR4 OS=Homo sapiens OX=9606 GN=UBR4 PE=1 SV=1	2	892.443	1.8089	NaN	NaN	0	SLE_S_I	11985
4535	AAPPPPPPPPPLESSPR	17	Phospho (STY)		Q5T4S7	E3 ubiquitin-protein ligase UBR4 OS=Homo sapiens OX=9606 GN=UBR4 PE=1 SV=1	3	595.297	-2.4265	NaN	NaN	0	SLE_S_I	12430
4536	AAPPPPPPPPPLESSPR	17	Phospho (STY)		Q5T4S7	E3 ubiquitin-protein ligase UBR4 OS=Homo sapiens OX=9606 GN=UBR4 PE=1 SV=1	3	595.297	-4.1298	NaN	NaN	0	SLE_S_VIII	13704
4537	AAPPPPPPPPPLESSPR	17	Phospho (STY)		Q5T4S7	E3 ubiquitin-protein ligase UBR4 OS=Homo sapiens OX=9606 GN=UBR4 PE=1 SV=1	2	892.443	1.739	NaN	NaN	0	SLE_S_VII	26894
4538	AAPPPPPPPPPLESSPR	17	Phospho (STY)		Q5T4S7	E3 ubiquitin-protein ligase UBR4 OS=Homo sapiens OX=9606 GN=UBR4 PE=1 SV=1	2	892.443	4.5392	NaN	NaN	0	SLE_S_VII	78443
4539	AAPPPPPPPPPLESSPR	17	Phospho (STY)		Q5T4S7	E3 ubiquitin-protein ligase UBR4 OS=Homo sapiens OX=9606 GN=UBR4 PE=1 SV=1	3	595.297	0.99034	NaN	NaN	0	SLE_S_VII	20583
4540	AAPPPPPPPPPLESSPR	17	Phospho (STY)		Q5T4S7	E3 ubiquitin-protein ligase UBR4 OS=Homo sapiens OX=9606 GN=UBR4 PE=1 SV=1	2	892.443	4.1034	NaN	NaN	0	SLE_S_VI	6621.9
4541	AAPPPPPPPPPLESSPR	17	Phospho (STY)		Q5T4S7	E3 ubiquitin-protein ligase UBR4 OS=Homo sapiens OX=9606 GN=UBR4 PE=1 SV=1	2	892.443	2.9385	NaN	NaN	0	SLE_S_VI	5100.9
4542	AAPPPPPPPPPLESSPR	17	Phospho (STY)		Q5T4S7	E3 ubiquitin-protein ligase UBR4 OS=Homo sapiens OX=9606 GN=UBR4 PE=1 SV=1	2	892.443	4.994	NaN	NaN	0	SLE_S_VI	243370
4543	AAPPPPPPPPPLESSPR	17	Phospho (STY)		Q5T4S7	E3 ubiquitin-protein ligase UBR4 OS=Homo sapiens OX=9606 GN=UBR4 PE=1 SV=1	2	892.443	4.1033	NaN	NaN	0	SLE_S_VI	2734.8
4544	AAPPPPPPPPPLESSPR	17	Phospho (STY)		Q5T4S7	E3 ubiquitin-protein ligase UBR4 OS=Homo sapiens OX=9606 GN=UBR4 PE=1 SV=1	3	595.297	-2.0641	NaN	NaN	0	SLE_S_VI	3148.5
4545	AAPPPPPPPPPLESSPR	17	Phospho (STY)		Q5T4S7	E3 ubiquitin-protein ligase UBR4 OS=Homo sapiens OX=9606 GN=UBR4 PE=1 SV=1	2	892.443	5.7762	NaN	NaN	0	SLE_S_V	8285.3
4546	AAPPPPPPPPPLESSPR	17	Phospho (STY)		Q5T4S7	E3 ubiquitin-protein ligase UBR4 OS=Homo sapiens OX=9606 GN=UBR4 PE=1 SV=1	3	595.297	-0.39668	NaN	NaN	0	SLE_S_V	20744
4547	AAPPPPPPPPPLESSPR	17	Phospho (STY)		Q5T4S7	E3 ubiquitin-protein ligase UBR4 OS=Homo sapiens OX=9606 GN=UBR4 PE=1 SV=1	2	892.443	-0.51752	NaN	NaN	0	HC_XIII	10682
4548	AAPPPPPPPPPLESSPR	17	Phospho (STY)		Q5T4S7	E3 ubiquitin-protein ligase UBR4 OS=Homo sapiens OX=9606 GN=UBR4 PE=1 SV=1	3	595.297	-3.7938	NaN	NaN	0	HC_XIII	8502.7
4549	AAPPPPPPPPPLESSPR	17	Phospho (STY)		Q5T4S7	E3 ubiquitin-protein ligase UBR4 OS=Homo sapiens OX=9606 GN=UBR4 PE=1 SV=1	3	595.297	-5.0441	NaN	NaN	0	HC_XIII	3417.3
4550	AAPPPPPPPPPLESSPR	17	Phospho (STY)		Q5T4S7	E3 ubiquitin-protein ligase UBR4 OS=Homo sapiens OX=9606 GN=UBR4 PE=1 SV=1	2	892.443	-1.0617	NaN	NaN	0	HC_XII	47453
4551	AAPPPPPPPPPLESSPR	17	Phospho (STY)		Q5T4S7	E3 ubiquitin-protein ligase UBR4 OS=Homo sapiens OX=9606 GN=UBR4 PE=1 SV=1	3	595.297	-3.9411	NaN	NaN	0	HC_XII	18215
4552	AAPPPPPPPPPLESSPR	17	Phospho (STY)		Q5T4S7	E3 ubiquitin-protein ligase UBR4 OS=Homo sapiens OX=9606 GN=UBR4 PE=1 SV=1	3	595.297	-6.5419	NaN	NaN	0	HC_XII	11342
4553	AAPPPPPPPPPLESSPR	17	Phospho (STY)		Q5T4S7	E3 ubiquitin-protein ligase UBR4 OS=Homo sapiens OX=9606 GN=UBR4 PE=1 SV=1	3	595.297	-4.5465	NaN	NaN	0	HC_XII	34660
4554	AAPPPPPPPPPLESSPR	17	Phospho (STY)		Q5T4S7	E3 ubiquitin-protein ligase UBR4 OS=Homo sapiens OX=9606 GN=UBR4 PE=1 SV=1	3	595.297	-4.8945	NaN	NaN	0	HC_XIV	18000
4555	AAPPPPPPPPPLESSPR	17	Phospho (STY)		Q5T4S7	E3 ubiquitin-protein ligase UBR4 OS=Homo sapiens OX=9606 GN=UBR4 PE=1 SV=1	3	595.297	-4.8603	NaN	NaN	0	HC_XIV	10349
4556	AAPPPPPPPPPLESSPR	17	Phospho (STY)		Q5T4S7	E3 ubiquitin-protein ligase UBR4 OS=Homo sapiens OX=9606 GN=UBR4 PE=1 SV=1	3	595.297	-8.6078	NaN	NaN	0	HC_XI	5717.3
4557	AAPPPPPPPPPLESSPR	17	Phospho (STY)		Q5T4S7	E3 ubiquitin-protein ligase UBR4 OS=Homo sapiens OX=9606 GN=UBR4 PE=1 SV=1	3	595.297	-7.3858	NaN	NaN	0	HC_XI	11689
4558	AAPPPPPPPPPLESSPR	17	Phospho (STY)		Q5T4S7	E3 ubiquitin-protein ligase UBR4 OS=Homo sapiens OX=9606 GN=UBR4 PE=1 SV=1	2	892.443	-1.965	NaN	NaN	0	HC_XV	5099.6
4559	AAPPPPPPPPPLESSPR	17	Phospho (STY)		Q5T4S7	E3 ubiquitin-protein ligase UBR4 OS=Homo sapiens OX=9606 GN=UBR4 PE=1 SV=1	2	892.443	-2.3537	NaN	NaN	0	HC_XV	15291
4560	AAPPPPPPPPPLESSPR	17	Phospho (STY)		Q5T4S7	E3 ubiquitin-protein ligase UBR4 OS=Homo sapiens OX=9606 GN=UBR4 PE=1 SV=1	3	595.297	-2.1751	NaN	NaN	0	HC_XV	9769.6
4561	AAPPPPPPPPPLESSPR	17	Phospho (STY)		Q5T4S7	E3 ubiquitin-protein ligase UBR4 OS=Homo sapiens OX=9606 GN=UBR4 PE=1 SV=1	3	595.297	-1.6025	NaN	NaN	0	HC_XV	17076
4562	AAPPPPPPPPPLESSPR	17	Phospho (STY)		Q5T4S7	E3 ubiquitin-protein ligase UBR4 OS=Homo sapiens OX=9606 GN=UBR4 PE=1 SV=1	3	595.297	-0.89026	NaN	NaN	0	HC_XV	18125
4563	AAPPPPPPPPPLESSPR	17	Phospho (STY)		Q5T4S7	E3 ubiquitin-protein ligase UBR4 OS=Homo sapiens OX=9606 GN=UBR4 PE=1 SV=1	3	595.297	-6.0737	NaN	NaN	0	HC_X	14702
4564	AAPPPPPPPPPLESSPR	17	Phospho (STY)		Q5T4S7	E3 ubiquitin-protein ligase UBR4 OS=Homo sapiens OX=9606 GN=UBR4 PE=1 SV=1	2	892.443	-3.044	NaN	NaN	0	RA_XIII	6957.1
4565	AAPPPPPPPPPLESSPR	17	Phospho (STY)		Q5T4S7	E3 ubiquitin-protein ligase UBR4 OS=Homo sapiens OX=9606 GN=UBR4 PE=1 SV=1	2	892.443	4.3121	NaN	NaN	0	RA_XIII	12976
4566	AAPPPPPPPPPLESSPR	17	Phospho (STY)		Q5T4S7	E3 ubiquitin-protein ligase UBR4 OS=Homo sapiens OX=9606 GN=UBR4 PE=1 SV=1	3	595.297	-6.1378	NaN	NaN	0	RA_XIII	5768.4
4567	AAPPPPPPPPPLESSPR	17	Phospho (STY)		Q5T4S7	E3 ubiquitin-protein ligase UBR4 OS=Homo sapiens OX=9606 GN=UBR4 PE=1 SV=1	3	595.297	-3.6498	NaN	NaN	0	RA_XIII	5606.9
4568	AAPPPPPPPPPLESSPR	17	Phospho (STY)		Q5T4S7	E3 ubiquitin-protein ligase UBR4 OS=Homo sapiens OX=9606 GN=UBR4 PE=1 SV=1	3	595.297	-3.3204	NaN	NaN	0	RA_XIII	20851
4569	AAPPPPPPPPPLESSPR	17	Phospho (STY)		Q5T4S7	E3 ubiquitin-protein ligase UBR4 OS=Homo sapiens OX=9606 GN=UBR4 PE=1 SV=1	3	595.297	-2.8574	NaN	NaN	0	RA_XIII	7928.7
4570	AAPPPPPPPPPLESSPR	17	Phospho (STY)		Q5T4S7	E3 ubiquitin-protein ligase UBR4 OS=Homo sapiens OX=9606 GN=UBR4 PE=1 SV=1	2	892.443	-6.7615	NaN	NaN	0	RA_XII	6081.4
4571	AAPPPPPPPPPLESSPR	17	Phospho (STY)		Q5T4S7	E3 ubiquitin-protein ligase UBR4 OS=Homo sapiens OX=9606 GN=UBR4 PE=1 SV=1	2	892.443	1.7904	NaN	NaN	0	RA_XII	5019.3
4572	AAPPPPPPPPPLESSPR	17	Phospho (STY)		Q5T4S7	E3 ubiquitin-protein ligase UBR4 OS=Homo sapiens OX=9606 GN=UBR4 PE=1 SV=1	2	892.443	3.2867	NaN	NaN	0	RA_XII	13775
4573	AAPPPPPPPPPLESSPR	17	Phospho (STY)		Q5T4S7	E3 ubiquitin-protein ligase UBR4 OS=Homo sapiens OX=9606 GN=UBR4 PE=1 SV=1	2	892.443	-1.8676	NaN	NaN	0	RA_XIV	24534
4574	AAPPPPPPPPPLESSPR	17	Phospho (STY)		Q5T4S7	E3 ubiquitin-protein ligase UBR4 OS=Homo sapiens OX=9606 GN=UBR4 PE=1 SV=1	2	892.443	-0.85846	NaN	NaN	0	RA_XIV	54195
4575	AAPPPPPPPPPLESSPR	17	Phospho (STY)		Q5T4S7	E3 ubiquitin-protein ligase UBR4 OS=Homo sapiens OX=9606 GN=UBR4 PE=1 SV=1	2	892.443	6.1836	NaN	NaN	0	RA_XIV	16819
4576	AAPPPPPPPPPLESSPR	17	Phospho (STY)		Q5T4S7	E3 ubiquitin-protein ligase UBR4 OS=Homo sapiens OX=9606 GN=UBR4 PE=1 SV=1	3	595.297	-5.3868	NaN	NaN	0	RA_XIV	17471
4577	AAPPPPPPPPPLESSPR	17	Phospho (STY)		Q5T4S7	E3 ubiquitin-protein ligase UBR4 OS=Homo sapiens OX=9606 GN=UBR4 PE=1 SV=1	3	595.297	-2.87	NaN	NaN	0	RA_XIV	27080
4578	AAPPPPPPPPPLESSPR	17	Phospho (STY)		Q5T4S7	E3 ubiquitin-protein ligase UBR4 OS=Homo sapiens OX=9606 GN=UBR4 PE=1 SV=1	2	892.443	-4.9539	NaN	NaN	0	RA_XI	2776.9
4579	AAPPPPPPPPPLESSPR	17	Phospho (STY)		Q5T4S7	E3 ubiquitin-protein ligase UBR4 OS=Homo sapiens OX=9606 GN=UBR4 PE=1 SV=1	2	892.443	-3.0915	NaN	NaN	0	RA_XI	6320.1
4580	AAPPPPPPPPPLESSPR	17	Phospho (STY)		Q5T4S7	E3 ubiquitin-protein ligase UBR4 OS=Homo sapiens OX=9606 GN=UBR4 PE=1 SV=1	2	892.443	2.1502	NaN	NaN	0	RA_XI	5099.3
4581	AAPPPPPPPPPLESSPR	17	Phospho (STY)		Q5T4S7	E3 ubiquitin-protein ligase UBR4 OS=Homo sapiens OX=9606 GN=UBR4 PE=1 SV=1	3	595.297	-4.779	NaN	NaN	0	RA_XI	16813
4582	AAPPPPPPPPPLESSPR	17	Phospho (STY)		Q5T4S7	E3 ubiquitin-protein ligase UBR4 OS=Homo sapiens OX=9606 GN=UBR4 PE=1 SV=1	3	595.297	-2.1039	NaN	NaN	0	RA_XI	41203
4583	AAPPPPPPPPPLESSPR	17	Phospho (STY)		Q5T4S7	E3 ubiquitin-protein ligase UBR4 OS=Homo sapiens OX=9606 GN=UBR4 PE=1 SV=1	2	892.443	-2.8326	NaN	NaN	0	RA_XVIII	15945
4584	AAPPPPPPPPPLESSPR	17	Phospho (STY)		Q5T4S7	E3 ubiquitin-protein ligase UBR4 OS=Homo sapiens OX=9606 GN=UBR4 PE=1 SV=1	3	595.297	-3.4346	NaN	NaN	0	RA_XVIII	11446
4585	AAPPPPPPPPPLESSPR	17	Phospho (STY)		Q5T4S7	E3 ubiquitin-protein ligase UBR4 OS=Homo sapiens OX=9606 GN=UBR4 PE=1 SV=1	3	595.297	-2.3275	NaN	NaN	0	RA_XVIII	5056.3
4586	AAPPPPPPPPPLESSPR	17	Phospho (STY)		Q5T4S7	E3 ubiquitin-protein ligase UBR4 OS=Homo sapiens OX=9606 GN=UBR4 PE=1 SV=1	3	595.297	-4.359	NaN	NaN	0	RA_XVIII	17792
4587	AAPPPPPPPPPLESSPR	17	Phospho (STY)		Q5T4S7	E3 ubiquitin-protein ligase UBR4 OS=Homo sapiens OX=9606 GN=UBR4 PE=1 SV=1	2	892.443	0.098566	NaN	NaN	0	RA_XVII	18616
4588	AAPPPPPPPPPLESSPR	17	Phospho (STY)		Q5T4S7	E3 ubiquitin-protein ligase UBR4 OS=Homo sapiens OX=9606 GN=UBR4 PE=1 SV=1	2	892.443	3.0163	NaN	NaN	0	RA_XVII	56213
4589	AAPPPPPPPPPLESSPR	17	Phospho (STY)		Q5T4S7	E3 ubiquitin-protein ligase UBR4 OS=Homo sapiens OX=9606 GN=UBR4 PE=1 SV=1	2	892.443	2.5334	NaN	NaN	0	RA_XVII	9895.7
4590	AAPPPPPPPPPLESSPR	17	Phospho (STY)		Q5T4S7	E3 ubiquitin-protein ligase UBR4 OS=Homo sapiens OX=9606 GN=UBR4 PE=1 SV=1	3	595.297	-2.9344	NaN	NaN	0	RA_XVII	3222.4
4591	AAPPPPPPPPPLESSPR	17	Phospho (STY)		Q5T4S7	E3 ubiquitin-protein ligase UBR4 OS=Homo sapiens OX=9606 GN=UBR4 PE=1 SV=1	3	595.297	-2.7458	NaN	NaN	0	RA_XVII	23018
4592	AAPPPPPPPPPLESSPR	17	Phospho (STY)		Q5T4S7	E3 ubiquitin-protein ligase UBR4 OS=Homo sapiens OX=9606 GN=UBR4 PE=1 SV=1	3	595.297	-0.82508	NaN	NaN	0	RA_XVII	6889.9
4593	AAPPPPPPPPPLESSPR	17	Phospho (STY)		Q5T4S7	E3 ubiquitin-protein ligase UBR4 OS=Homo sapiens OX=9606 GN=UBR4 PE=1 SV=1	2	892.443	-4.4316	NaN	NaN	0	RA_XVI	3999.3
4594	AAPPPPPPPPPLESSPR	17	Phospho (STY)		Q5T4S7	E3 ubiquitin-protein ligase UBR4 OS=Homo sapiens OX=9606 GN=UBR4 PE=1 SV=1	2	892.443	0.99303	NaN	NaN	0	RA_XVI	56325
4595	AAPPPPPPPPPLESSPR	17	Phospho (STY)		Q5T4S7	E3 ubiquitin-protein ligase UBR4 OS=Homo sapiens OX=9606 GN=UBR4 PE=1 SV=1	2	892.443	2.8211	NaN	NaN	0	RA_XVI	69865
4596	AAPPPPPPPPPLESSPR	17	Phospho (STY)		Q5T4S7	E3 ubiquitin-protein ligase UBR4 OS=Homo sapiens OX=9606 GN=UBR4 PE=1 SV=1	2	892.443	6.5026	NaN	NaN	0	RA_XVI	10872
4597	AAPPPPPPPPPLESSPR	17	Phospho (STY)		Q5T4S7	E3 ubiquitin-protein ligase UBR4 OS=Homo sapiens OX=9606 GN=UBR4 PE=1 SV=1	3	595.297	-6.247	NaN	NaN	0	RA_XVI	2575.8
4598	AAPPPPPPPPPLESSPR	17	Phospho (STY)		Q5T4S7	E3 ubiquitin-protein ligase UBR4 OS=Homo sapiens OX=9606 GN=UBR4 PE=1 SV=1	3	595.297	-2.2989	NaN	NaN	0	RA_XVI	9256.4
4599	AAPPPPPPPPPLESSPR	17	Phospho (STY)		Q5T4S7	E3 ubiquitin-protein ligase UBR4 OS=Homo sapiens OX=9606 GN=UBR4 PE=1 SV=1	3	595.297	-1.3553	NaN	NaN	0	RA_XVI	30134
4600	AAPPPPPPPPPLESSPR	17	Phospho (STY)		Q5T4S7	E3 ubiquitin-protein ligase UBR4 OS=Homo sapiens OX=9606 GN=UBR4 PE=1 SV=1	3	595.297	-1.2098	NaN	NaN	0	RA_XVI	25681
4601	AAPPPPPPPPPLESSPR	17	Phospho (STY)		Q5T4S7	E3 ubiquitin-protein ligase UBR4 OS=Homo sapiens OX=9606 GN=UBR4 PE=1 SV=1	2	892.443	-0.085191	NaN	NaN	0	RA_XV	70625
4602	AAPPPPPPPPPLESSPR	17	Phospho (STY)		Q5T4S7	E3 ubiquitin-protein ligase UBR4 OS=Homo sapiens OX=9606 GN=UBR4 PE=1 SV=1	2	892.443	-0.35368	NaN	NaN	0	RA_XV	79866
4603	AAPPPPPPPPPLESSPR	17	Phospho (STY)		Q5T4S7	E3 ubiquitin-protein ligase UBR4 OS=Homo sapiens OX=9606 GN=UBR4 PE=1 SV=1	2	892.443	2.0862	NaN	NaN	0	RA_XV	4821.3
4604	AAPPPPPPPPPLESSPR	17	Phospho (STY)		Q5T4S7	E3 ubiquitin-protein ligase UBR4 OS=Homo sapiens OX=9606 GN=UBR4 PE=1 SV=1	3	595.297	-3.3727	NaN	NaN	0	RA_XV	11784
4605	AAPPPPPPPPPLESSPR	17	Phospho (STY)		Q5T4S7	E3 ubiquitin-protein ligase UBR4 OS=Homo sapiens OX=9606 GN=UBR4 PE=1 SV=1	3	595.297	-2.6836	NaN	NaN	0	RA_XV	48189
4606	AAPPPPPPPPPLESSPR	17	Phospho (STY)		Q5T4S7	E3 ubiquitin-protein ligase UBR4 OS=Homo sapiens OX=9606 GN=UBR4 PE=1 SV=1	2	892.443	-0.24177	NaN	NaN	0	RA_X	102070
4607	AAPPPPPPPPPLESSPR	17	Phospho (STY)		Q5T4S7	E3 ubiquitin-protein ligase UBR4 OS=Homo sapiens OX=9606 GN=UBR4 PE=1 SV=1	2	892.443	-1.2577	NaN	NaN	0	RA_X	4128.2
4608	AAPPPPPPPPPLESSPR	17	Phospho (STY)		Q5T4S7	E3 ubiquitin-protein ligase UBR4 OS=Homo sapiens OX=9606 GN=UBR4 PE=1 SV=1	2	892.443	2.7711	NaN	NaN	0	RA_X	5962.3
4609	AAPPPPPPPPPLESSPR	17	Phospho (STY)		Q5T4S7	E3 ubiquitin-protein ligase UBR4 OS=Homo sapiens OX=9606 GN=UBR4 PE=1 SV=1	3	595.297	-2.5817	NaN	NaN	0	RA_X	41207
4610	AAPPPPPPPPPLESSPR	17	Phospho (STY)		Q5T4S7	E3 ubiquitin-protein ligase UBR4 OS=Homo sapiens OX=9606 GN=UBR4 PE=1 SV=1	2	892.443	-3.9082	NaN	NaN	0	SLE_A_IV	32801
4611	AAPPPPPPPPPLESSPR	17	Phospho (STY)		Q5T4S7	E3 ubiquitin-protein ligase UBR4 OS=Homo sapiens OX=9606 GN=UBR4 PE=1 SV=1	2	892.443	-3.2936	NaN	NaN	0	SLE_A_IV	6144.3
4612	AAPPPPPPPPPLESSPR	17	Phospho (STY)		Q5T4S7	E3 ubiquitin-protein ligase UBR4 OS=Homo sapiens OX=9606 GN=UBR4 PE=1 SV=1	3	595.297	-4.4716	NaN	NaN	0	SLE_A_IV	31098
4613	AAPPPPPPPPPLESSPR	17	Phospho (STY)		Q5T4S7	E3 ubiquitin-protein ligase UBR4 OS=Homo sapiens OX=9606 GN=UBR4 PE=1 SV=1	2	892.443	1.8423	NaN	NaN	0	SLE_A_VII	3015.7
4614	AAPPPPPPPPPLESSPR	17	Phospho (STY)		Q5T4S7	E3 ubiquitin-protein ligase UBR4 OS=Homo sapiens OX=9606 GN=UBR4 PE=1 SV=1	3	595.297	-3.8832	NaN	NaN	0	SLE_A_VII	42902
4615	AAPPPPPPPPPLESSPR	17	Phospho (STY)		Q5T4S7	E3 ubiquitin-protein ligase UBR4 OS=Homo sapiens OX=9606 GN=UBR4 PE=1 SV=1	3	595.297	-5.5618	NaN	NaN	0	SLE_A_VI	8719.6
4616	AAPPPPPPPPPLESSPR	17	Phospho (STY)		Q5T4S7	E3 ubiquitin-protein ligase UBR4 OS=Homo sapiens OX=9606 GN=UBR4 PE=1 SV=1	3	595.297	-2.4067	NaN	NaN	0	SLE_A_VI	61007
4617	AAPPPPPPPPPLESSPR	17	Phospho (STY)		Q5T4S7	E3 ubiquitin-protein ligase UBR4 OS=Homo sapiens OX=9606 GN=UBR4 PE=1 SV=1	2	892.443	-5.1572	NaN	NaN	0	SLE_A_V	13794
4618	AAPPPPPPPPPLESSPR	17	Phospho (STY)		Q5T4S7	E3 ubiquitin-protein ligase UBR4 OS=Homo sapiens OX=9606 GN=UBR4 PE=1 SV=1	2	892.443	-5.8443	NaN	NaN	0	SLE_A_V	2024.9
4619	AAPPPPPPPPPLESSPR	17	Phospho (STY)		Q5T4S7	E3 ubiquitin-protein ligase UBR4 OS=Homo sapiens OX=9606 GN=UBR4 PE=1 SV=1	2	892.443	-1.6389	NaN	NaN	0	SLE_A_V	33902
4620	AAPPPPPPPPPLESSPR	17	Phospho (STY)		Q5T4S7	E3 ubiquitin-protein ligase UBR4 OS=Homo sapiens OX=9606 GN=UBR4 PE=1 SV=1	3	595.297	-2.6149	NaN	NaN	0	SLE_A_V	27134
4621	AAPPPPPPPPPLESSPR	17	Phospho (STY)		Q5T4S7	E3 ubiquitin-protein ligase UBR4 OS=Homo sapiens OX=9606 GN=UBR4 PE=1 SV=1	2	892.443	-2.0324	NaN	NaN	0	SLE_S_IX	49629
4622	AAPPPPPPPPPLESSPR	17	Phospho (STY)		Q5T4S7	E3 ubiquitin-protein ligase UBR4 OS=Homo sapiens OX=9606 GN=UBR4 PE=1 SV=1	3	595.297	-4.2446	NaN	NaN	0	SLE_S_IX	24537
4623	AAPPPPPPPPPLESSPR	17	Phospho (STY)		Q5T4S7	E3 ubiquitin-protein ligase UBR4 OS=Homo sapiens OX=9606 GN=UBR4 PE=1 SV=1	2	892.443	-0.20524	NaN	NaN	0	SLE_S_XIII	69127
4624	AAPPPPPPPPPLESSPR	17	Phospho (STY)		Q5T4S7	E3 ubiquitin-protein ligase UBR4 OS=Homo sapiens OX=9606 GN=UBR4 PE=1 SV=1	2	892.443	-1.016	NaN	NaN	0	SLE_S_XIII	33238
4625	AAPPPPPPPPPLESSPR	17	Phospho (STY)		Q5T4S7	E3 ubiquitin-protein ligase UBR4 OS=Homo sapiens OX=9606 GN=UBR4 PE=1 SV=1	3	595.297	-3.8534	NaN	NaN	0	SLE_S_XIII	9643.5
4626	AAPPPPPPPPPLESSPR	17	Phospho (STY)		Q5T4S7	E3 ubiquitin-protein ligase UBR4 OS=Homo sapiens OX=9606 GN=UBR4 PE=1 SV=1	2	892.443	-6.6025	NaN	NaN	0	SLE_S_XII	6491
4627	AAPPPPPPPPPLESSPR	17	Phospho (STY)		Q5T4S7	E3 ubiquitin-protein ligase UBR4 OS=Homo sapiens OX=9606 GN=UBR4 PE=1 SV=1	2	892.443	-1.0496	NaN	NaN	0	SLE_S_XII	40258
4628	AAPPPPPPPPPLESSPR	17	Phospho (STY)		Q5T4S7	E3 ubiquitin-protein ligase UBR4 OS=Homo sapiens OX=9606 GN=UBR4 PE=1 SV=1	2	892.443	1.6468	NaN	NaN	0	SLE_S_XII	21109
4629	AAPPPPPPPPPLESSPR	17	Phospho (STY)		Q5T4S7	E3 ubiquitin-protein ligase UBR4 OS=Homo sapiens OX=9606 GN=UBR4 PE=1 SV=1	2	892.443	3.735	NaN	NaN	0	SLE_S_XII	9431.4
4630	AAPPPPPPPPPLESSPR	17	Phospho (STY)		Q5T4S7	E3 ubiquitin-protein ligase UBR4 OS=Homo sapiens OX=9606 GN=UBR4 PE=1 SV=1	3	595.297	-5.1546	NaN	NaN	0	SLE_S_XII	12416
4631	AAPPPPPPPPPLESSPR	17	Phospho (STY)		Q5T4S7	E3 ubiquitin-protein ligase UBR4 OS=Homo sapiens OX=9606 GN=UBR4 PE=1 SV=1	2	892.443	-1.5658	NaN	NaN	0	SLE_S_XIV	12380
4632	AAPPPPPPPPPLESSPR	17	Phospho (STY)		Q5T4S7	E3 ubiquitin-protein ligase UBR4 OS=Homo sapiens OX=9606 GN=UBR4 PE=1 SV=1	2	892.443	1.9596	NaN	NaN	0	SLE_S_XIV	41033
4633	AAPPPPPPPPPLESSPR	17	Phospho (STY)		Q5T4S7	E3 ubiquitin-protein ligase UBR4 OS=Homo sapiens OX=9606 GN=UBR4 PE=1 SV=1	2	892.443	5.8371	NaN	NaN	0	SLE_S_XIV	14425
4634	AAPPPPPPPPPLESSPR	17	Phospho (STY)		Q5T4S7	E3 ubiquitin-protein ligase UBR4 OS=Homo sapiens OX=9606 GN=UBR4 PE=1 SV=1	3	595.297	-5.4879	NaN	NaN	0	SLE_S_XIV	6460.4
4635	AAPPPPPPPPPLESSPR	17	Phospho (STY)		Q5T4S7	E3 ubiquitin-protein ligase UBR4 OS=Homo sapiens OX=9606 GN=UBR4 PE=1 SV=1	2	892.443	-1.5221	NaN	NaN	0	SLE_S_XI	3309.2
4636	AAPPPPPPPPPLESSPR	17	Phospho (STY)		Q5T4S7	E3 ubiquitin-protein ligase UBR4 OS=Homo sapiens OX=9606 GN=UBR4 PE=1 SV=1	2	892.443	4.3408	NaN	NaN	0	SLE_S_XI	7647.2
4637	AAPPPPPPPPPLESSPR	17	Phospho (STY)		Q5T4S7	E3 ubiquitin-protein ligase UBR4 OS=Homo sapiens OX=9606 GN=UBR4 PE=1 SV=1	3	595.297	-3.0514	NaN	NaN	0	SLE_S_XI	40392
4638	AAPPPPPPPPPLESSPR	17	Phospho (STY)		Q5T4S7	E3 ubiquitin-protein ligase UBR4 OS=Homo sapiens OX=9606 GN=UBR4 PE=1 SV=1	3	595.297	-4.918	NaN	NaN	0	SLE_S_XI	6843.3
4639	AAPPPPPPPPPLESSPR	17	Phospho (STY)		Q5T4S7	E3 ubiquitin-protein ligase UBR4 OS=Homo sapiens OX=9606 GN=UBR4 PE=1 SV=1	2	892.443	-1.9095	NaN	NaN	0	SLE_S_X	46436
4640	AAPPPPPPPPPLESSPR	17	Phospho (STY)		Q5T4S7	E3 ubiquitin-protein ligase UBR4 OS=Homo sapiens OX=9606 GN=UBR4 PE=1 SV=1	2	892.443	-0.25216	NaN	NaN	0	SLE_S_X	40188
4641	AAPPPPPPPPPLESSPR	17	Phospho (STY)		Q5T4S7	E3 ubiquitin-protein ligase UBR4 OS=Homo sapiens OX=9606 GN=UBR4 PE=1 SV=1	3	595.297	-2.9702	NaN	NaN	0	SLE_S_X	40463
4642	AAPRPSPAISVSVSAPAFYAPQK	23	Acetyl (Protein N-term),Phospho (STY)	_(ac)AAPRPpSPAISVSVSAPAFYAPQK_	Q15942	Zyxin OS=Homo sapiens OX=9606 GN=ZYX PE=1 SV=1	2	1217.61	6.4902	6.2011e-07	58.045	1	HC_III	677010
4643	AAPRPSPAISVSVSAPAFYAPQK	23	Acetyl (Protein N-term),Phospho (STY)	_(ac)AAPRPpSPAISVSVSAPAFYAPQK_	Q15942	Zyxin OS=Homo sapiens OX=9606 GN=ZYX PE=1 SV=1	3	812.077	1.6467	1.5777e-17	84.105	1	HC_II	86530
4644	AAPRPSPAISVSVSAPAFYAPQK	23	Acetyl (Protein N-term),Phospho (STY)	_(ac)AAPRPpSPAISVSVSAPAFYAPQK_	Q15942	Zyxin OS=Homo sapiens OX=9606 GN=ZYX PE=1 SV=1	2	1217.61	1.8746	2.0517e-34	102.1	1	HC_II	1636500
4645	AAPRPSPAISVSVSAPAFYAPQK	23	Acetyl (Protein N-term),Phospho (STY)	_(ac)AAPRPpSPAISVSVSAPAFYAPQK_	Q15942	Zyxin OS=Homo sapiens OX=9606 GN=ZYX PE=1 SV=1	3	812.077	0.052613	1.8164e-08	86.76	1	HC_I	96237
4646	AAPRPSPAISVSVSAPAFYAPQK	23	Acetyl (Protein N-term),Phospho (STY)	_(ac)AAPRPpSPAISVSVSAPAFYAPQK_	Q15942	Zyxin OS=Homo sapiens OX=9606 GN=ZYX PE=1 SV=1	2	1217.61	0.2375	2.083e-06	52.149	1	HC_I	1627800
4647	AAPRPSPAISVSVSAPAFYAPQK	23	Acetyl (Protein N-term),Phospho (STY)		Q15942	Zyxin OS=Homo sapiens OX=9606 GN=ZYX PE=1 SV=1	2	1217.61	-0.41488	NaN	NaN	0	HC_IV	73478
4648	AAPRPSPAISVSVSAPAFYAPQK	23	Acetyl (Protein N-term),Phospho (STY)		Q15942	Zyxin OS=Homo sapiens OX=9606 GN=ZYX PE=1 SV=1	3	812.077	3.7032	NaN	NaN	0	HC_VIII	5861.9
4649	AAPRPSPAISVSVSAPAFYAPQK	23	Acetyl (Protein N-term),Phospho (STY)		Q15942	Zyxin OS=Homo sapiens OX=9606 GN=ZYX PE=1 SV=1	2	1217.61	0.003975	NaN	NaN	0	HC_VI	59375
4650	AAPRPSPAISVSVSAPAFYAPQKK	24	Acetyl (Protein N-term),Phospho (STY)	_(ac)AAPRPpSPAISVSVSAPAFYAPQKK_	Q15942	Zyxin OS=Homo sapiens OX=9606 GN=ZYX PE=1 SV=1	3	854.775	-0.25707	0.00042551	51.128	1	HC_I	10846
4651	AAPRPSPAISVSVSAPAFYAPQKK	24	Acetyl (Protein N-term),Phospho (STY)		Q15942	Zyxin OS=Homo sapiens OX=9606 GN=ZYX PE=1 SV=1	3	854.775	-0.1928	NaN	NaN	0	HC_II	8474
5088	AASAAAASAAAASAASGSPGPGEGSAGGEK	30	Acetyl (Protein N-term),Phospho (STY)	_(ac)AASAAAASAAAASAApSGSPGPGEGSAGGEK_	Q13263	Transcription intermediary factor 1-beta OS=Homo sapiens OX=9606 GN=TRIM28 PE=1 SV=5	2	1255.05	4.9431	2.2127e-17	44.585	1	HC_III	11287
5089	AASAAAASAAAASAASGSPGPGEGSAGGEK	30	Acetyl (Protein N-term),Phospho (STY)	_(ac)AASAAAASAAAASAASGpSPGPGEGSAGGEK_	Q13263	Transcription intermediary factor 1-beta OS=Homo sapiens OX=9606 GN=TRIM28 PE=1 SV=5	2	1255.05	4.8792	1.1852e-42	84.309	1	HC_III	34470
5090	AASAAAASAAAASAASGSPGPGEGSAGGEK	30	Acetyl (Protein N-term),Phospho (STY)	_(ac)AASAAAASAAAASAASGpSPGPGEGSAGGEK_	Q13263	Transcription intermediary factor 1-beta OS=Homo sapiens OX=9606 GN=TRIM28 PE=1 SV=5	2	1255.05	5.4015	5.4138e-43	74.152	1	HC_III	46617
5091	AASAAAASAAAASAASGSPGPGEGSAGGEK	30	Acetyl (Protein N-term),Phospho (STY)	_(ac)AASAAAASAAAASAASGpSPGPGEGSAGGEK_	Q13263	Transcription intermediary factor 1-beta OS=Homo sapiens OX=9606 GN=TRIM28 PE=1 SV=5	2	1255.05	5.1747	3.7537e-52	85.764	1	HC_III	96425
5092	AASAAAASAAAASAASGSPGPGEGSAGGEK	30	Acetyl (Protein N-term),Phospho (STY)	_(ac)AASAAAASAAAASAASGpSPGPGEGSAGGEK_	Q13263	Transcription intermediary factor 1-beta OS=Homo sapiens OX=9606 GN=TRIM28 PE=1 SV=5	2	1255.05	6.2952	2.543e-10	48.833	1	HC_III	14776
5093	AASAAAASAAAASAASGSPGPGEGSAGGEK	30	Acetyl (Protein N-term),Phospho (STY)	_(ac)AASAAAASAAAASAASGpSPGPGEGSAGGEK_	Q13263	Transcription intermediary factor 1-beta OS=Homo sapiens OX=9606 GN=TRIM28 PE=1 SV=5	2	1255.05	7.6882	0	441.96	1	HC_III	2800700
5094	AASAAAASAAAASAASGSPGPGEGSAGGEK	30	Acetyl (Protein N-term),Phospho (STY)	_(ac)AASAAAASAAAASAASGpSPGPGEGSAGGEK_	Q13263	Transcription intermediary factor 1-beta OS=Homo sapiens OX=9606 GN=TRIM28 PE=1 SV=5	2	1255.05	0.59993	0	287.45	1	HC_II	855620
5095	AASAAAASAAAASAASGSPGPGEGSAGGEK	30	Acetyl (Protein N-term),Phospho (STY)	_(ac)AASAAAASAAAASAApSGSPGPGEGSAGGEK_	Q13263	Transcription intermediary factor 1-beta OS=Homo sapiens OX=9606 GN=TRIM28 PE=1 SV=5	2	1255.05	-0.38558	5.7773e-24	52.481	1	HC_IV	25160
5096	AASAAAASAAAASAASGSPGPGEGSAGGEK	30	Acetyl (Protein N-term),Phospho (STY)	_(ac)AASAAAASAAAASAASGpSPGPGEGSAGGEK_	Q13263	Transcription intermediary factor 1-beta OS=Homo sapiens OX=9606 GN=TRIM28 PE=1 SV=5	2	1255.05	-0.46082	7.3836e-30	70.793	1	HC_IV	50450
5097	AASAAAASAAAASAASGSPGPGEGSAGGEK	30	Acetyl (Protein N-term),Phospho (STY)	_(ac)AASAAAASAAAASAASGpSPGPGEGSAGGEK_	Q13263	Transcription intermediary factor 1-beta OS=Homo sapiens OX=9606 GN=TRIM28 PE=1 SV=5	2	1255.05	0.70359	4.0614e-26	62.804	1	HC_IV	13530
5098	AASAAAASAAAASAASGSPGPGEGSAGGEK	30	Acetyl (Protein N-term),Phospho (STY)	_(ac)AASAAAASAAAASAASGpSPGPGEGSAGGEK_	Q13263	Transcription intermediary factor 1-beta OS=Homo sapiens OX=9606 GN=TRIM28 PE=1 SV=5	2	1255.05	-0.46264	2.2043e-13	49.718	1	HC_IV	46366
5099	AASAAAASAAAASAASGSPGPGEGSAGGEK	30	Acetyl (Protein N-term),Phospho (STY)	_(ac)AASAAAASAAAASAASGpSPGPGEGSAGGEK_	Q13263	Transcription intermediary factor 1-beta OS=Homo sapiens OX=9606 GN=TRIM28 PE=1 SV=5	2	1255.05	-0.1047	6.6533e-24	59.689	1	HC_IV	189530
5100	AASAAAASAAAASAASGSPGPGEGSAGGEK	30	Acetyl (Protein N-term),Phospho (STY)	_(ac)AASAAAASAAAASAASGpSPGPGEGSAGGEK_	Q13263	Transcription intermediary factor 1-beta OS=Homo sapiens OX=9606 GN=TRIM28 PE=1 SV=5	3	837.033	1.2648	1.7342e-10	72.191	1	HC_IV	26016
5101	AASAAAASAAAASAASGSPGPGEGSAGGEK	30	Acetyl (Protein N-term),Phospho (STY)	_(ac)AASAAAASAAAASAASGpSPGPGEGSAGGEK_	Q13263	Transcription intermediary factor 1-beta OS=Homo sapiens OX=9606 GN=TRIM28 PE=1 SV=5	2	1255.05	1.1936	0	295.97	1	HC_IV	3139800
5102	AASAAAASAAAASAASGSPGPGEGSAGGEK	30	Acetyl (Protein N-term),Phospho (STY)	_(ac)AASAAAASAAAASAApSGSPGPGEGSAGGEK_	Q13263	Transcription intermediary factor 1-beta OS=Homo sapiens OX=9606 GN=TRIM28 PE=1 SV=5	2	1255.05	4.4003	8.818e-11	48.201	1	HC_IX	35820
5103	AASAAAASAAAASAASGSPGPGEGSAGGEK	30	Acetyl (Protein N-term),Phospho (STY)	_(ac)AASAAAASAAAASAASGpSPGPGEGSAGGEK_	Q13263	Transcription intermediary factor 1-beta OS=Homo sapiens OX=9606 GN=TRIM28 PE=1 SV=5	2	1255.05	5.508	5.7383e-24	49.718	1	HC_IX	63446
5104	AASAAAASAAAASAASGSPGPGEGSAGGEK	30	Acetyl (Protein N-term),Phospho (STY)	_(ac)AASAAAASAAAASAASGpSPGPGEGSAGGEK_	Q13263	Transcription intermediary factor 1-beta OS=Homo sapiens OX=9606 GN=TRIM28 PE=1 SV=5	2	1255.05	5.5158	6.0472e-23	52.481	1	HC_IX	27248
5105	AASAAAASAAAASAASGSPGPGEGSAGGEK	30	Acetyl (Protein N-term),Phospho (STY)	_(ac)AASAAAASAAAASAASGpSPGPGEGSAGGEK_	Q13263	Transcription intermediary factor 1-beta OS=Homo sapiens OX=9606 GN=TRIM28 PE=1 SV=5	2	1255.05	4.4435	9.2756e-36	81.867	1	HC_IX	17866
5106	AASAAAASAAAASAASGSPGPGEGSAGGEK	30	Acetyl (Protein N-term),Phospho (STY)	_(ac)AASAAAASAAAASAASGpSPGPGEGSAGGEK_	Q13263	Transcription intermediary factor 1-beta OS=Homo sapiens OX=9606 GN=TRIM28 PE=1 SV=5	2	1255.05	5.0867	1.052e-72	104.3	1	HC_IX	55935
5107	AASAAAASAAAASAASGSPGPGEGSAGGEK	30	Acetyl (Protein N-term),Phospho (STY)	_(ac)AASAAAASAAAASAASGpSPGPGEGSAGGEK_	Q13263	Transcription intermediary factor 1-beta OS=Homo sapiens OX=9606 GN=TRIM28 PE=1 SV=5	2	1255.05	6.1201	6.8694e-52	103.04	1	HC_IX	144500
5108	AASAAAASAAAASAASGSPGPGEGSAGGEK	30	Acetyl (Protein N-term),Phospho (STY)	_(ac)AASAAAASAAAASAASGpSPGPGEGSAGGEK_	Q13263	Transcription intermediary factor 1-beta OS=Homo sapiens OX=9606 GN=TRIM28 PE=1 SV=5	2	1255.05	7.6414	0	440.18	1	HC_IX	3629800
5109	AASAAAASAAAASAASGSPGPGEGSAGGEK	30	Acetyl (Protein N-term),Phospho (STY)	_(ac)AASAAAASAAAASAASGpSPGPGEGSAGGEK_	Q13263	Transcription intermediary factor 1-beta OS=Homo sapiens OX=9606 GN=TRIM28 PE=1 SV=5	2	1255.05	-0.49493	0	313.37	1	HC_I	715180
5110	AASAAAASAAAASAASGSPGPGEGSAGGEK	30	Acetyl (Protein N-term),Phospho (STY)	_(ac)AASAAAASAAAASAASGpSPGPGEGSAGGEK_	Q13263	Transcription intermediary factor 1-beta OS=Homo sapiens OX=9606 GN=TRIM28 PE=1 SV=5	2	1255.05	5.3857	6.4435e-27	59.689	1	HC_VIII	7056.4
5111	AASAAAASAAAASAASGSPGPGEGSAGGEK	30	Acetyl (Protein N-term),Phospho (STY)	_(ac)AASAAAASAAAASAASGpSPGPGEGSAGGEK_	Q13263	Transcription intermediary factor 1-beta OS=Homo sapiens OX=9606 GN=TRIM28 PE=1 SV=5	2	1255.05	6.8663	6.3321e-11	56.064	1	HC_VIII	13359
5112	AASAAAASAAAASAASGSPGPGEGSAGGEK	30	Acetyl (Protein N-term),Phospho (STY)	_(ac)AASAAAASAAAASAASGpSPGPGEGSAGGEK_	Q13263	Transcription intermediary factor 1-beta OS=Homo sapiens OX=9606 GN=TRIM28 PE=1 SV=5	2	1255.05	6.5447	1.4306e-72	113.93	1	HC_VIII	149020
5113	AASAAAASAAAASAASGSPGPGEGSAGGEK	30	Acetyl (Protein N-term),Phospho (STY)	_(ac)AASAAAASAAAASAASGpSPGPGEGSAGGEK_	Q13263	Transcription intermediary factor 1-beta OS=Homo sapiens OX=9606 GN=TRIM28 PE=1 SV=5	3	837.033	6.6971	3.8199e-25	89.591	1	HC_VIII	16089
5114	AASAAAASAAAASAASGSPGPGEGSAGGEK	30	Acetyl (Protein N-term),Phospho (STY)	_(ac)AASAAAASAAAASAASGpSPGPGEGSAGGEK_	Q13263	Transcription intermediary factor 1-beta OS=Homo sapiens OX=9606 GN=TRIM28 PE=1 SV=5	2	1255.05	8.5522	0	435.72	1	HC_VIII	4003300
5115	AASAAAASAAAASAASGSPGPGEGSAGGEK	30	Acetyl (Protein N-term),Phospho (STY)	_(ac)AASAAAASAAAASAApSGSPGPGEGSAGGEK_	Q13263	Transcription intermediary factor 1-beta OS=Homo sapiens OX=9606 GN=TRIM28 PE=1 SV=5	2	1255.05	0.39638	1.2734e-30	77.698	1	HC_VII	103910
5116	AASAAAASAAAASAASGSPGPGEGSAGGEK	30	Acetyl (Protein N-term),Phospho (STY)	_(ac)AASAAAASAAAASAASGpSPGPGEGSAGGEK_	Q13263	Transcription intermediary factor 1-beta OS=Homo sapiens OX=9606 GN=TRIM28 PE=1 SV=5	2	1255.05	0.95117	0	449.09	1	HC_VII	3233800
5117	AASAAAASAAAASAASGSPGPGEGSAGGEK	30	Acetyl (Protein N-term),Phospho (STY)	_(ac)AASAAAASAAAASAASGpSPGPGEGSAGGEK_	Q13263	Transcription intermediary factor 1-beta OS=Homo sapiens OX=9606 GN=TRIM28 PE=1 SV=5	2	1255.05	-3.6931	2.1185e-17	40.472	1	HC_VI	8801.6
5118	AASAAAASAAAASAASGSPGPGEGSAGGEK	30	Acetyl (Protein N-term),Phospho (STY)	_(ac)AASAAAASAAAASAApSGSPGPGEGSAGGEK_	Q13263	Transcription intermediary factor 1-beta OS=Homo sapiens OX=9606 GN=TRIM28 PE=1 SV=5	2	1255.05	-2.5304	2.4621e-10	41.261	1	HC_VI	14700
5119	AASAAAASAAAASAASGSPGPGEGSAGGEK	30	Acetyl (Protein N-term),Phospho (STY)	_(ac)AASAAAASAAAASAASGpSPGPGEGSAGGEK_	Q13263	Transcription intermediary factor 1-beta OS=Homo sapiens OX=9606 GN=TRIM28 PE=1 SV=5	2	1255.05	-0.50934	5.7383e-24	60.708	1	HC_VI	56614
5120	AASAAAASAAAASAASGSPGPGEGSAGGEK	30	Acetyl (Protein N-term),Phospho (STY)	_(ac)AASAAAASAAAASAASGpSPGPGEGSAGGEK_	Q13263	Transcription intermediary factor 1-beta OS=Homo sapiens OX=9606 GN=TRIM28 PE=1 SV=5	2	1255.05	0.62461	2.3264e-30	82.87	1	HC_VI	133140
5121	AASAAAASAAAASAASGSPGPGEGSAGGEK	30	Acetyl (Protein N-term),Phospho (STY)	_(ac)AASAAAASAAAASAASGpSPGPGEGSAGGEK_	Q13263	Transcription intermediary factor 1-beta OS=Homo sapiens OX=9606 GN=TRIM28 PE=1 SV=5	2	1255.05	1.4604	0	383.3	1	HC_VI	3188900
5122	AASAAAASAAAASAASGSPGPGEGSAGGEK	30	Acetyl (Protein N-term),Phospho (STY)	_(ac)AASAAAASAAAASAASGpSPGPGEGSAGGEK_	Q13263	Transcription intermediary factor 1-beta OS=Homo sapiens OX=9606 GN=TRIM28 PE=1 SV=5	2	1255.05	-2.3561	3.8116e-18	45.422	1	HC_V	10297
5123	AASAAAASAAAASAASGSPGPGEGSAGGEK	30	Acetyl (Protein N-term),Phospho (STY)	_(ac)AASAAAASAAAASAASGpSPGPGEGSAGGEK_	Q13263	Transcription intermediary factor 1-beta OS=Homo sapiens OX=9606 GN=TRIM28 PE=1 SV=5	2	1255.05	-1.2283	4.8421e-11	51.542	1	HC_V	15586
5124	AASAAAASAAAASAASGSPGPGEGSAGGEK	30	Acetyl (Protein N-term),Phospho (STY)	_(ac)AASAAAASAAAASAASGpSPGPGEGSAGGEK_	Q13263	Transcription intermediary factor 1-beta OS=Homo sapiens OX=9606 GN=TRIM28 PE=1 SV=5	2	1255.05	-1.2181	8.3431e-52	72.627	1	HC_V	28156
5125	AASAAAASAAAASAASGSPGPGEGSAGGEK	30	Acetyl (Protein N-term),Phospho (STY)	_(ac)AASAAAASAAAASAASGpSPGPGEGSAGGEK_	Q13263	Transcription intermediary factor 1-beta OS=Homo sapiens OX=9606 GN=TRIM28 PE=1 SV=5	2	1255.05	-0.47094	1.885e-73	96.183	1	HC_V	101160
5126	AASAAAASAAAASAASGSPGPGEGSAGGEK	30	Acetyl (Protein N-term),Phospho (STY)	_(ac)AASAAAASAAAASAASGpSPGPGEGSAGGEK_	Q13263	Transcription intermediary factor 1-beta OS=Homo sapiens OX=9606 GN=TRIM28 PE=1 SV=5	3	837.033	1.5837	2.9473e-18	107.1	1	HC_V	42857
5127	AASAAAASAAAASAASGSPGPGEGSAGGEK	30	Acetyl (Protein N-term),Phospho (STY)	_(ac)AASAAAASAAAASAASGpSPGPGEGSAGGEK_	Q13263	Transcription intermediary factor 1-beta OS=Homo sapiens OX=9606 GN=TRIM28 PE=1 SV=5	2	1255.05	1.5631	0	378.4	1	HC_V	3039800
5131	AASAAAASAAAASAASGSPGPGEGSAGGEK	30	Acetyl (Protein N-term),Phospho (STY)	_(ac)AASAAAASAAAASAASGpSPGPGEGSAGGEK_	Q13263	Transcription intermediary factor 1-beta OS=Homo sapiens OX=9606 GN=TRIM28 PE=1 SV=5	2	1255.05	3.7437	2.1008e-17	52.295	1	SLE_A_II	60118
5132	AASAAAASAAAASAASGSPGPGEGSAGGEK	30	Acetyl (Protein N-term),Phospho (STY)	_(ac)AASAAAASAAAASAASGpSPGPGEGSAGGEK_	Q13263	Transcription intermediary factor 1-beta OS=Homo sapiens OX=9606 GN=TRIM28 PE=1 SV=5	2	1255.05	5.3021	3.746e-23	66.553	1	SLE_S_III	90770
5133	AASAAAASAAAASAASGSPGPGEGSAGGEK	30	Acetyl (Protein N-term),Phospho (STY)	_(ac)AASAAAASAAAASAASGpSPGPGEGSAGGEK_	Q13263	Transcription intermediary factor 1-beta OS=Homo sapiens OX=9606 GN=TRIM28 PE=1 SV=5	2	1255.05	5.5579	2.5462e-83	160.09	1	SLE_S_II	227030
5134	AASAAAASAAAASAASGSPGPGEGSAGGEK	30	Acetyl (Protein N-term),Phospho (STY)	_(ac)AASAAAASAAAASAASGpSPGPGEGSAGGEK_	Q13263	Transcription intermediary factor 1-beta OS=Homo sapiens OX=9606 GN=TRIM28 PE=1 SV=5	3	837.033	5.3657	1.5281e-10	60.648	1	SLE_S_II	19939
5135	AASAAAASAAAASAASGSPGPGEGSAGGEK	30	Acetyl (Protein N-term),Phospho (STY)	_(ac)AASAAAASAAAASAASGpSPGPGEGSAGGEK_	Q13263	Transcription intermediary factor 1-beta OS=Homo sapiens OX=9606 GN=TRIM28 PE=1 SV=5	2	1255.05	6.705	3.4315e-24	57.71	1	SLE_S_IV	116900
5136	AASAAAASAAAASAASGSPGPGEGSAGGEK	30	Acetyl (Protein N-term),Phospho (STY)	_(ac)AASAAAASAAAASAASGpSPGPGEGSAGGEK_	Q13263	Transcription intermediary factor 1-beta OS=Homo sapiens OX=9606 GN=TRIM28 PE=1 SV=5	2	1255.05	4.1396	7.2571e-122	182.81	1	SLE_S_I	228910
5137	AASAAAASAAAASAASGSPGPGEGSAGGEK	30	Acetyl (Protein N-term),Phospho (STY)	_(ac)AASAAAASAAAApSAASGSPGPGEGSAGGEK_	Q13263	Transcription intermediary factor 1-beta OS=Homo sapiens OX=9606 GN=TRIM28 PE=1 SV=5	3	837.033	3.0744	1.4314e-07	55.094	1	SLE_S_I	33331
5138	AASAAAASAAAASAASGSPGPGEGSAGGEK	30	Acetyl (Protein N-term),Phospho (STY)	_(ac)AASAAAASAAAASAASGpSPGPGEGSAGGEK_	Q13263	Transcription intermediary factor 1-beta OS=Homo sapiens OX=9606 GN=TRIM28 PE=1 SV=5	2	1255.05	3.1853	3.6027e-73	130	1	SLE_S_VIII	161860
5139	AASAAAASAAAASAASGSPGPGEGSAGGEK	30	Acetyl (Protein N-term),Phospho (STY)	_(ac)AASAAAASAAAASAASGpSPGPGEGSAGGEK_	Q13263	Transcription intermediary factor 1-beta OS=Homo sapiens OX=9606 GN=TRIM28 PE=1 SV=5	2	1255.05	5.994	7.9139e-73	132.61	1	SLE_S_VII	137560
5140	AASAAAASAAAASAASGSPGPGEGSAGGEK	30	Acetyl (Protein N-term),Phospho (STY)	_(ac)AASAAAASAAAASAASGpSPGPGEGSAGGEK_	Q13263	Transcription intermediary factor 1-beta OS=Homo sapiens OX=9606 GN=TRIM28 PE=1 SV=5	2	1255.05	4.5725	1.2142e-72	88.448	1	SLE_S_VI	145240
5141	AASAAAASAAAASAASGSPGPGEGSAGGEK	30	Acetyl (Protein N-term),Phospho (STY)	_(ac)AASAAAASAAAASAApSGSPGPGEGSAGGEK_	Q13263	Transcription intermediary factor 1-beta OS=Homo sapiens OX=9606 GN=TRIM28 PE=1 SV=5	2	1255.05	5.1265	2.6494e-11	43.727	1	SLE_S_V	106220
5142	AASAAAASAAAASAASGSPGPGEGSAGGEK	30	Acetyl (Protein N-term),Phospho (STY)	_(ac)AASAAAASAAAASAASGpSPGPGEGSAGGEK_	Q13263	Transcription intermediary factor 1-beta OS=Homo sapiens OX=9606 GN=TRIM28 PE=1 SV=5	2	1255.05	-4.7171	3.9922e-26	58.691	1	HC_XIII	6727.5
5143	AASAAAASAAAASAASGSPGPGEGSAGGEK	30	Acetyl (Protein N-term),Phospho (STY)	_(ac)AASAAAASAAAASAASGpSPGPGEGSAGGEK_	Q13263	Transcription intermediary factor 1-beta OS=Homo sapiens OX=9606 GN=TRIM28 PE=1 SV=5	3	837.033	-0.36508	1.3255e-06	74.773	1	HC_XIII	160290
5144	AASAAAASAAAASAASGSPGPGEGSAGGEK	30	Acetyl (Protein N-term),Phospho (STY)	_(ac)AASAAAASAAAASAASGpSPGPGEGSAGGEK_	Q13263	Transcription intermediary factor 1-beta OS=Homo sapiens OX=9606 GN=TRIM28 PE=1 SV=5	2	1255.05	-0.017912	0	380.81	1	HC_XIII	639680
5145	AASAAAASAAAASAASGSPGPGEGSAGGEK	30	Acetyl (Protein N-term),Phospho (STY)	_(ac)AASAAAASAAAASAASGpSPGPGEGSAGGEK_	Q13263	Transcription intermediary factor 1-beta OS=Homo sapiens OX=9606 GN=TRIM28 PE=1 SV=5	3	837.033	1.1007	4.8369e-52	187.51	1	HC_XII	343430
5146	AASAAAASAAAASAASGSPGPGEGSAGGEK	30	Acetyl (Protein N-term),Phospho (STY)	_(ac)AASAAAASAAAASAASGpSPGPGEGSAGGEK_	Q13263	Transcription intermediary factor 1-beta OS=Homo sapiens OX=9606 GN=TRIM28 PE=1 SV=5	2	1255.05	0.83831	0	346.72	1	HC_XII	566140
5147	AASAAAASAAAASAASGSPGPGEGSAGGEK	30	Acetyl (Protein N-term),Phospho (STY)	_(ac)AASAAAASAAAASAASGpSPGPGEGSAGGEK_	Q13263	Transcription intermediary factor 1-beta OS=Homo sapiens OX=9606 GN=TRIM28 PE=1 SV=5	2	1255.05	-0.72557	4.4937e-43	86.997	1	HC_XIV	78023
5148	AASAAAASAAAASAASGSPGPGEGSAGGEK	30	Acetyl (Protein N-term),Phospho (STY)	_(ac)AASAAAASAAAASAASGpSPGPGEGSAGGEK_	Q13263	Transcription intermediary factor 1-beta OS=Homo sapiens OX=9606 GN=TRIM28 PE=1 SV=5	2	1255.05	-2.9189	2.477e-91	166.29	1	HC_XI	126960
5149	AASAAAASAAAASAASGSPGPGEGSAGGEK	30	Acetyl (Protein N-term),Phospho (STY)	_(ac)AASAAAASAAAASAASGpSPGPGEGSAGGEK_	Q13263	Transcription intermediary factor 1-beta OS=Homo sapiens OX=9606 GN=TRIM28 PE=1 SV=5	3	837.033	1.1537	9.3066e-63	156.3	1	HC_XI	178180
5150	AASAAAASAAAASAASGSPGPGEGSAGGEK	30	Acetyl (Protein N-term),Phospho (STY)	_(ac)AASAAAASAAAASAASGpSPGPGEGSAGGEK_	Q13263	Transcription intermediary factor 1-beta OS=Homo sapiens OX=9606 GN=TRIM28 PE=1 SV=5	2	1255.05	-0.90096	3.3277e-17	49.65	1	HC_XV	14723
5151	AASAAAASAAAASAASGSPGPGEGSAGGEK	30	Acetyl (Protein N-term),Phospho (STY)	_(ac)AASAAAASAAAASAASGpSPGPGEGSAGGEK_	Q13263	Transcription intermediary factor 1-beta OS=Homo sapiens OX=9606 GN=TRIM28 PE=1 SV=5	2	1255.05	-0.37063	2.0127e-63	106.98	1	HC_XV	73583
5152	AASAAAASAAAASAASGSPGPGEGSAGGEK	30	Acetyl (Protein N-term),Phospho (STY)	_(ac)AASAAAASAAAASAASGpSPGPGEGSAGGEK_	Q13263	Transcription intermediary factor 1-beta OS=Homo sapiens OX=9606 GN=TRIM28 PE=1 SV=5	2	1255.05	2.8027	0	427.03	1	HC_XV	1070000
5153	AASAAAASAAAASAASGSPGPGEGSAGGEK	30	Acetyl (Protein N-term),Phospho (STY)	_(ac)AASAAAASAAAASAASGpSPGPGEGSAGGEK_	Q13263	Transcription intermediary factor 1-beta OS=Homo sapiens OX=9606 GN=TRIM28 PE=1 SV=5	2	1255.05	1.6245	0	386.87	1	HC_X	643240
5154	AASAAAASAAAASAASGSPGPGEGSAGGEK	30	Acetyl (Protein N-term),Phospho (STY)	_(ac)AASAAAASAAAASAASGpSPGPGEGSAGGEK_	Q13263	Transcription intermediary factor 1-beta OS=Homo sapiens OX=9606 GN=TRIM28 PE=1 SV=5	3	837.033	-0.62586	0.00016785	49.984	1	RA_XIII	40438
5155	AASAAAASAAAASAASGSPGPGEGSAGGEK	30	Acetyl (Protein N-term),Phospho (STY)	_(ac)AASAAAASAAAASAASGpSPGPGEGSAGGEK_	Q13263	Transcription intermediary factor 1-beta OS=Homo sapiens OX=9606 GN=TRIM28 PE=1 SV=5	2	1255.05	-0.27685	0	251.75	1	RA_XIII	341180
5156	AASAAAASAAAASAASGSPGPGEGSAGGEK	30	Acetyl (Protein N-term),Phospho (STY)	_(ac)AASAAAASAAAASAASGpSPGPGEGSAGGEK_	Q13263	Transcription intermediary factor 1-beta OS=Homo sapiens OX=9606 GN=TRIM28 PE=1 SV=5	3	837.033	-0.52032	6.526e-11	85.833	1	RA_XII	76683
5157	AASAAAASAAAASAASGSPGPGEGSAGGEK	30	Acetyl (Protein N-term),Phospho (STY)	_(ac)AASAAAASAAAASAASGpSPGPGEGSAGGEK_	Q13263	Transcription intermediary factor 1-beta OS=Homo sapiens OX=9606 GN=TRIM28 PE=1 SV=5	2	1255.05	0.28541	0	337.71	1	RA_XII	314140
5158	AASAAAASAAAASAASGSPGPGEGSAGGEK	30	Acetyl (Protein N-term),Phospho (STY)	_(ac)AASAAAASAAAASAASGpSPGPGEGSAGGEK_	Q13263	Transcription intermediary factor 1-beta OS=Homo sapiens OX=9606 GN=TRIM28 PE=1 SV=5	2	1255.05	-0.71221	0	317.81	1	RA_XIV	741830
5159	AASAAAASAAAASAASGSPGPGEGSAGGEK	30	Acetyl (Protein N-term),Phospho (STY)	_(ac)AASAAAASAAAASAASGpSPGPGEGSAGGEK_	Q13263	Transcription intermediary factor 1-beta OS=Homo sapiens OX=9606 GN=TRIM28 PE=1 SV=5	3	837.033	1.4085	4.423e-23	122.01	1	RA_XIV	218830
5160	AASAAAASAAAASAASGSPGPGEGSAGGEK	30	Acetyl (Protein N-term),Phospho (STY)	_(ac)AASAAAASAAAASAASGpSPGPGEGSAGGEK_	Q13263	Transcription intermediary factor 1-beta OS=Homo sapiens OX=9606 GN=TRIM28 PE=1 SV=5	2	1255.05	-0.3831	2.0326e-98	153.95	1	RA_XI	34410
5161	AASAAAASAAAASAASGSPGPGEGSAGGEK	30	Acetyl (Protein N-term),Phospho (STY)	_(ac)AASAAAASAAAASAASGpSPGPGEGSAGGEK_	Q13263	Transcription intermediary factor 1-beta OS=Homo sapiens OX=9606 GN=TRIM28 PE=1 SV=5	2	1255.05	3.1383	6.3058e-281	231.45	1	RA_XI	387550
5162	AASAAAASAAAASAASGSPGPGEGSAGGEK	30	Acetyl (Protein N-term),Phospho (STY)	_(ac)AASAAAASAAAASAASGpSPGPGEGSAGGEK_	Q13263	Transcription intermediary factor 1-beta OS=Homo sapiens OX=9606 GN=TRIM28 PE=1 SV=5	3	837.033	-0.80603	4.394e-73	195.48	1	RA_XVIII	425370
5163	AASAAAASAAAASAASGSPGPGEGSAGGEK	30	Acetyl (Protein N-term),Phospho (STY)	_(ac)AASAAAASAAAASAASGpSPGPGEGSAGGEK_	Q13263	Transcription intermediary factor 1-beta OS=Homo sapiens OX=9606 GN=TRIM28 PE=1 SV=5	2	1255.05	-0.82754	0	399.63	1	RA_XVIII	743570
5164	AASAAAASAAAASAASGSPGPGEGSAGGEK	30	Acetyl (Protein N-term),Phospho (STY)	_(ac)AASAAAASAAAASAASGpSPGPGEGSAGGEK_	Q13263	Transcription intermediary factor 1-beta OS=Homo sapiens OX=9606 GN=TRIM28 PE=1 SV=5	2	1255.05	1.8327	1.867e-207	202.51	1	RA_XVII	225370
5165	AASAAAASAAAASAASGSPGPGEGSAGGEK	30	Acetyl (Protein N-term),Phospho (STY)	_(ac)AASAAAASAAAASAASGpSPGPGEGSAGGEK_	Q13263	Transcription intermediary factor 1-beta OS=Homo sapiens OX=9606 GN=TRIM28 PE=1 SV=5	3	837.033	1.292	9.1388e-43	128.98	1	RA_XVI	145020
5166	AASAAAASAAAASAASGSPGPGEGSAGGEK	30	Acetyl (Protein N-term),Phospho (STY)	_(ac)AASAAAASAAAASAASGpSPGPGEGSAGGEK_	Q13263	Transcription intermediary factor 1-beta OS=Homo sapiens OX=9606 GN=TRIM28 PE=1 SV=5	2	1255.05	1.5638	0	371.9	1	RA_XVI	1049100
5167	AASAAAASAAAASAASGSPGPGEGSAGGEK	30	Acetyl (Protein N-term),Phospho (STY)	_(ac)AASAAAASAAAASAASGpSPGPGEGSAGGEK_	Q13263	Transcription intermediary factor 1-beta OS=Homo sapiens OX=9606 GN=TRIM28 PE=1 SV=5	2	1255.05	-0.74042	0	390.17	1	RA_XV	917690
5168	AASAAAASAAAASAASGSPGPGEGSAGGEK	30	Acetyl (Protein N-term),Phospho (STY)	_(ac)AASAAAASAAAASAASGpSPGPGEGSAGGEK_	Q13263	Transcription intermediary factor 1-beta OS=Homo sapiens OX=9606 GN=TRIM28 PE=1 SV=5	3	837.033	-0.66142	3.3589e-23	119.37	1	RA_XV	280730
5169	AASAAAASAAAASAASGSPGPGEGSAGGEK	30	Acetyl (Protein N-term),Phospho (STY)	_(ac)AASAAAASAAAASAASGpSPGPGEGSAGGEK_	Q13263	Transcription intermediary factor 1-beta OS=Homo sapiens OX=9606 GN=TRIM28 PE=1 SV=5	3	837.033	0.051343	6.0597e-06	51.37	1	RA_X	44516
5170	AASAAAASAAAASAASGSPGPGEGSAGGEK	30	Acetyl (Protein N-term),Phospho (STY)	_(ac)AASAAAASAAAASAASGpSPGPGEGSAGGEK_	Q13263	Transcription intermediary factor 1-beta OS=Homo sapiens OX=9606 GN=TRIM28 PE=1 SV=5	2	1255.05	1.7123	0	328.81	1	RA_X	224780
5171	AASAAAASAAAASAASGSPGPGEGSAGGEK	30	Acetyl (Protein N-term),Phospho (STY)	_(ac)AASAAAASAAAASAASGpSPGPGEGSAGGEK_	Q13263	Transcription intermediary factor 1-beta OS=Homo sapiens OX=9606 GN=TRIM28 PE=1 SV=5	2	1255.05	-1.1849	3.7351e-63	76.831	1	SLE_A_IV	93933
5172	AASAAAASAAAASAASGSPGPGEGSAGGEK	30	Acetyl (Protein N-term),Phospho (STY)	_(ac)AASAAAASAAAASAASGpSPGPGEGSAGGEK_	Q13263	Transcription intermediary factor 1-beta OS=Homo sapiens OX=9606 GN=TRIM28 PE=1 SV=5	2	1255.05	0.1736	0	303.68	1	SLE_A_IV	350850
5173	AASAAAASAAAASAASGSPGPGEGSAGGEK	30	Acetyl (Protein N-term),Phospho (STY)	_(ac)AASAAAASAAAASAASGpSPGPGEGSAGGEK_	Q13263	Transcription intermediary factor 1-beta OS=Homo sapiens OX=9606 GN=TRIM28 PE=1 SV=5	2	1255.05	-2.4405	1.4339e-10	49.718	1	SLE_A_VII	11462
5174	AASAAAASAAAASAASGSPGPGEGSAGGEK	30	Acetyl (Protein N-term),Phospho (STY)	_(ac)AASAAAASAAAASAASGSPGPGEGpSAGGEK_	Q13263	Transcription intermediary factor 1-beta OS=Homo sapiens OX=9606 GN=TRIM28 PE=1 SV=5	2	1255.05	-2.0711	1.0196e-10	47.148	1	SLE_A_VII	7965.8
5175	AASAAAASAAAASAASGSPGPGEGSAGGEK	30	Acetyl (Protein N-term),Phospho (STY)	_(ac)AASAAAASAAAASAASGpSPGPGEGSAGGEK_	Q13263	Transcription intermediary factor 1-beta OS=Homo sapiens OX=9606 GN=TRIM28 PE=1 SV=5	2	1255.05	-0.2736	8.3577e-73	153.95	1	SLE_A_VII	41877
5176	AASAAAASAAAASAASGSPGPGEGSAGGEK	30	Acetyl (Protein N-term),Phospho (STY)	_(ac)AASAAAASAAAASAASGpSPGPGEGSAGGEK_	Q13263	Transcription intermediary factor 1-beta OS=Homo sapiens OX=9606 GN=TRIM28 PE=1 SV=5	2	1255.05	1.0765	0	315.51	1	SLE_A_VII	1628100
5177	AASAAAASAAAASAASGSPGPGEGSAGGEK	30	Acetyl (Protein N-term),Phospho (STY)	_(ac)AASAAAASAAAASAASGpSPGPGEGSAGGEK_	Q13263	Transcription intermediary factor 1-beta OS=Homo sapiens OX=9606 GN=TRIM28 PE=1 SV=5	2	1255.05	-0.42075	4.3297e-30	86.838	1	SLE_A_VI	25110
5178	AASAAAASAAAASAASGSPGPGEGSAGGEK	30	Acetyl (Protein N-term),Phospho (STY)	_(ac)AASAAAASAAAASAASGpSPGPGEGSAGGEK_	Q13263	Transcription intermediary factor 1-beta OS=Homo sapiens OX=9606 GN=TRIM28 PE=1 SV=5	2	1255.05	1.1986	0	425.93	1	SLE_A_VI	776620
5179	AASAAAASAAAASAASGSPGPGEGSAGGEK	30	Acetyl (Protein N-term),Phospho (STY)	_(ac)AASAAAASAAAASAASGpSPGPGEGSAGGEK_	Q13263	Transcription intermediary factor 1-beta OS=Homo sapiens OX=9606 GN=TRIM28 PE=1 SV=5	2	1255.05	-0.034321	7.4027e-73	115.41	1	SLE_A_V	21406
5180	AASAAAASAAAASAASGSPGPGEGSAGGEK	30	Acetyl (Protein N-term),Phospho (STY)	_(ac)AASAAAASAAAASAASGpSPGPGEGSAGGEK_	Q13263	Transcription intermediary factor 1-beta OS=Homo sapiens OX=9606 GN=TRIM28 PE=1 SV=5	2	1255.05	-1.2992	7.2655e-14	56.748	1	SLE_S_IX	13020
5181	AASAAAASAAAASAASGSPGPGEGSAGGEK	30	Acetyl (Protein N-term),Phospho (STY)	_(ac)AASAAAASAAAASAASGpSPGPGEGSAGGEK_	Q13263	Transcription intermediary factor 1-beta OS=Homo sapiens OX=9606 GN=TRIM28 PE=1 SV=5	2	1255.05	1.8108	0	285.09	1	SLE_S_IX	256880
5182	AASAAAASAAAASAASGSPGPGEGSAGGEK	30	Acetyl (Protein N-term),Phospho (STY)	_(ac)AASAAAASAAAASAASGpSPGPGEGSAGGEK_	Q13263	Transcription intermediary factor 1-beta OS=Homo sapiens OX=9606 GN=TRIM28 PE=1 SV=5	2	1255.05	-4.6776	2.9009e-13	73.805	1	SLE_S_XIII	5347.1
5183	AASAAAASAAAASAASGSPGPGEGSAGGEK	30	Acetyl (Protein N-term),Phospho (STY)	_(ac)AASAAAASAAAASAASGpSPGPGEGSAGGEK_	Q13263	Transcription intermediary factor 1-beta OS=Homo sapiens OX=9606 GN=TRIM28 PE=1 SV=5	2	1255.05	-0.7392	2.1719e-13	44.584	1	SLE_S_XIII	8634.9
5184	AASAAAASAAAASAASGSPGPGEGSAGGEK	30	Acetyl (Protein N-term),Phospho (STY)	_(ac)AASAAAASAAAASAASGpSPGPGEGSAGGEK_	Q13263	Transcription intermediary factor 1-beta OS=Homo sapiens OX=9606 GN=TRIM28 PE=1 SV=5	2	1255.05	0.78887	7.4794e-30	73.455	1	SLE_S_XIII	33355
5185	AASAAAASAAAASAASGSPGPGEGSAGGEK	30	Acetyl (Protein N-term),Phospho (STY)	_(ac)AASAAAASAAAASAASGpSPGPGEGSAGGEK_	Q13263	Transcription intermediary factor 1-beta OS=Homo sapiens OX=9606 GN=TRIM28 PE=1 SV=5	3	837.033	0.98937	8.1395e-73	192.87	1	SLE_S_XIII	238440
5186	AASAAAASAAAASAASGSPGPGEGSAGGEK	30	Acetyl (Protein N-term),Phospho (STY)	_(ac)AASAAAASAAAASAASGpSPGPGEGSAGGEK_	Q13263	Transcription intermediary factor 1-beta OS=Homo sapiens OX=9606 GN=TRIM28 PE=1 SV=5	2	1255.05	2.6137	0	433.04	1	SLE_S_XIII	1961800
5187	AASAAAASAAAASAASGSPGPGEGSAGGEK	30	Acetyl (Protein N-term),Phospho (STY)	_(ac)AASAAAASAAAASAASGpSPGPGEGSAGGEK_	Q13263	Transcription intermediary factor 1-beta OS=Homo sapiens OX=9606 GN=TRIM28 PE=1 SV=5	2	1255.05	-3.4723	3.6517e-26	49.718	1	SLE_S_XII	20716
5188	AASAAAASAAAASAASGSPGPGEGSAGGEK	30	Acetyl (Protein N-term),Phospho (STY)	_(ac)AASAAAASAAAASAApSGSPGPGEGSAGGEK_	Q13263	Transcription intermediary factor 1-beta OS=Homo sapiens OX=9606 GN=TRIM28 PE=1 SV=5	2	1255.05	-1.2327	6.4435e-27	51.542	1	SLE_S_XII	9556
5189	AASAAAASAAAASAASGSPGPGEGSAGGEK	30	Acetyl (Protein N-term),Phospho (STY)	_(ac)AASAAAASAAAASAASGpSPGPGEGSAGGEK_	Q13263	Transcription intermediary factor 1-beta OS=Homo sapiens OX=9606 GN=TRIM28 PE=1 SV=5	2	1255.05	-0.91726	7.296e-73	144.42	1	SLE_S_XII	4843.7
5190	AASAAAASAAAASAASGSPGPGEGSAGGEK	30	Acetyl (Protein N-term),Phospho (STY)	_(ac)AASAAAASAAAASAASGpSPGPGEGSAGGEK_	Q13263	Transcription intermediary factor 1-beta OS=Homo sapiens OX=9606 GN=TRIM28 PE=1 SV=5	2	1255.05	0.78663	2.358e-207	229.08	1	SLE_S_XII	246900
5191	AASAAAASAAAASAASGSPGPGEGSAGGEK	30	Acetyl (Protein N-term),Phospho (STY)	_(ac)AASAAAASAAAASAASGpSPGPGEGSAGGEK_	Q13263	Transcription intermediary factor 1-beta OS=Homo sapiens OX=9606 GN=TRIM28 PE=1 SV=5	2	1255.05	-1.0974	1.0013e-74	159.44	1	SLE_S_XIV	31155
5192	AASAAAASAAAASAASGSPGPGEGSAGGEK	30	Acetyl (Protein N-term),Phospho (STY)	_(ac)AASAAAASAAAASAASGpSPGPGEGSAGGEK_	Q13263	Transcription intermediary factor 1-beta OS=Homo sapiens OX=9606 GN=TRIM28 PE=1 SV=5	2	1255.05	-0.41424	1.17e-35	105.94	1	SLE_S_XIV	196410
5193	AASAAAASAAAASAASGSPGPGEGSAGGEK	30	Acetyl (Protein N-term),Phospho (STY)	_(ac)AASAAAASAAAASAApSGSPGPGEGSAGGEK_	Q13263	Transcription intermediary factor 1-beta OS=Homo sapiens OX=9606 GN=TRIM28 PE=1 SV=5	2	1255.05	-1.2893	2.9699e-23	55.094	1	SLE_S_XI	22544
5194	AASAAAASAAAASAASGSPGPGEGSAGGEK	30	Acetyl (Protein N-term),Phospho (STY)	_(ac)AASAAAASAAAASAASGpSPGPGEGSAGGEK_	Q13263	Transcription intermediary factor 1-beta OS=Homo sapiens OX=9606 GN=TRIM28 PE=1 SV=5	2	1255.05	-0.41693	1.9853e-10	51.542	1	SLE_S_XI	5736.9
5195	AASAAAASAAAASAASGSPGPGEGSAGGEK	30	Acetyl (Protein N-term),Phospho (STY)	_(ac)AASAAAASAAAASAASGpSPGPGEGSAGGEK_	Q13263	Transcription intermediary factor 1-beta OS=Homo sapiens OX=9606 GN=TRIM28 PE=1 SV=5	3	837.033	2.516	3.643e-11	101.35	1	SLE_S_XI	63550
5196	AASAAAASAAAASAASGSPGPGEGSAGGEK	30	Acetyl (Protein N-term),Phospho (STY)	_(ac)AASAAAASAAAASAASGpSPGPGEGSAGGEK_	Q13263	Transcription intermediary factor 1-beta OS=Homo sapiens OX=9606 GN=TRIM28 PE=1 SV=5	2	1255.05	3.4028	0	416.23	1	SLE_S_XI	663220
5197	AASAAAASAAAASAASGSPGPGEGSAGGEK	30	Acetyl (Protein N-term),Phospho (STY)		Q13263	Transcription intermediary factor 1-beta OS=Homo sapiens OX=9606 GN=TRIM28 PE=1 SV=5	2	1255.05	6.1575	NaN	NaN	0	HC_III	3211.5
5198	AASAAAASAAAASAASGSPGPGEGSAGGEK	30	Acetyl (Protein N-term),Phospho (STY)		Q13263	Transcription intermediary factor 1-beta OS=Homo sapiens OX=9606 GN=TRIM28 PE=1 SV=5	2	1255.05	3.7779	NaN	NaN	0	HC_III	19586
5199	AASAAAASAAAASAASGSPGPGEGSAGGEK	30	Acetyl (Protein N-term),Phospho (STY)		Q13263	Transcription intermediary factor 1-beta OS=Homo sapiens OX=9606 GN=TRIM28 PE=1 SV=5	2	1255.05	5.9899	NaN	NaN	0	HC_III	2550
5200	AASAAAASAAAASAASGSPGPGEGSAGGEK	30	Acetyl (Protein N-term),Phospho (STY)		Q13263	Transcription intermediary factor 1-beta OS=Homo sapiens OX=9606 GN=TRIM28 PE=1 SV=5	2	1255.05	-0.88363	NaN	NaN	0	HC_II	5631.3
5201	AASAAAASAAAASAASGSPGPGEGSAGGEK	30	Acetyl (Protein N-term),Phospho (STY)		Q13263	Transcription intermediary factor 1-beta OS=Homo sapiens OX=9606 GN=TRIM28 PE=1 SV=5	2	1255.05	-0.65868	NaN	NaN	0	HC_IV	17981
5202	AASAAAASAAAASAASGSPGPGEGSAGGEK	30	Acetyl (Protein N-term),Phospho (STY)		Q13263	Transcription intermediary factor 1-beta OS=Homo sapiens OX=9606 GN=TRIM28 PE=1 SV=5	2	1255.05	3.8885	NaN	NaN	0	HC_IX	6784.3
5203	AASAAAASAAAASAASGSPGPGEGSAGGEK	30	Acetyl (Protein N-term),Phospho (STY)		Q13263	Transcription intermediary factor 1-beta OS=Homo sapiens OX=9606 GN=TRIM28 PE=1 SV=5	2	1255.05	4.388	NaN	NaN	0	HC_IX	7148.2
5204	AASAAAASAAAASAASGSPGPGEGSAGGEK	30	Acetyl (Protein N-term),Phospho (STY)		Q13263	Transcription intermediary factor 1-beta OS=Homo sapiens OX=9606 GN=TRIM28 PE=1 SV=5	3	837.033	4.2651	NaN	NaN	0	HC_IX	21602
5205	AASAAAASAAAASAASGSPGPGEGSAGGEK	30	Acetyl (Protein N-term),Phospho (STY)		Q13263	Transcription intermediary factor 1-beta OS=Homo sapiens OX=9606 GN=TRIM28 PE=1 SV=5	2	1255.05	1.0327	NaN	NaN	0	HC_I	7196.4
5206	AASAAAASAAAASAASGSPGPGEGSAGGEK	30	Acetyl (Protein N-term),Phospho (STY)		Q13263	Transcription intermediary factor 1-beta OS=Homo sapiens OX=9606 GN=TRIM28 PE=1 SV=5	2	1255.05	5.2437	NaN	NaN	0	HC_VIII	15191
5207	AASAAAASAAAASAASGSPGPGEGSAGGEK	30	Acetyl (Protein N-term),Phospho (STY)		Q13263	Transcription intermediary factor 1-beta OS=Homo sapiens OX=9606 GN=TRIM28 PE=1 SV=5	2	1255.05	4.9533	NaN	NaN	0	HC_VIII	13699
5208	AASAAAASAAAASAASGSPGPGEGSAGGEK	30	Acetyl (Protein N-term),Phospho (STY)		Q13263	Transcription intermediary factor 1-beta OS=Homo sapiens OX=9606 GN=TRIM28 PE=1 SV=5	2	1255.05	6.8414	NaN	NaN	0	HC_VIII	29734
5209	AASAAAASAAAASAASGSPGPGEGSAGGEK	30	Acetyl (Protein N-term),Phospho (STY)		Q13263	Transcription intermediary factor 1-beta OS=Homo sapiens OX=9606 GN=TRIM28 PE=1 SV=5	2	1255.05	7.7109	NaN	NaN	0	HC_VIII	2942.5
5210	AASAAAASAAAASAASGSPGPGEGSAGGEK	30	Acetyl (Protein N-term),Phospho (STY)		Q13263	Transcription intermediary factor 1-beta OS=Homo sapiens OX=9606 GN=TRIM28 PE=1 SV=5	2	1255.05	-2.518	NaN	NaN	0	HC_VII	12335
5211	AASAAAASAAAASAASGSPGPGEGSAGGEK	30	Acetyl (Protein N-term),Phospho (STY)		Q13263	Transcription intermediary factor 1-beta OS=Homo sapiens OX=9606 GN=TRIM28 PE=1 SV=5	2	1255.05	-1.8072	NaN	NaN	0	HC_VII	2580.5
5212	AASAAAASAAAASAASGSPGPGEGSAGGEK	30	Acetyl (Protein N-term),Phospho (STY)		Q13263	Transcription intermediary factor 1-beta OS=Homo sapiens OX=9606 GN=TRIM28 PE=1 SV=5	2	1255.05	-1.1268	NaN	NaN	0	HC_VII	4236.1
5213	AASAAAASAAAASAASGSPGPGEGSAGGEK	30	Acetyl (Protein N-term),Phospho (STY)		Q13263	Transcription intermediary factor 1-beta OS=Homo sapiens OX=9606 GN=TRIM28 PE=1 SV=5	2	1255.05	-0.31082	NaN	NaN	0	HC_VII	4572.5
5214	AASAAAASAAAASAASGSPGPGEGSAGGEK	30	Acetyl (Protein N-term),Phospho (STY)		Q13263	Transcription intermediary factor 1-beta OS=Homo sapiens OX=9606 GN=TRIM28 PE=1 SV=5	2	1255.05	-2.6918	NaN	NaN	0	HC_VII	8208
5215	AASAAAASAAAASAASGSPGPGEGSAGGEK	30	Acetyl (Protein N-term),Phospho (STY)		Q13263	Transcription intermediary factor 1-beta OS=Homo sapiens OX=9606 GN=TRIM28 PE=1 SV=5	2	1255.05	-1.3247	NaN	NaN	0	HC_VI	21173
5216	AASAAAASAAAASAASGSPGPGEGSAGGEK	30	Acetyl (Protein N-term),Phospho (STY)		Q13263	Transcription intermediary factor 1-beta OS=Homo sapiens OX=9606 GN=TRIM28 PE=1 SV=5	2	1255.05	-1.233	NaN	NaN	0	HC_VI	3783.6
5217	AASAAAASAAAASAASGSPGPGEGSAGGEK	30	Acetyl (Protein N-term),Phospho (STY)		Q13263	Transcription intermediary factor 1-beta OS=Homo sapiens OX=9606 GN=TRIM28 PE=1 SV=5	2	1255.05	-1.0157	NaN	NaN	0	HC_V	13322
5218	AASAAAASAAAASAASGSPGPGEGSAGGEK	30	Acetyl (Protein N-term),Phospho (STY)		Q13263	Transcription intermediary factor 1-beta OS=Homo sapiens OX=9606 GN=TRIM28 PE=1 SV=5	2	1255.05	-0.35533	NaN	NaN	0	HC_V	1658.5
5219	AASAAAASAAAASAASGSPGPGEGSAGGEK	30	Acetyl (Protein N-term),Phospho (STY)		Q13263	Transcription intermediary factor 1-beta OS=Homo sapiens OX=9606 GN=TRIM28 PE=1 SV=5	2	1255.05	-0.93798	NaN	NaN	0	HC_V	44362
5220	AASAAAASAAAASAASGSPGPGEGSAGGEK	30	Acetyl (Protein N-term),Phospho (STY)		Q13263	Transcription intermediary factor 1-beta OS=Homo sapiens OX=9606 GN=TRIM28 PE=1 SV=5	2	1255.05	-0.33544	NaN	NaN	0	HC_V	9387.7
5221	AASAAAASAAAASAASGSPGPGEGSAGGEK	30	Acetyl (Protein N-term),Phospho (STY)		Q13263	Transcription intermediary factor 1-beta OS=Homo sapiens OX=9606 GN=TRIM28 PE=1 SV=5	3	837.033	0.71886	NaN	NaN	0	HC_V	2152
5227	AASAAAASAAAASAASGSPGPGEGSAGGEK	30	Acetyl (Protein N-term),Phospho (STY)		Q13263	Transcription intermediary factor 1-beta OS=Homo sapiens OX=9606 GN=TRIM28 PE=1 SV=5	2	1255.05	3.4596	NaN	NaN	0	SLE_A_I	4687.7
5228	AASAAAASAAAASAASGSPGPGEGSAGGEK	30	Acetyl (Protein N-term),Phospho (STY)		Q13263	Transcription intermediary factor 1-beta OS=Homo sapiens OX=9606 GN=TRIM28 PE=1 SV=5	3	837.033	1.0624	NaN	NaN	0	SLE_S_VIII	29472
5229	AASAAAASAAAASAASGSPGPGEGSAGGEK	30	Acetyl (Protein N-term),Phospho (STY)		Q13263	Transcription intermediary factor 1-beta OS=Homo sapiens OX=9606 GN=TRIM28 PE=1 SV=5	2	1255.05	-8.1535	NaN	NaN	0	HC_XIII	2442.7
5230	AASAAAASAAAASAASGSPGPGEGSAGGEK	30	Acetyl (Protein N-term),Phospho (STY)		Q13263	Transcription intermediary factor 1-beta OS=Homo sapiens OX=9606 GN=TRIM28 PE=1 SV=5	2	1255.05	3.3477	NaN	NaN	0	HC_XIV	339820
5231	AASAAAASAAAASAASGSPGPGEGSAGGEK	30	Acetyl (Protein N-term),Phospho (STY)		Q13263	Transcription intermediary factor 1-beta OS=Homo sapiens OX=9606 GN=TRIM28 PE=1 SV=5	2	1255.05	-0.27611	NaN	NaN	0	HC_XV	11830
5232	AASAAAASAAAASAASGSPGPGEGSAGGEK	30	Acetyl (Protein N-term),Phospho (STY)		Q13263	Transcription intermediary factor 1-beta OS=Homo sapiens OX=9606 GN=TRIM28 PE=1 SV=5	2	1255.05	-1.0738	NaN	NaN	0	HC_XV	4599
5233	AASAAAASAAAASAASGSPGPGEGSAGGEK	30	Acetyl (Protein N-term),Phospho (STY)		Q13263	Transcription intermediary factor 1-beta OS=Homo sapiens OX=9606 GN=TRIM28 PE=1 SV=5	2	1255.05	-3.7662	NaN	NaN	0	HC_X	13803
5234	AASAAAASAAAASAASGSPGPGEGSAGGEK	30	Acetyl (Protein N-term),Phospho (STY)		Q13263	Transcription intermediary factor 1-beta OS=Homo sapiens OX=9606 GN=TRIM28 PE=1 SV=5	2	1255.05	1.3085	NaN	NaN	0	HC_X	14528
5235	AASAAAASAAAASAASGSPGPGEGSAGGEK	30	Acetyl (Protein N-term),Phospho (STY)		Q13263	Transcription intermediary factor 1-beta OS=Homo sapiens OX=9606 GN=TRIM28 PE=1 SV=5	2	1255.05	-4.1613	NaN	NaN	0	RA_XIII	5400.1
5236	AASAAAASAAAASAASGSPGPGEGSAGGEK	30	Acetyl (Protein N-term),Phospho (STY)		Q13263	Transcription intermediary factor 1-beta OS=Homo sapiens OX=9606 GN=TRIM28 PE=1 SV=5	2	1255.05	0.31243	NaN	NaN	0	RA_XIII	14924
5237	AASAAAASAAAASAASGSPGPGEGSAGGEK	30	Acetyl (Protein N-term),Phospho (STY)		Q13263	Transcription intermediary factor 1-beta OS=Homo sapiens OX=9606 GN=TRIM28 PE=1 SV=5	2	1255.05	-2.9357	NaN	NaN	0	RA_XIV	5991.2
5238	AASAAAASAAAASAASGSPGPGEGSAGGEK	30	Acetyl (Protein N-term),Phospho (STY)		Q13263	Transcription intermediary factor 1-beta OS=Homo sapiens OX=9606 GN=TRIM28 PE=1 SV=5	2	1255.05	-2.7637	NaN	NaN	0	RA_XIV	3906.8
5239	AASAAAASAAAASAASGSPGPGEGSAGGEK	30	Acetyl (Protein N-term),Phospho (STY)		Q13263	Transcription intermediary factor 1-beta OS=Homo sapiens OX=9606 GN=TRIM28 PE=1 SV=5	2	1255.05	3.6331	NaN	NaN	0	RA_XIV	90113
5240	AASAAAASAAAASAASGSPGPGEGSAGGEK	30	Acetyl (Protein N-term),Phospho (STY)		Q13263	Transcription intermediary factor 1-beta OS=Homo sapiens OX=9606 GN=TRIM28 PE=1 SV=5	2	1255.05	-3.8089	NaN	NaN	0	RA_XI	5244.6
5241	AASAAAASAAAASAASGSPGPGEGSAGGEK	30	Acetyl (Protein N-term),Phospho (STY)		Q13263	Transcription intermediary factor 1-beta OS=Homo sapiens OX=9606 GN=TRIM28 PE=1 SV=5	2	1255.05	3.9486	NaN	NaN	0	RA_XI	5860.8
5242	AASAAAASAAAASAASGSPGPGEGSAGGEK	30	Acetyl (Protein N-term),Phospho (STY)		Q13263	Transcription intermediary factor 1-beta OS=Homo sapiens OX=9606 GN=TRIM28 PE=1 SV=5	2	1255.05	-3.3512	NaN	NaN	0	RA_XI	6164.3
5243	AASAAAASAAAASAASGSPGPGEGSAGGEK	30	Acetyl (Protein N-term),Phospho (STY)		Q13263	Transcription intermediary factor 1-beta OS=Homo sapiens OX=9606 GN=TRIM28 PE=1 SV=5	2	1255.05	-2.7575	NaN	NaN	0	RA_XI	5668.2
5244	AASAAAASAAAASAASGSPGPGEGSAGGEK	30	Acetyl (Protein N-term),Phospho (STY)		Q13263	Transcription intermediary factor 1-beta OS=Homo sapiens OX=9606 GN=TRIM28 PE=1 SV=5	3	837.033	-1.3091	NaN	NaN	0	RA_XI	17761
5245	AASAAAASAAAASAASGSPGPGEGSAGGEK	30	Acetyl (Protein N-term),Phospho (STY)		Q13263	Transcription intermediary factor 1-beta OS=Homo sapiens OX=9606 GN=TRIM28 PE=1 SV=5	2	1255.05	-2.8569	NaN	NaN	0	RA_XVI	11215
5246	AASAAAASAAAASAASGSPGPGEGSAGGEK	30	Acetyl (Protein N-term),Phospho (STY)		Q13263	Transcription intermediary factor 1-beta OS=Homo sapiens OX=9606 GN=TRIM28 PE=1 SV=5	2	1255.05	-2.7419	NaN	NaN	0	SLE_A_IV	6385.9
5247	AASAAAASAAAASAASGSPGPGEGSAGGEK	30	Acetyl (Protein N-term),Phospho (STY)		Q13263	Transcription intermediary factor 1-beta OS=Homo sapiens OX=9606 GN=TRIM28 PE=1 SV=5	2	1255.05	-3.0606	NaN	NaN	0	SLE_A_IV	5713.7
5248	AASAAAASAAAASAASGSPGPGEGSAGGEK	30	Acetyl (Protein N-term),Phospho (STY)		Q13263	Transcription intermediary factor 1-beta OS=Homo sapiens OX=9606 GN=TRIM28 PE=1 SV=5	2	1255.05	-1.1891	NaN	NaN	0	SLE_A_IV	10577
5249	AASAAAASAAAASAASGSPGPGEGSAGGEK	30	Acetyl (Protein N-term),Phospho (STY)		Q13263	Transcription intermediary factor 1-beta OS=Homo sapiens OX=9606 GN=TRIM28 PE=1 SV=5	2	1255.05	-2.477	NaN	NaN	0	SLE_A_VII	23501
5250	AASAAAASAAAASAASGSPGPGEGSAGGEK	30	Acetyl (Protein N-term),Phospho (STY)		Q13263	Transcription intermediary factor 1-beta OS=Homo sapiens OX=9606 GN=TRIM28 PE=1 SV=5	2	1255.05	0.71496	NaN	NaN	0	SLE_A_VII	42983
5251	AASAAAASAAAASAASGSPGPGEGSAGGEK	30	Acetyl (Protein N-term),Phospho (STY)		Q13263	Transcription intermediary factor 1-beta OS=Homo sapiens OX=9606 GN=TRIM28 PE=1 SV=5	3	837.033	-0.16193	NaN	NaN	0	SLE_A_VII	17678
5252	AASAAAASAAAASAASGSPGPGEGSAGGEK	30	Acetyl (Protein N-term),Phospho (STY)		Q13263	Transcription intermediary factor 1-beta OS=Homo sapiens OX=9606 GN=TRIM28 PE=1 SV=5	2	1255.05	-3.5895	NaN	NaN	0	SLE_A_VI	3160
5253	AASAAAASAAAASAASGSPGPGEGSAGGEK	30	Acetyl (Protein N-term),Phospho (STY)		Q13263	Transcription intermediary factor 1-beta OS=Homo sapiens OX=9606 GN=TRIM28 PE=1 SV=5	2	1255.05	-2.1696	NaN	NaN	0	SLE_A_VI	7466.7
5254	AASAAAASAAAASAASGSPGPGEGSAGGEK	30	Acetyl (Protein N-term),Phospho (STY)		Q13263	Transcription intermediary factor 1-beta OS=Homo sapiens OX=9606 GN=TRIM28 PE=1 SV=5	2	1255.05	2.7945	NaN	NaN	0	SLE_A_VI	345590
5255	AASAAAASAAAASAASGSPGPGEGSAGGEK	30	Acetyl (Protein N-term),Phospho (STY)		Q13263	Transcription intermediary factor 1-beta OS=Homo sapiens OX=9606 GN=TRIM28 PE=1 SV=5	2	1255.05	0.81012	NaN	NaN	0	SLE_A_V	227220
5256	AASAAAASAAAASAASGSPGPGEGSAGGEK	30	Acetyl (Protein N-term),Phospho (STY)		Q13263	Transcription intermediary factor 1-beta OS=Homo sapiens OX=9606 GN=TRIM28 PE=1 SV=5	3	837.033	-0.6858	NaN	NaN	0	SLE_S_IX	11859
5257	AASAAAASAAAASAASGSPGPGEGSAGGEK	30	Acetyl (Protein N-term),Phospho (STY)		Q13263	Transcription intermediary factor 1-beta OS=Homo sapiens OX=9606 GN=TRIM28 PE=1 SV=5	2	1255.05	-0.9034	NaN	NaN	0	SLE_S_XII	3624.3
5258	AASAAAASAAAASAASGSPGPGEGSAGGEK	30	Acetyl (Protein N-term),Phospho (STY)		Q13263	Transcription intermediary factor 1-beta OS=Homo sapiens OX=9606 GN=TRIM28 PE=1 SV=5	2	1255.05	-1.1088	NaN	NaN	0	SLE_S_XII	6516
5259	AASAAAASAAAASAASGSPGPGEGSAGGEK	30	Acetyl (Protein N-term),Phospho (STY)		Q13263	Transcription intermediary factor 1-beta OS=Homo sapiens OX=9606 GN=TRIM28 PE=1 SV=5	2	1255.05	-2.6215	NaN	NaN	0	SLE_S_XII	6678.5
5260	AASAAAASAAAASAASGSPGPGEGSAGGEK	30	Acetyl (Protein N-term),Phospho (STY)		Q13263	Transcription intermediary factor 1-beta OS=Homo sapiens OX=9606 GN=TRIM28 PE=1 SV=5	2	1255.05	-4.4663	NaN	NaN	0	SLE_S_XIV	3984.2
5261	AASAAAASAAAASAASGSPGPGEGSAGGEK	30	Acetyl (Protein N-term),Phospho (STY)		Q13263	Transcription intermediary factor 1-beta OS=Homo sapiens OX=9606 GN=TRIM28 PE=1 SV=5	2	1255.05	-5.6286	NaN	NaN	0	SLE_S_X	4193
5262	AASAAAASAAAASAASGSPGPGEGSAGGEK	30	Acetyl (Protein N-term),Phospho (STY)		Q13263	Transcription intermediary factor 1-beta OS=Homo sapiens OX=9606 GN=TRIM28 PE=1 SV=5	2	1255.05	1.5769	NaN	NaN	0	SLE_S_X	242860
5263	AASAAAASAAAASAASGSPGPGEGSAGGEK	30	Acetyl (Protein N-term),Phospho (STY)		Q13263	Transcription intermediary factor 1-beta OS=Homo sapiens OX=9606 GN=TRIM28 PE=1 SV=5	3	837.033	-0.42641	NaN	NaN	0	SLE_S_X	3810.5
5371	AASAIYSGYIFDYDYYR	17	Phospho (STY)	_AApSAIYSGYIFDYDYYR_	Q9UKM9	RNA-binding protein Raly OS=Homo sapiens OX=9606 GN=RALY PE=1 SV=1	2	1059.45	7.9306	1.5833e-12	113.66	1	HC_III	55004
5372	AASAIYSGYIFDYDYYR	17	Phospho (STY)	_AApSAIYSGYIFDYDYYR_	Q9UKM9	RNA-binding protein Raly OS=Homo sapiens OX=9606 GN=RALY PE=1 SV=1	2	1059.45	10.354	0.0018309	57.476	1	HC_IX	32476
[truncated: 198,000+ more rows]
