# Supplementary material for: Global Phosphoproteomics Unveils Kinase-Regulated Networks in Systemic Lupus Erythematosus
Source: Mol Cell Proteomics. 2022 Oct 27;21(12):100434. doi: 10.1016/j.mcpro.2022.100434 (PMC9712766; doi:10.1016/j.mcpro.2022.100434)
Supplement: Supplementary table B [file mmc10.xlsx]

## Sheet: C9253PRMST_Result
Protein Accession	Protein Gene	Peptide	Peptide Modified Sequence	Missed Cleavages	Mass [m/z]	CS [z]	Polarity	Start [min]	End [min]	Retention Time	NCE	Comment	HC_1 Area	HC_2 Area	HC_3 Area	HC_4 Area	HC_5 Area	HC_6 Area	HC_7 Area	HC_8 Area	RA_1 Area	RA_2 Area	RA_3 Area	RA_4 Area	RA_5 Area	RA_6 Area	RA_7 Area	RA_8 Area	RA_9 Area	RA_10 Area	SLE_A1 Area	SLE_A2 Area	SLE_A3 Area	SLE_A4 Area	SLE_A5 Area	SLE_A6 Area	SLE_A7 Area	SLE_S1 Area	SLE_S2 Area	SLE_S3 Area	SLE_S4 Area	SLE_S5 Area	SLE_S6 Area	SLE_S7 Area	SLE_S8 Area	SLE_S9 Area	SLE_S10 Area	SLE_S11 Area	SLE_S12 Area
Q9UBW5	BIN2	ASLGTGTASPR	ASLGTGTAS(ph)PR	0	549.253	2	Positive	12.376	18.376	16.44	27	ASLGTGTAS[+79.966331]PR (light)	354310000	459380000	431680000	425070000	715330000	580270000	564780000	708460000	2375200000	2205300000	813880000	1046500000	1338700000	1184500000	1103000000	1366500000	1026700000	808700000	1394400000	1248900000	1427300000	1699700000	1682800000	1015700000	1364000000	993970000	1569100000	1297200000	1439300000	1859000000	5555100000	3511200000	1147400000	2100700000	2171700000	4307000000	4063100000
O94979	SEC31A	AQGEPVAGHESPK	AQGEPVAGHES(ph)PK	0	693.806	2	Positive	6.6224	12.6224	10.56	27	AQGEPVAGHES[+79.966331]PK (light)	113720000	97854000	70570000	69538000	113350000	111300000	138300000	21652000	349360000	473830000	460810000	272380000	306260000	318160000	375610000	38774000	358890000	386200000	181280000	352860000	259180000	167450000	316980000	104640000	213150000	125320000	189330000	163890000	194350000	239920000	454630000	309300000	312190000	263190000	320350000	684980000	413510000
Q15762	CD226	DLFTESWDTQK	DLFTES(ph)WDTQK	0	725.3	2	Positive	47.26	53.26	50.75	27	DLFTES[+79.966331]WDTQK (light)	1146000000	1233200000	1432400000	1037300000	1296500000	1139000000	893140000	1428100000	1612200000	1031600000	1878300000	1404400000	1481900000	1419000000	1370500000	1884400000	1304600000	1761300000	2173100000	2721100000	2177500000	2413500000	2738100000	2022300000	2561500000	3148300000	1546300000	2499300000	2152700000	2547000000	1613800000	2438700000	2103300000	2491500000	1973100000	1363400000	1395600000
Q9H4X1	RGCC	LNSPTDSTPALLSATVTPQK	LNS(ph)PTDSTPALLSATVTPQK	0	1061.03	2	Positive	48.574	54.574	52.09	27	LNS[+79.966331]PTDSTPALLSATVTPQK (light)	4950900000	4658300000	2556400000	6056500000	3147100000	3812000000	6371700000	2614600000	2068700000	5004200000	709020000	1058500000	1598100000	2640000000	2660200000	142010000	852710000	2265300000	226480000	2977700000	2745000000	948510000	1373400000	1062000000	2424600000	132930000	300100000	109650000	195550000	1235500000	668810000	229920000	602220000	624100000	2409600000	2744100000	1515100000
Q9Y490	TLN1	CVSCLPGQR	CVS(ph)CLPGQR	0	578.736	2	Positive	19.83	25.83	24.19	27	C[+57.021464]VS[+79.966331]C[+57.021464]LPGQR (light)	411270000	154160000	220180000	362630000	337890000	277690000	180150000	200470000	2792100000	1569000000	1613600000	1316100000	2026700000	3838300000	2236500000	1181100000	3074000000	523950000	3650600000	3225900000	4819700000	1866400000	3876900000		2138700000	2304400000	1534100000	1863900000	2763800000	4632900000	4245800000	2464000000	1858200000	4135600000	3300900000	4722500000	3476400000
Q9Y490	TLN1	LLSDSLPPSTGTFQEAQSR	LLS(ph)DSLPPSTGTFQEAQSR	0	1057.49	2	Positive	48.724	54.724	52.22	27	LLS[+79.966331]DSLPPSTGTFQEAQSR (light)	112800000	107210000	127310000	125250000	139670000	139570000	119780000	143730000	100800000	134530000	201700000	140290000	126250000	100700000	133690000	210550000	184820000	109360000	148220000	128370000	256290000	67476000	201670000	92542000	158680000	192850000	79145000	109410000	130490000	302680000	183680000	196910000	156720000	207710000	138560000	62052000	144090000
P13796	LCP1	GSVSDEEMMELR	GS(ph)VS(ph)DEEMMELR	0	771.766	2	Positive	41.607	47.607	45.56	27	GS[+79.966331]VS[+79.966331]DEEMMELR (light)	5813200	4633600	5611800	7897000	7249400	5540900	5677900	6328800	15024000	32717000	41355000	16943000	18613000	27404000	18066000	112980000	15406000	23141000	38133000	21972000	27020000	37225000	17626000	11630000	31058000	15979000	55403000	13888000	24942000	16135000	44882000	37200000	35463000	45650000	63159000	25211000	23128000
Q14289	PTK2B	RNSLPQIPMLNLEAR	RNS(ph)LPQIPMLNLEAR	1	916.466	2	Positive	53.324	59.324	56.68	27	RNS[+79.966331]LPQIPMLNLEAR (light)	255690000	352150000	125770000	338670000	511360000	260870000	352550000	483950000	283790000	81675000	248690000	167360000	226580000	253010000	233600000	325150000	175550000	238000000	400290000	331060000	336450000	316800000	229880000	143820000	468390000	133300000	414850000	163740000	281050000	216190000	273760000	262610000	296250000	551320000	332290000	200080000	181170000
Q9ULH1	ASAP1	TLSDPPSPLPHGPPNK	TLSDPPS(ph)PLPHGPPNK	0	578.613	3	Positive	33.115	39.115	37.56	27	TLSDPPS[+79.966331]PLPHGPPNK (light)	29041000	28914000	51767000	32308000	38572000	36962000	82415000	20791000	39829000	149380000	59875000	27537000	32174000	46577000	51179000	31615000	37254000	59563000	11642000	22025000	14773000	17832000	15459000		37082000	7118800	48271000	9975600	30581000	47904000	91097000	94925000	23016000	54493000	56937000	37759000	42355000
Q01518	CAP1	PFSAPKPQTSPSPK	PFSAPKPQTS(ph)PSPK	1	774.877	2	Positive	21.589	27.589	25.99	27	PFSAPKPQTS[+79.966331]PSPK (light)	1800100	1635200	1506700	2966900	3748100	2869300	1814000	1668800	100970000	365500000	182560000	240410000	163460000	41880000	70923000	9523700	32594000	81963000	52273000	270190000	136740000	84910000	180010000	2290800	150010000	87484000	68105000	105520000	94180000	229340000	348090000	229270000	191360000	281660000	204800000	413770000	263420000
P18206	VCL	ALASIDSKLNQAK	ALASIDS(ph)KLNQAK	1	719.869	2	Positive	31.94	37.94	36.39	27	ALASIDS[+79.966331]KLNQAK (light)	7999300	5573800	6141400	8436600	5670400	6286000	8587200	6232200	54423000	63451000	61613000	88473000	54564000	93763000	79435000	17777000	89584000	69446000	156550000	104440000	120440000	32242000	140350000		92201000	133870000	45682000	68035000	114450000	317360000	147920000	154010000	53173000	143060000	95746000	163500000	85597000
P18206	VCL	ALASQLQDSLKDLK	ALASQLQDS(ph)LKDLK	1	805.413	2	Positive	39.636	45.636	43.95	27	ALASQLQDS[+79.966331]LKDLK (light)	11996000	7430900	9709600	17989000	7715700	7969600	17651000	4888700	48636000	71244000	98919000	132530000	43042000	107220000	81594000	7690200	78699000	108930000	168190000	156720000	245540000	53443000	306020000		213030000	151500000	59370000	107570000	145760000	385160000	156390000	225650000	71798000	231770000	152230000	186170000	123470000
O43294	TGFB1I1	SPKPAAPAAPPFSSSSGVLGTGLCELDR	S(ph)PKPAAPAAPPFSSSSGVLGTGLCELDR	1	950.456	3	Positive	51.922	57.922	55.51	27	S[+79.966331]PKPAAPAAPPFSSSSGVLGTGLC[+57.021464]ELDR (light)	4390100000	4449100000	5075700000	5375500000	4952400000	4727700000	5523500000	3623600000	5706200000	3111100000	1765000000	1014300000	3717800000	3380800000	2491800000	3625900000	1195400000	2380200000	2686600000	3249600000	3613700000	2868700000	2312600000	2128200000	4569100000	963820000	3588100000	1477200000	3042600000	3208300000	2956200000	2449900000	1549500000	2550500000	3968500000	5013200000	3251700000
O43294	TGFB1I1	LMASLSDFR	LMAS(ph)LSDFR	0	560.249	2	Positive	48.043	54.043	51.51	27	LMAS[+79.966331]LSDFR (light)	129370000	183880000	85554000	150840000	89912000	95176000	139940000	118550000	286470000	512900000	78379000	107970000	250850000	351590000	234820000	163400000	74399000	210890000	73676000	298780000	329450000	198560000	477650000	215090000	508880000	17829000	221910000	52765000	120190000	421310000	196060000	95462000	88155000	112620000	219410000	179710000	171150000
Q15942	ZYX	GPPASSPAPAPK	GPPASS(ph)PAPAPK	0	578.774	2	Positive	11.082	17.082	15.13	27	GPPASS[+79.966331]PAPAPK (light)	94267000	165260000	133730000	98299000	179810000	183090000	138780000	191080000	1100700000	2692500000	186390000	324670000	966680000	565550000	719460000	393640000	595360000	841690000	201980000	650360000	283350000	483980000	277410000	423990000	427980000	192040000	575180000	252850000	435050000	402300000	1245500000	827180000	445000000	646940000	606880000	1750000000	786070000
P12814	ACTN1	FAIQDISVEETSAK	FAIQDIS(ph)VEETSAK	0	809.374	2	Positive	45.203	51.203	48.84	27	FAIQDIS[+79.966331]VEETSAK (light)	228290000	108440000	66378000	196950000	81531000	76223000	153320000	37241000	157140000	32428000	56644000	30725000	181270000	80829000	28827000	94577000	27539000	32949000	167800000	69364000	53011000	66969000	44828000	27437000	57861000	176030000	46227000	77613000	61895000	68586000	104870000	101850000	93552000	160350000	60659000	47573000	42237000
P31323	PRKAR2B	RASVCAEAYNPDEEEDDAESR	RAS(ph)VCAEAYNPDEEEDDAESR	1	1246.98	2	Positive	23.58	29.58	28.09	27	RAS[+79.966331]VC[+57.021464]AEAYNPDEEEDDAESR (light)	1148500000	724090000	1210000000	1574300000	1002000000	1198300000	360060000	709880000	981460000	1207400000	623340000	432220000	1084600000	933930000	721340000	629840000	540630000	403000000	821710000	956420000	1341700000	503600000	477550000	1035500	764700000	482320000	838100000	715340000	716120000	1216400000	1090900000	714530000	785120000	829250000	1147500000	1137500000	1069100000
P13861	PRKAR2A	RVSVCAETYNPDEEEEDTDPR	RVS(ph)VCAETYNPDEEEEDTDPR	1	1296.02	2	Positive	28.897	34.897	33.38	27	RVS[+79.966331]VC[+57.021464]AETYNPDEEEEDTDPR (light)	563240000	682140000	391590000	872820000	607860000	509570000	452900000	618630000	486330000	738300000	671190000	402620000	307260000	703990000	517940000	403210000	599570000	499650000	521910000	514180000	500810000	394320000	397730000		587530000	260020000	550890000	348300000	374640000	445540000	686980000	502820000	467630000	915220000	638490000	406350000	618100000
[truncated: 41 more columns]
